# Supplementary material for: Icosapent ethyl–induced lipoprotein remodeling and its impact on cardiovascular disease risk markers in normolipidemic individuals
Source: JCI Insight. 2025 Oct 8;10(19):e193637. doi: 10.1172/jci.insight.193637 (PMC12513490; doi:10.1172/jci.insight.193637)
Supplement: Supplemental table 1 [file jciinsight-10-193637-s287.xlsx]

## Sheet: Table S1A - SUMMARY DATA
SUPPLEMENTAL TABLE S1A. Summary data of plasma total fatty acid concentrations and their changes pre- and post IPE-supplementation
	Plasma concentration (pmol/ul)				SD Plasma concentration (pmol/ul)				Number of observations				FDR adjusted p-value			% Difference			Log2 fold change
Lipid species	Day 0	Day 7	Day 28	Day 35	Day 0	Day 7	Day 28	Day 35	Day 0	Day 7	Day 28	Day 35	D7 vs. D0	D28 vs. D0	D35 vs. D0	D7 vs. D0	D28 vs. D0	D35 vs. D0	D7 vs. D0	D28 vs. D0	D35 vs. D0
FA 12:0	18.6751	13.8488	13.5829	21.3026	10.9967	11.5544	11.435	24.5139	36	38	36	38	0.00407326	0.00301444	0.707136	-25.8437	-27.2675	14.0696	-0.497356	-0.523617	-0.06744
FA 14:0	149.833	120.76	128.741	159.602	72.649	52.4287	62.9019	78.2804	36	38	36	38	0.00249404	0.0169033	0.418789	-19.4034	-14.0768	6.51992	-0.280378	-0.221544	0.0767496
FA 14:1n-5	16.1195	6.48558	6.80898	9.40005	18.4823	3.6489	4.71791	6.6332	36	38	36	38	7.98317e-10	3.6314e-10	0.000152702	-59.7656	-57.7593	-41.6852	-1.05035	-1.08821	-0.649922
FA 15:0	32.5605	27.863	29.444	31.0338	12.9549	9.53191	10.8024	12.2417	36	38	36	38	0.00249404	0.0642778	0.375536	-14.427	-9.57125	-4.6887	-0.188463	-0.112681	-0.0574964
FA 15:0ai*	5.50059	3.33433	3.70424	4.09061	3.12268	1.57197	2.3169	2.62895	36	38	36	38	6.41639e-06	2.70006e-05	0.000247798	-39.3822	-32.6573	-25.6332	-0.634762	-0.589763	-0.523337
FA 15:0i	6.19592	4.82914	2.98843	3.86346	3.7786	7.66783	1.60616	2.60031	36	38	36	38	0.000272146	1.60606e-08	7.40474e-05	-22.0594	-51.7677	-37.6451	-0.615195	-0.987278	-0.697895
FA 16:0	3577.06	3234.7	3302.28	3394.44	1111.41	869.339	1028.42	1079.06	36	38	36	38	0.010043	0.0187967	0.114892	-9.57095	-7.68172	-5.10537	-0.133877	-0.122176	-0.0821521
FA 16:1n-7	277.99	213.917	231.212	242.666	174.856	127.469	149.13	142.96	36	38	36	38	0.000214402	0.00125847	0.0749204	-23.0485	-16.8269	-12.7068	-0.339208	-0.296614	-0.166071
FA 16:1n-9	57.5797	47.4818	46.9364	51.74	23.4501	14.7886	19.2955	18.3237	36	38	36	38	0.00020259	3.67841e-06	0.0173656	-17.5372	-18.4844	-10.142	-0.272367	-0.342955	-0.175566
FA 17:0	34.9734	31.3245	31.3341	32.7073	10.6751	7.19201	8.04611	9.49616	36	38	36	38	0.010043	0.00733094	0.0749204	-10.4333	-10.4061	-6.47947	-0.131938	-0.139504	-0.0946514
FA 17:0i	14.9222	12.9276	13.0651	13.3691	7.96778	5.82713	6.35887	6.73559	36	38	36	38	0.183175	0.205621	0.169855	-13.3664	-12.4449	-10.4079	-0.133713	-0.124436	-0.140307
FA 17:1n-8	17.0118	12.2263	12.685	15.1393	9.29947	5.62698	5.91707	7.90247	36	38	36	38	2.48418e-06	7.14793e-06	0.0927573	-28.1303	-25.4342	-11.007	-0.421212	-0.40186	-0.146462
FA 18:0	1136.77	1067.99	1072.46	1074.44	278.147	226.889	258.831	260.681	36	38	36	38	0.0845492	0.0721796	0.0901804	-6.05085	-5.65732	-5.48358	-0.0816253	-0.0833353	-0.0815957
FA 18:0i	4.25324	6.05369	3.65753	3.99215	2.4481	11.7299	1.94318	2.47211	36	38	36	38	0.12113	0.325935	0.658226	42.3312	-14.006	-6.13862	0.188096	-0.114336	-0.0594539
FA18:1n-5	4.04195	2.97559	3.01401	3.22222	2.04568	1.4155	1.3156	1.35901	36	38	36	38	7.00445e-05	2.70006e-05	0.00896829	-26.3824	-25.4319	-20.2807	-0.454016	-0.479669	-0.3025
FA 18:1n-7	302.108	266.407	268.203	277.358	87.7319	69.7318	81.9242	76.6449	36	38	36	38	0.000355601	0.000187417	0.0126025	-11.8175	-11.223	-8.1926	-0.186764	-0.198367	-0.134605
FA 18:1n-9	3634.47	3029.42	3024.89	3399.28	1273.53	916.761	899.52	1002.16	36	38	36	38	1.21747e-05	3.54383e-06	0.0901804	-16.6476	-16.7723	-6.47129	-0.25943	-0.279316	-0.0998833
FA 18:2ct**	31.9988	22.4459	24.369	25.4072	23.7226	11.7308	17.5591	22.4665	36	38	36	38	0.00319157	0.0201929	0.025537	-29.854	-23.8441	-20.5996	-0.374906	-0.292426	-0.290991
FA 18:2n-6	5293.51	4255.09	3959.84	4812.16	1219.07	898.988	1012.82	1148.19	36	38	36	38	8.19323e-12	7.34109e-18	0.000698092	-19.6169	-25.1944	-9.09325	-0.324505	-0.430589	-0.15782
FA 18:3n-3	157.904	144.59	132.895	163.65	66.7252	73.7002	51.114	61.777	36	38	36	38	0.0409344	0.00114634	0.700595	-8.43185	-15.8378	3.63887	-0.170615	-0.275284	0.0346856
FA 18:3n-6	51.3304	28.2992	23.6762	40.21	35.2796	17.4816	16.0344	24.6824	36	38	36	38	9.32853e-15	2.27559e-23	0.000879909	-44.8684	-53.8749	-21.6643	-0.816642	-1.13261	-0.334422
FA 20:0	45.9173	42.1979	42.1828	41.6634	9.97478	8.84134	10.6748	9.67269	36	38	36	38	0.0109371	0.00733094	0.00269131	-8.10012	-8.13293	-9.26412	-0.119681	-0.128905	-0.146428
FA 20:1n-9	39.3361	32.4179	27.9262	35.0382	17.8457	12.5956	9.70521	12.1712	36	38	36	38	0.000272146	2.31732e-09	0.0542175	-17.5875	-29.0061	-10.9262	-0.295369	-0.50379	-0.161687
FA 20:2n-6	35.1673	25.8563	22.5596	30.975	15.814	10.0118	9.09139	11.7304	36	38	36	38	7.98317e-10	4.1618e-17	0.00710572	-26.4765	-35.8507	-11.9213	-0.463206	-0.675105	-0.203032
FA 20:3n-3	8.92514	7.68147	5.7987	8.41166	10.7383	6.25485	4.43919	6.68111	36	38	36	38	0.615711	0.028569	0.87425	-13.9345	-35.0295	-5.75319	-0.0877539	-0.40917	0.0321781
FA 20:3n-6	258.557	160.077	137.344	189.929	108.435	67.069	60.3996	74.8756	36	38	36	38	1.96237e-20	1.37615e-30	5.22778e-10	-38.088	-46.8803	-26.5424	-0.692387	-0.945729	-0.440433
FA 20:4n-3	22.4501	16.1275	16.0788	22.1848	13.2603	8.26136	7.62697	12.1702	36	38	36	38	0.000214402	0.000265489	0.906595	-28.1627	-28.38	-1.18158	-0.405653	-0.399756	0.0117064
FA 20:4n-6	1051.59	976.402	900.171	838.635	321.989	282.898	308.45	268.626	36	38	36	38	0.0547128	4.20874e-06	1.37911e-09	-7.14985	-14.3989	-20.2507	-0.0990684	-0.244314	-0.329847
FA 20:5n-3	246.485	1102.13	1220.65	387.241	199.857	367.735	402.842	163.043	36	38	36	38	1.13369e-48	6.20566e-51	2.4657e-12	347.137	395.224	57.1052	2.40142	2.55573	0.861854
FA 22:0	105.335	99.2601	95.3291	91.5857	27.7224	25.8071	25.3545	23.1515	36	38	36	38	0.114126	0.00733094	0.000147262	-5.76677	-9.49866	-13.0525	-0.0786588	-0.133387	-0.196696
FA 22:1n-9	15.469	13.9326	13.9515	13.4023	12.9011	11.7521	12.3962	10.6769	36	38	36	38	0.0421467	0.00679686	0.0788139	-9.9323	-9.80987	-13.3605	-0.191299	-0.260382	-0.169547
FA 22:4n-6	22.3519	14.9661	14.2265	16.3257	9.67602	5.40237	7.69552	7.12209	36	38	36	38	1.2301e-11	1.03146e-16	3.8648e-08	-33.0432	-36.3523	-26.9604	-0.567069	-0.723972	-0.456009
FA 22:5n-3	87.5659	177.896	238.302	150.722	37.537	53.4185	73.8853	52.6563	36	38	36	38	1.77861e-32	4.06859e-46	3.39256e-22	103.156	172.14	72.1239	1.07678	1.48478	0.818968
FA 22:5n-6	12.6774	7.48359	5.90893	7.54141	9.92322	5.33194	4.50191	5.22856	36	38	36	38	3.53748e-09	6.61003e-17	3.99196e-09	-40.9689	-53.39	-40.5128	-0.7257	-1.09518	-0.735553
FA 22:6n-3	459.727	410.604	403.608	408.736	180.209	157.229	217.064	191.857	36	38	36	38	0.00586202	0.000172863	0.00192789	-10.6852	-12.2069	-11.0915	-0.176173	-0.245997	-0.204523
FA 23:0	43.5836	41.4415	39.4166	37.6472	13.1873	12.98	11.35	11.1674	36	38	36	38	0.27302	0.0558826	0.000879909	-4.91493	-9.561	-13.6207	-0.0615515	-0.108866	-0.196557
FA 24:0	87.8679	83.6363	81.727	76.5641	23.9158	22.1923	21.9393	18.8777	36	38	36	38	0.264177	0.102134	0.0005991	-4.81584	-6.98873	-12.8645	-0.0556023	-0.0800611	-0.179521
FA 24:1n-9	193.598	186.121	180.009	167.452	51.2176	42.3619	52.5884	41.5378	36	38	36	38	0.28816	0.0150909	5.62164e-05	-3.8623	-7.01936	-13.5054	-0.0507977	-0.121055	-0.210009
DMA# 16:0	63.5331	59.6624	59.9848	57.1471	18.2805	16.6208	18.4684	16.5616	36	38	36	38	0.175105	0.14839	0.0138914	-6.09233	-5.58494	-10.0514	-0.0749575	-0.0779555	-0.141041
DMA 18:0	39.2584	36.2248	40.3064	36.8339	13.4103	13.192	14.4648	12.1939	36	38	36	38	0.154443	0.589307	0.40082	-7.72745	2.66928	-6.17573	-0.10666	0.0381377	-0.0656312
DMA 18:1n-7	3.92126	3.75925	3.4958	3.43235	1.49653	1.20267	1.17669	1.06459	36	38	36	38	0.613089	0.0725881	0.0721891	-4.13159	-10.8502	-12.4684	-0.0425895	-0.15334	-0.164379
DMA 18:1n-9	20.739	19.0701	17.5972	17.3186	10.916	6.13012	5.79533	5.27689	36	38	36	38	0.416489	0.0177335	0.0173656	-8.04714	-15.1493	-16.4926	-0.0633654	-0.191391	-0.196667
DMA 20:0	16.0688	12.5869	12.4748	13.4442	10.4211	5.80598	2.96065	4.24162	36	38	36	38	0.00249404	0.00733094	0.0927573	-21.6683	-22.3662	-16.3331	-0.280354	-0.248756	-0.154697
*The suffixes ai and i stand for anteiso- and iso-branched chains.
**18:2ct denotes a 18:2 fatty acid with two non-methylene interrupted cis- and trans-double bonds
#DMA = dimethylacetal, a derivative of phospholipid alkenyl chain.

## Sheet: Table S1B - FULL DATA
SUPPLEMENTAL TABLE S1B. Complete data of plasma total fatty acid concentrations and their changes pre- and post IPE-supplementation
Subject ID	Time point (day)	Lipid class	Lipid species	pmol/ul
A	0	FA	FA 12:0	18.2236
A	0	FA	FA 14:0	210.241
A	0	FA	FA 14:1n-5	11.0538
A	0	FA	FA 15:0i	3.88659
A	0	FA	FA 15:0ai	4.27742
A	0	FA	FA 15:0	31.4352
A	0	FA	DMA 16:0	66.2529
A	0	FA	FA 16:0	3751.11
A	0	FA	FA 16:1n-9	50.6823
A	0	FA	FA 16:1n-7	243.067
A	0	FA	FA 17:0i	12.5407
A	0	FA	FA 17:0	32.8483
A	0	FA	FA 17:1n-8	15.3287
A	0	FA	FA 18:0i	2.83634
A	0	FA	DMA 18:0	41.9696
A	0	FA	DMA 18:1n-9	19.2025
A	0	FA	DMA 18:1n-7	3.9146
A	0	FA	FA 18:0	1318.36
A	0	FA	FA 18:1n-9	3544.29
A	0	FA	FA 18:1n-7	225.822
A	0	FA	FA18:1n-5	4.12465
A	0	FA	FA 18:2n-6	5620.95
A	0	FA	FA 18:3n-6	72.8587
A	0	FA	FA 18:3n-3	188.834
A	0	FA	FA 18:2ct	20.0058
A	0	FA	DMA 20:0	18.1243
A	0	FA	FA 20:0	52.145
A	0	FA	FA 20:1n-9	32.0246
A	0	FA	FA 20:2n-6	35.5038
A	0	FA	FA 20:3n-6	256.283
A	0	FA	FA 20:4n-6	1047.13
A	0	FA	FA 20:3n-3	6.59181
A	0	FA	FA 20:4n-3	41.3216
A	0	FA	FA 20:5n-3	518.189
A	0	FA	FA 22:0	151.198
A	0	FA	FA 22:1n-9	12.4363
A	0	FA	FA 23:0	51.8802
A	0	FA	FA 22:4n-6	24.338
A	0	FA	FA 22:5n-6	13.2715
A	0	FA	FA 22:5n-3	129.425
A	0	FA	FA 24:0	127.546
A	0	FA	FA 22:6n-3	639.461
A	0	FA	FA 24:1n-9	233.514
A	7	FA	FA 12:0	5.10011
A	7	FA	FA 14:0	87.1424
A	7	FA	FA 14:1n-5	3.67178
A	7	FA	FA 15:0i	2.63034
A	7	FA	FA 15:0ai	2.08134
A	7	FA	FA 15:0	18.6066
A	7	FA	DMA 16:0	58.5099
A	7	FA	FA 16:0	2692.61
A	7	FA	FA 16:1n-9	41.4356
A	7	FA	FA 16:1n-7	153.508
A	7	FA	FA 17:0i	9.64205
A	7	FA	FA 17:0	24.5065
A	7	FA	FA 17:1n-8	8.02408
A	7	FA	FA 18:0i	2.17156
A	7	FA	DMA 18:0	30.9907
A	7	FA	DMA 18:1n-9	16.7363
A	7	FA	DMA 18:1n-7	3.52803
A	7	FA	FA 18:0	1054.94
A	7	FA	FA 18:1n-9	2376.77
A	7	FA	FA 18:1n-7	179.006
A	7	FA	FA18:1n-5	1.78007
A	7	FA	FA 18:2n-6	3770.83
A	7	FA	FA 18:3n-6	27.4275
A	7	FA	FA 18:3n-3	114.385
A	7	FA	FA 18:2ct	21.3501
A	7	FA	DMA 20:0	16.5972
A	7	FA	FA 20:0	44.3595
A	7	FA	FA 20:1n-9	23.5217
A	7	FA	FA 20:2n-6	22.3212
A	7	FA	FA 20:3n-6	133.527
A	7	FA	FA 20:4n-6	950.198
A	7	FA	FA 20:3n-3	4.21314
A	7	FA	FA 20:4n-3	22.6668
A	7	FA	FA 20:5n-3	1960.89
A	7	FA	FA 22:0	131.598
A	7	FA	FA 22:1n-9	13.1747
A	7	FA	FA 23:0	56.6885
A	7	FA	FA 22:4n-6	10.1972
A	7	FA	FA 22:5n-6	6.62938
A	7	FA	FA 22:5n-3	181.015
A	7	FA	FA 24:0	120.253
A	7	FA	FA 22:6n-3	621.844
A	7	FA	FA 24:1n-9	245.501
A	28	FA	FA 12:0	9.38427
A	28	FA	FA 14:0	138.291
A	28	FA	FA 14:1n-5	6.64941
A	28	FA	FA 15:0i	2.50369
A	28	FA	FA 15:0ai	3.36673
A	28	FA	FA 15:0	25.7024
A	28	FA	DMA 16:0	59.5154
A	28	FA	FA 16:0	3240.8
A	28	FA	FA 16:1n-9	36.922
A	28	FA	FA 16:1n-7	166.836
A	28	FA	FA 17:0i	11.5349
A	28	FA	FA 17:0	30.7447
A	28	FA	FA 17:1n-8	11.7408
A	28	FA	FA 18:0i	3.42698
A	28	FA	DMA 18:0	33.6898
A	28	FA	DMA 18:1n-9	18.7195
A	28	FA	DMA 18:1n-7	3.40316
A	28	FA	FA 18:0	1237.68
A	28	FA	FA 18:1n-9	2662.35
A	28	FA	FA 18:1n-7	185.168
A	28	FA	FA18:1n-5	3.455
A	28	FA	FA 18:2n-6	4040.19
A	28	FA	FA 18:3n-6	32.667
A	28	FA	FA 18:3n-3	175.527
A	28	FA	FA 18:2ct	24.9052
A	28	FA	DMA 20:0	13.3899
A	28	FA	FA 20:0	41.1882
A	28	FA	FA 20:1n-9	18.6747
A	28	FA	FA 20:2n-6	17.0873
A	28	FA	FA 20:3n-6	111.05
A	28	FA	FA 20:4n-6	772.072
A	28	FA	FA 20:3n-3	3.77164
A	28	FA	FA 20:4n-3	19.986
A	28	FA	FA 20:5n-3	1943.78
A	28	FA	FA 22:0	117.518
A	28	FA	FA 22:1n-9	9.71912
A	28	FA	FA 23:0	47.1987
A	28	FA	FA 22:4n-6	13.0396
A	28	FA	FA 22:5n-6	4.7776
A	28	FA	FA 22:5n-3	324.239
A	28	FA	FA 24:0	100.6
A	28	FA	FA 22:6n-3	399.612
A	28	FA	FA 24:1n-9	182.639
A	35	FA	FA 12:0	13.345
A	35	FA	FA 14:0	197.212
A	35	FA	FA 14:1n-5	12.9668
A	35	FA	FA 15:0i	2.11299
A	35	FA	FA 15:0ai	4.27065
A	35	FA	FA 15:0	28.6318
A	35	FA	DMA 16:0	55.5705
A	35	FA	FA 16:0	3922.95
A	35	FA	FA 16:1n-9	59.2441
A	35	FA	FA 16:1n-7	275.994
A	35	FA	FA 17:0i	12.0704
A	35	FA	FA 17:0	36.7785
A	35	FA	FA 17:1n-8	20.0622
A	35	FA	FA 18:0i	2.44952
A	35	FA	DMA 18:0	30.7433
A	35	FA	DMA 18:1n-9	14.097
A	35	FA	DMA 18:1n-7	3.46506
A	35	FA	FA 18:0	1240.46
A	35	FA	FA 18:1n-9	4058.18
A	35	FA	FA 18:1n-7	283.697
A	35	FA	FA18:1n-5	4.05622
A	35	FA	FA 18:2n-6	5484.72
A	35	FA	FA 18:3n-6	68.6699
A	35	FA	FA 18:3n-3	245.55
A	35	FA	FA 18:2ct	21.8372
A	35	FA	DMA 20:0	21.7225
A	35	FA	FA 20:0	43.0132
A	35	FA	FA 20:1n-9	35.081
A	35	FA	FA 20:2n-6	34.2515
A	35	FA	FA 20:3n-6	185.108
A	35	FA	FA 20:4n-6	846.464
A	35	FA	FA 20:3n-3	5.96818
A	35	FA	FA 20:4n-3	27.451
A	35	FA	FA 20:5n-3	461.261
A	35	FA	FA 22:0	112.55
A	35	FA	FA 22:1n-9	10.7138
A	35	FA	FA 23:0	45.6206
A	35	FA	FA 22:4n-6	17.8048
A	35	FA	FA 22:5n-6	5.46041
A	35	FA	FA 22:5n-3	164.675
A	35	FA	FA 24:0	101.846
A	35	FA	FA 22:6n-3	378.88
A	35	FA	FA 24:1n-9	197.185
AA	7	FA	FA 12:0	59.4979
AA	7	FA	FA 14:0	270.105
AA	7	FA	FA 14:1n-5	18.0003
AA	7	FA	FA 15:0i	2.31383
AA	7	FA	FA 15:0ai	2.4062
AA	7	FA	FA 15:0	27.4919
AA	7	FA	DMA 16:0	39.2534
AA	7	FA	FA 16:0	4720.2
AA	7	FA	FA 16:1n-9	84.4987
AA	7	FA	FA 16:1n-7	455.572
AA	7	FA	FA 17:0i	8.59358
AA	7	FA	FA 17:0	33.3522
AA	7	FA	FA 17:1n-8	24.7162
AA	7	FA	FA 18:0i	2.9892
AA	7	FA	DMA 18:0	27.7402
AA	7	FA	DMA 18:1n-9	18.2911
AA	7	FA	DMA 18:1n-7	3.33143
AA	7	FA	FA 18:0	1374.05
AA	7	FA	FA 18:1n-9	6209.59
AA	7	FA	FA 18:1n-7	393.792
AA	7	FA	FA18:1n-5	4.81846
AA	7	FA	FA 18:2n-6	5192.98
AA	7	FA	FA 18:3n-6	91.5356
AA	7	FA	FA 18:3n-3	490.843
AA	7	FA	FA 18:2ct	18.12
AA	7	FA	DMA 20:0	40.6011
AA	7	FA	FA 20:0	42.4818
AA	7	FA	FA 20:1n-9	65.4202
AA	7	FA	FA 20:2n-6	36.3141
AA	7	FA	FA 20:3n-6	155.36
AA	7	FA	FA 20:4n-6	933.169
AA	7	FA	FA 20:3n-3	8.71472
AA	7	FA	FA 20:4n-3	36.4807
AA	7	FA	FA 20:5n-3	1503.83
AA	7	FA	FA 22:0	77.9737
AA	7	FA	FA 22:1n-9	15.9409
AA	7	FA	FA 23:0	30.3039
AA	7	FA	FA 22:4n-6	20.9714
AA	7	FA	FA 22:5n-6	6.26006
AA	7	FA	FA 22:5n-3	310.797
AA	7	FA	FA 24:0	65.9215
AA	7	FA	FA 22:6n-3	455.495
AA	7	FA	FA 24:1n-9	153.508
AA	28	FA	FA 12:0	24.1062
AA	28	FA	FA 14:0	131.304
AA	28	FA	FA 14:1n-5	5.49453
AA	28	FA	FA 15:0i	1.18566
AA	28	FA	FA 15:0ai	2.22673
AA	28	FA	FA 15:0	23.7371
AA	28	FA	DMA 16:0	39.8856
AA	28	FA	FA 16:0	3611.14
AA	28	FA	FA 16:1n-9	81.2324
AA	28	FA	FA 16:1n-7	233.613
AA	28	FA	FA 17:0i	8.17036
AA	28	FA	FA 17:0	30.0464
AA	28	FA	FA 17:1n-8	14.7383
AA	28	FA	FA 18:0i	2.47849
AA	28	FA	DMA 18:0	29.5854
AA	28	FA	DMA 18:1n-9	18.6406
AA	28	FA	DMA 18:1n-7	4.33099
AA	28	FA	FA 18:0	1145.03
AA	28	FA	FA 18:1n-9	4669
AA	28	FA	FA 18:1n-7	319.266
AA	28	FA	FA18:1n-5	4.1898
AA	28	FA	FA 18:2n-6	4701.28
AA	28	FA	FA 18:3n-6	48.0338
AA	28	FA	FA 18:3n-3	230.662
AA	28	FA	FA 18:2ct	14.6243
AA	28	FA	DMA 20:0	17.6999
AA	28	FA	FA 20:0	39.678
AA	28	FA	FA 20:1n-9	39.3514
AA	28	FA	FA 20:2n-6	25.183
AA	28	FA	FA 20:3n-6	127.25
AA	28	FA	FA 20:4n-6	886.648
AA	28	FA	FA 20:3n-3	5.00292
AA	28	FA	FA 20:4n-3	19.5609
AA	28	FA	FA 20:5n-3	1304.99
AA	28	FA	FA 22:0	80.3121
AA	28	FA	FA 22:1n-9	11.2561
AA	28	FA	FA 23:0	29.1517
AA	28	FA	FA 22:4n-6	17.2406
AA	28	FA	FA 22:5n-6	5.73269
AA	28	FA	FA 22:5n-3	304.356
AA	28	FA	FA 24:0	68.7565
AA	28	FA	FA 22:6n-3	450.441
AA	28	FA	FA 24:1n-9	170.703
AA	35	FA	FA 12:0	12.6967
AA	35	FA	FA 14:0	142.23
AA	35	FA	FA 14:1n-5	6.66109
AA	35	FA	FA 15:0i	2.25229
AA	35	FA	FA 15:0ai	3.21113
AA	35	FA	FA 15:0	30.6417
AA	35	FA	DMA 16:0	31.0567
AA	35	FA	FA 16:0	3052.56
AA	35	FA	FA 16:1n-9	74.4105
AA	35	FA	FA 16:1n-7	174.067
AA	35	FA	FA 17:0i	10.5828
AA	35	FA	FA 17:0	31.0874
AA	35	FA	FA 17:1n-8	14.2266
AA	35	FA	FA 18:0i	2.33978
AA	35	FA	DMA 18:0	21.778
AA	35	FA	DMA 18:1n-9	14.7823
AA	35	FA	DMA 18:1n-7	3.40385
AA	35	FA	FA 18:0	945.723
AA	35	FA	FA 18:1n-9	4686.78
AA	35	FA	FA 18:1n-7	344.018
AA	35	FA	FA18:1n-5	2.70984
AA	35	FA	FA 18:2n-6	4971.38
AA	35	FA	FA 18:3n-6	50.502
AA	35	FA	FA 18:3n-3	260.341
AA	35	FA	FA 18:2ct	16.7296
AA	35	FA	DMA 20:0	19.2502
AA	35	FA	FA 20:0	37.6776
AA	35	FA	FA 20:1n-9	45.5068
AA	35	FA	FA 20:2n-6	29.982
AA	35	FA	FA 20:3n-6	162.165
AA	35	FA	FA 20:4n-6	837.623
AA	35	FA	FA 20:3n-3	7.23096
AA	35	FA	FA 20:4n-3	15.4976
AA	35	FA	FA 20:5n-3	266.069
AA	35	FA	FA 22:0	76.7479
AA	35	FA	FA 22:1n-9	12.2014
AA	35	FA	FA 23:0	29.3471
AA	35	FA	FA 22:4n-6	15.0684
AA	35	FA	FA 22:5n-6	4.11796
AA	35	FA	FA 22:5n-3	143.883
AA	35	FA	FA 24:0	60.4357
AA	35	FA	FA 22:6n-3	379.253
AA	35	FA	FA 24:1n-9	157.201
AB	0	FA	FA 12:0	14.8063
AB	0	FA	FA 14:0	189.224
AB	0	FA	FA 14:1n-5	7.23015
AB	0	FA	FA 15:0i	4.02153
AB	0	FA	FA 15:0ai	5.04472
AB	0	FA	FA 15:0	46.9538
AB	0	FA	DMA 16:0	50.5299
AB	0	FA	FA 16:0	3774.94
AB	0	FA	FA 16:1n-9	55.9223
AB	0	FA	FA 16:1n-7	230.617
AB	0	FA	FA 17:0i	16.601
AB	0	FA	FA 17:0	38.015
AB	0	FA	FA 17:1n-8	16.2335
AB	0	FA	FA 18:0i	2.75166
AB	0	FA	DMA 18:0	20.4123
AB	0	FA	DMA 18:1n-9	11.8312
AB	0	FA	DMA 18:1n-7	3.26822
AB	0	FA	FA 18:0	988.041
AB	0	FA	FA 18:1n-9	3004.88
AB	0	FA	FA 18:1n-7	262.923
AB	0	FA	FA18:1n-5	3.58776
AB	0	FA	FA 18:2n-6	6271.7
AB	0	FA	FA 18:3n-6	27.4984
AB	0	FA	FA 18:3n-3	156.383
AB	0	FA	FA 18:2ct	18.7815
AB	0	FA	DMA 20:0	6.51657
AB	0	FA	FA 20:0	43.914
AB	0	FA	FA 20:1n-9	29.8378
AB	0	FA	FA 20:2n-6	38.1143
AB	0	FA	FA 20:3n-6	236.736
AB	0	FA	FA 20:4n-6	679.235
AB	0	FA	FA 20:3n-3	7.89903
AB	0	FA	FA 20:4n-3	19.6143
AB	0	FA	FA 20:5n-3	240.078
AB	0	FA	FA 22:0	93.184
AB	0	FA	FA 22:1n-9	7.1275
AB	0	FA	FA 23:0	46.4107
AB	0	FA	FA 22:4n-6	10.5812
AB	0	FA	FA 22:5n-6	7.87751
AB	0	FA	FA 22:5n-3	93.6675
AB	0	FA	FA 24:0	93.9142
AB	0	FA	FA 22:6n-3	446.122
AB	0	FA	FA 24:1n-9	166.552
AB	7	FA	FA 12:0	12.1149
AB	7	FA	FA 14:0	123.022
AB	7	FA	FA 14:1n-5	5.12547
AB	7	FA	FA 15:0i	2.85952
AB	7	FA	FA 15:0ai	3.30863
AB	7	FA	FA 15:0	35.068
AB	7	FA	DMA 16:0	56.4649
AB	7	FA	FA 16:0	3391.56
AB	7	FA	FA 16:1n-9	48.1769
AB	7	FA	FA 16:1n-7	186.217
AB	7	FA	FA 17:0i	16.6562
AB	7	FA	FA 17:0	33.7081
AB	7	FA	FA 17:1n-8	10.5383
AB	7	FA	FA 18:0i	4.48478
AB	7	FA	DMA 18:0	23.644
AB	7	FA	DMA 18:1n-9	19.0446
AB	7	FA	DMA 18:1n-7	3.8865
AB	7	FA	FA 18:0	954.445
AB	7	FA	FA 18:1n-9	2780.11
AB	7	FA	FA 18:1n-7	272.524
AB	7	FA	FA18:1n-5	1.2798
AB	7	FA	FA 18:2n-6	5241.01
AB	7	FA	FA 18:3n-6	13.3507
AB	7	FA	FA 18:3n-3	136.652
AB	7	FA	FA 18:2ct	14.5881
AB	7	FA	DMA 20:0	7.51861
AB	7	FA	FA 20:0	49.1677
AB	7	FA	FA 20:1n-9	38.1489
AB	7	FA	FA 20:2n-6	24.9034
AB	7	FA	FA 20:3n-6	145.898
AB	7	FA	FA 20:4n-6	731.885
AB	7	FA	FA 20:3n-3	14.0416
AB	7	FA	FA 20:4n-3	10.9356
AB	7	FA	FA 20:5n-3	976.955
AB	7	FA	FA 22:0	105.719
AB	7	FA	FA 22:1n-9	8.34144
AB	7	FA	FA 23:0	49.419
AB	7	FA	FA 22:4n-6	10.7471
AB	7	FA	FA 22:5n-6	4.04824
AB	7	FA	FA 22:5n-3	161.851
AB	7	FA	FA 24:0	93.97
AB	7	FA	FA 22:6n-3	342.365
AB	7	FA	FA 24:1n-9	177.548
AB	35	FA	FA 12:0	31.8543
AB	35	FA	FA 14:0	284.758
AB	35	FA	FA 14:1n-5	10.3902
AB	35	FA	FA 15:0i	4.0515
AB	35	FA	FA 15:0ai	4.86904
AB	35	FA	FA 15:0	47.5657
AB	35	FA	DMA 16:0	74.6754
AB	35	FA	FA 16:0	5013.61
AB	35	FA	FA 16:1n-9	55.4056
AB	35	FA	FA 16:1n-7	189.294
AB	35	FA	FA 17:0i	15.0765
AB	35	FA	FA 17:0	45.3541
AB	35	FA	FA 17:1n-8	14.4543
AB	35	FA	FA 18:0i	2.26833
AB	35	FA	DMA 18:0	38.0529
AB	35	FA	DMA 18:1n-9	19.8952
AB	35	FA	DMA 18:1n-7	3.81679
AB	35	FA	FA 18:0	1247.01
AB	35	FA	FA 18:1n-9	3459.75
AB	35	FA	FA 18:1n-7	278.173
AB	35	FA	FA18:1n-5	3.79631
AB	35	FA	FA 18:2n-6	6966.78
AB	35	FA	FA 18:3n-6	25.0194
AB	35	FA	FA 18:3n-3	191.967
AB	35	FA	FA 18:2ct	18.279
AB	35	FA	DMA 20:0	12.3971
AB	35	FA	FA 20:0	53.2617
AB	35	FA	FA 20:1n-9	40.789
AB	35	FA	FA 20:2n-6	45.4738
AB	35	FA	FA 20:3n-6	198.341
AB	35	FA	FA 20:4n-6	744.031
AB	35	FA	FA 20:3n-3	10.3855
AB	35	FA	FA 20:4n-3	30.2303
AB	35	FA	FA 20:5n-3	558.213
AB	35	FA	FA 22:0	122.351
AB	35	FA	FA 22:1n-9	7.51858
AB	35	FA	FA 23:0	51.0406
AB	35	FA	FA 22:4n-6	11.2771
AB	35	FA	FA 22:5n-6	6.89636
AB	35	FA	FA 22:5n-3	192.879
AB	35	FA	FA 24:0	110.063
AB	35	FA	FA 22:6n-3	486.628
AB	35	FA	FA 24:1n-9	186.758
AC	0	FA	FA 12:0	14.137
AC	0	FA	FA 14:0	43.432
AC	0	FA	FA 14:1n-5	11.3093
AC	0	FA	FA 15:0i	5.39416
AC	0	FA	FA 15:0ai	2.77897
AC	0	FA	FA 15:0	11.926
AC	0	FA	DMA 16:0	41.7542
AC	0	FA	FA 16:0	1998.1
AC	0	FA	FA 16:1n-9	26.7025
AC	0	FA	FA 16:1n-7	94.0963
AC	0	FA	FA 17:0i	3.60307
AC	0	FA	FA 17:0	19.3831
AC	0	FA	FA 17:1n-8	6.88034
AC	0	FA	FA 18:0i	2.77026
AC	0	FA	DMA 18:0	28.0528
AC	0	FA	DMA 18:1n-9	12.6996
AC	0	FA	DMA 18:1n-7	2.12386
AC	0	FA	FA 18:0	649.94
AC	0	FA	FA 18:1n-9	2149.16
AC	0	FA	FA 18:1n-7	210.435
AC	0	FA	FA18:1n-5	2.72321
AC	0	FA	FA 18:2n-6	3286.92
AC	0	FA	FA 18:3n-6	15.273
AC	0	FA	FA 18:3n-3	136.694
AC	0	FA	FA 18:2ct	6.44302
AC	0	FA	DMA 20:0	11.4626
AC	0	FA	FA 20:0	29.0372
AC	0	FA	FA 20:1n-9	28.2636
AC	0	FA	FA 20:2n-6	22.8015
AC	0	FA	FA 20:3n-6	117.271
AC	0	FA	FA 20:4n-6	723.683
AC	0	FA	FA 20:3n-3	6.17297
AC	0	FA	FA 20:4n-3	6.58763
AC	0	FA	FA 20:5n-3	96.7429
AC	0	FA	FA 22:0	58.1579
AC	0	FA	FA 22:1n-9	10.7639
AC	0	FA	FA 23:0	23.927
AC	0	FA	FA 22:4n-6	16.2365
AC	0	FA	FA 22:5n-6	3.27901
AC	0	FA	FA 22:5n-3	55.2622
AC	0	FA	FA 24:0	49.3001
AC	0	FA	FA 22:6n-3	297.099
AC	0	FA	FA 24:1n-9	156.237
AC	7	FA	FA 12:0	8.69461
AC	7	FA	FA 14:0	38.0094
AC	7	FA	FA 14:1n-5	3.62852
AC	7	FA	FA 15:0i	1.27769
AC	7	FA	FA 15:0ai	1.48367
AC	7	FA	FA 15:0	11.3206
AC	7	FA	DMA 16:0	34.1965
AC	7	FA	FA 16:0	1711.24
AC	7	FA	FA 16:1n-9	26.5189
AC	7	FA	FA 16:1n-7	79.1316
AC	7	FA	FA 17:0i	4.0304
AC	7	FA	FA 17:0	17.6096
AC	7	FA	FA 17:1n-8	4.97102
AC	7	FA	FA 18:0i	1.85243
AC	7	FA	DMA 18:0	18.0417
AC	7	FA	DMA 18:1n-9	11.5842
AC	7	FA	DMA 18:1n-7	1.93598
AC	7	FA	FA 18:0	574.612
AC	7	FA	FA 18:1n-9	1751.47
AC	7	FA	FA 18:1n-7	166.696
AC	7	FA	FA18:1n-5	1.32522
AC	7	FA	FA 18:2n-6	2784.37
AC	7	FA	FA 18:3n-6	10.0256
AC	7	FA	FA 18:3n-3	108.026
AC	7	FA	FA 18:2ct	3.72647
AC	7	FA	DMA 20:0	8.34314
AC	7	FA	FA 20:0	22.5317
AC	7	FA	FA 20:1n-9	22.0592
AC	7	FA	FA 20:2n-6	15.4331
AC	7	FA	FA 20:3n-6	58.7131
AC	7	FA	FA 20:4n-6	562.41
AC	7	FA	FA 20:3n-3	4.29545
AC	7	FA	FA 20:4n-3	4.36315
AC	7	FA	FA 20:5n-3	586.028
AC	7	FA	FA 22:0	46.7227
AC	7	FA	FA 22:1n-9	8.64419
AC	7	FA	FA 23:0	19.148
AC	7	FA	FA 22:4n-6	7.73238
AC	7	FA	FA 22:5n-6	1.97055
AC	7	FA	FA 22:5n-3	104.034
AC	7	FA	FA 24:0	42.9185
AC	7	FA	FA 22:6n-3	182.659
AC	7	FA	FA 24:1n-9	129.85
AC	28	FA	FA 12:0	6.01435
AC	28	FA	FA 14:0	45.5319
AC	28	FA	FA 14:1n-5	3.16146
AC	28	FA	FA 15:0i	1.1143
AC	28	FA	FA 15:0ai	0.701436
AC	28	FA	FA 15:0	12.6573
AC	28	FA	DMA 16:0	52.592
AC	28	FA	FA 16:0	1724.74
AC	28	FA	FA 16:1n-9	33.4404
AC	28	FA	FA 16:1n-7	96.4253
AC	28	FA	FA 17:0i	4.0429
AC	28	FA	FA 17:0	17.3273
AC	28	FA	FA 17:1n-8	6.26721
AC	28	FA	FA 18:0i	2.52431
AC	28	FA	DMA 18:0	33.5004
AC	28	FA	DMA 18:1n-9	19.6688
AC	28	FA	DMA 18:1n-7	3.03432
AC	28	FA	FA 18:0	632.325
AC	28	FA	FA 18:1n-9	1868.38
AC	28	FA	FA 18:1n-7	174.916
AC	28	FA	FA18:1n-5	0.914295
AC	28	FA	FA 18:2n-6	2244.52
AC	28	FA	FA 18:3n-6	9.06152
AC	28	FA	FA 18:3n-3	116.804
AC	28	FA	FA 18:2ct	7.15293
AC	28	FA	DMA 20:0	11.2787
AC	28	FA	FA 20:0	23.8945
AC	28	FA	FA 20:1n-9	23.7431
AC	28	FA	FA 20:2n-6	16.103
AC	28	FA	FA 20:3n-6	56.4892
AC	28	FA	FA 20:4n-6	589.679
AC	28	FA	FA 20:3n-3	5.01862
AC	28	FA	FA 20:4n-3	8.12437
AC	28	FA	FA 20:5n-3	812.04
AC	28	FA	FA 22:0	50.3334
AC	28	FA	FA 22:1n-9	8.83009
AC	28	FA	FA 23:0	17.9716
AC	28	FA	FA 22:4n-6	11.9201
AC	28	FA	FA 22:5n-6	2.6186
AC	28	FA	FA 22:5n-3	140.54
AC	28	FA	FA 24:0	43.3919
AC	28	FA	FA 22:6n-3	208.465
AC	28	FA	FA 24:1n-9	138.183
AC	35	FA	FA 12:0	9.52226
AC	35	FA	FA 14:0	60.6376
AC	35	FA	FA 14:1n-5	3.35142
AC	35	FA	FA 15:0i	0.874989
AC	35	FA	FA 15:0ai	0.83448
AC	35	FA	FA 15:0	13.033
AC	35	FA	DMA 16:0	36.2108
AC	35	FA	FA 16:0	1730.95
AC	35	FA	FA 16:1n-9	31.0905
AC	35	FA	FA 16:1n-7	92.5463
AC	35	FA	FA 17:0i	4.1562
AC	35	FA	FA 17:0	16.957
AC	35	FA	FA 17:1n-8	6.82573
AC	35	FA	FA 18:0i	1.85125
AC	35	FA	DMA 18:0	22.9253
AC	35	FA	DMA 18:1n-9	11.5207
AC	35	FA	DMA 18:1n-7	2.24283
AC	35	FA	FA 18:0	614.083
AC	35	FA	FA 18:1n-9	1902.6
AC	35	FA	FA 18:1n-7	163.681
AC	35	FA	FA18:1n-5	1.3692
AC	35	FA	FA 18:2n-6	2832.37
AC	35	FA	FA 18:3n-6	16.9111
AC	35	FA	FA 18:3n-3	134.192
AC	35	FA	FA 18:2ct	7.58999
AC	35	FA	DMA 20:0	9.78692
AC	35	FA	FA 20:0	19.027
AC	35	FA	FA 20:1n-9	20.9309
AC	35	FA	FA 20:2n-6	16.5978
AC	35	FA	FA 20:3n-6	86.5173
AC	35	FA	FA 20:4n-6	472.194
AC	35	FA	FA 20:3n-3	3.81322
AC	35	FA	FA 20:4n-3	9.08746
AC	35	FA	FA 20:5n-3	194.654
AC	35	FA	FA 22:0	36.8549
AC	35	FA	FA 22:1n-9	9.95165
AC	35	FA	FA 23:0	13.5799
AC	35	FA	FA 22:4n-6	8.23003
AC	35	FA	FA 22:5n-6	1.168
AC	35	FA	FA 22:5n-3	82.4016
AC	35	FA	FA 24:0	34.0611
AC	35	FA	FA 22:6n-3	208.816
AC	35	FA	FA 24:1n-9	109.718
AD	0	FA	FA 12:0	9.49893
AD	0	FA	FA 14:0	80.3654
AD	0	FA	FA 14:1n-5	4.1867
AD	0	FA	FA 15:0i	1.54733
AD	0	FA	FA 15:0ai	2.61972
AD	0	FA	FA 15:0	26.0169
AD	0	FA	DMA 16:0	59.4966
AD	0	FA	FA 16:0	2200.18
AD	0	FA	FA 16:1n-9	25.8147
AD	0	FA	FA 16:1n-7	191.29
AD	0	FA	FA 17:0i	15.2468
AD	0	FA	FA 17:0	23.5798
AD	0	FA	FA 17:1n-8	9.90108
AD	0	FA	FA 18:0i	4.22483
AD	0	FA	DMA 18:0	49.6637
AD	0	FA	DMA 18:1n-9	17.9833
AD	0	FA	DMA 18:1n-7	2.51687
AD	0	FA	FA 18:0	783.103
AD	0	FA	FA 18:1n-9	2032.81
AD	0	FA	FA 18:1n-7	197.359
AD	0	FA	FA18:1n-5	2.3782
AD	0	FA	FA 18:2n-6	3855.01
AD	0	FA	FA 18:3n-6	14.5962
AD	0	FA	FA 18:3n-3	59.2805
AD	0	FA	FA 18:2ct	30.8819
AD	0	FA	DMA 20:0	7.84991
AD	0	FA	FA 20:0	35.6476
AD	0	FA	FA 20:1n-9	12.5705
AD	0	FA	FA 20:2n-6	14.8759
AD	0	FA	FA 20:3n-6	120.891
AD	0	FA	FA 20:4n-6	719.907
AD	0	FA	FA 20:3n-3	1.13941
AD	0	FA	FA 20:4n-3	4.76102
AD	0	FA	FA 20:5n-3	99.5828
AD	0	FA	FA 22:0	77.392
AD	0	FA	FA 22:1n-9	5.7895
AD	0	FA	FA 23:0	36.5166
AD	0	FA	FA 22:4n-6	19.3272
AD	0	FA	FA 22:5n-6	5.01294
AD	0	FA	FA 22:5n-3	50.5454
AD	0	FA	FA 24:0	55.1273
AD	0	FA	FA 22:6n-3	265.051
AD	0	FA	FA 24:1n-9	117.199
AD	7	FA	FA 12:0	14.197
AD	7	FA	FA 14:0	103.251
AD	7	FA	FA 14:1n-5	3.86413
AD	7	FA	FA 15:0i	14.0754
AD	7	FA	FA 15:0ai	2.56974
AD	7	FA	FA 15:0	27.8293
AD	7	FA	DMA 16:0	68.7707
AD	7	FA	FA 16:0	2362.69
AD	7	FA	FA 16:1n-9	23.2905
AD	7	FA	FA 16:1n-7	138.661
AD	7	FA	FA 17:0i	16.7181
AD	7	FA	FA 17:0	26.9104
AD	7	FA	FA 17:1n-8	7.64789
AD	7	FA	FA 18:0i	8.55735
AD	7	FA	DMA 18:0	47.7094
AD	7	FA	DMA 18:1n-9	19.9626
AD	7	FA	DMA 18:1n-7	3.03187
AD	7	FA	FA 18:0	917.666
AD	7	FA	FA 18:1n-9	1801.64
AD	7	FA	FA 18:1n-7	175.955
AD	7	FA	FA18:1n-5	2.96208
AD	7	FA	FA 18:2n-6	3685.68
AD	7	FA	FA 18:3n-6	12.0281
AD	7	FA	FA 18:3n-3	47.2557
AD	7	FA	FA 18:2ct	15.6606
AD	7	FA	DMA 20:0	9.75021
AD	7	FA	FA 20:0	37.3014
AD	7	FA	FA 20:1n-9	9.1633
AD	7	FA	FA 20:2n-6	11.1281
AD	7	FA	FA 20:3n-6	84.5107
AD	7	FA	FA 20:4n-6	736.614
AD	7	FA	FA 20:3n-3	1.18124
AD	7	FA	FA 20:4n-3	6.74478
AD	7	FA	FA 20:5n-3	1105.06
AD	7	FA	FA 22:0	89.7633
AD	7	FA	FA 22:1n-9	6.39897
AD	7	FA	FA 23:0	45.183
AD	7	FA	FA 22:4n-6	12.2343
AD	7	FA	FA 22:5n-6	3.21482
AD	7	FA	FA 22:5n-3	136.443
AD	7	FA	FA 24:0	71.0666
AD	7	FA	FA 22:6n-3	215.061
AD	7	FA	FA 24:1n-9	138.032
AD	28	FA	FA 12:0	7.97373
AD	28	FA	FA 14:0	97.275
AD	28	FA	FA 14:1n-5	5.22365
AD	28	FA	FA 15:0i	2.60494
AD	28	FA	FA 15:0ai	3.0954
AD	28	FA	FA 15:0	30.142
AD	28	FA	DMA 16:0	59.6134
AD	28	FA	FA 16:0	2614.23
AD	28	FA	FA 16:1n-9	25.7054
AD	28	FA	FA 16:1n-7	184.689
AD	28	FA	FA 17:0i	12.6719
AD	28	FA	FA 17:0	27.3669
AD	28	FA	FA 17:1n-8	10.9966
AD	28	FA	FA 18:0i	4.12262
AD	28	FA	DMA 18:0	53.2499
AD	28	FA	DMA 18:1n-9	15.7598
AD	28	FA	DMA 18:1n-7	2.25712
AD	28	FA	FA 18:0	1052
AD	28	FA	FA 18:1n-9	2222.38
AD	28	FA	FA 18:1n-7	180.02
AD	28	FA	FA18:1n-5	2.85893
AD	28	FA	FA 18:2n-6	3249.63
AD	28	FA	FA 18:3n-6	9.57898
AD	28	FA	FA 18:3n-3	47.8937
AD	28	FA	FA 18:2ct	21.1386
AD	28	FA	DMA 20:0	8.25399
AD	28	FA	FA 20:0	39.0016
AD	28	FA	FA 20:1n-9	8.32281
AD	28	FA	FA 20:2n-6	11.1267
AD	28	FA	FA 20:3n-6	84.9347
AD	28	FA	FA 20:4n-6	754.357
AD	28	FA	FA 20:3n-3	1.60651
AD	28	FA	FA 20:4n-3	8.28902
AD	28	FA	FA 20:5n-3	1246.15
AD	28	FA	FA 22:0	85.2187
AD	28	FA	FA 22:1n-9	3.61339
AD	28	FA	FA 23:0	37.9869
AD	28	FA	FA 22:4n-6	9.35753
AD	28	FA	FA 22:5n-6	3.11167
AD	28	FA	FA 22:5n-3	207.403
AD	28	FA	FA 24:0	67.0329
AD	28	FA	FA 22:6n-3	261.918
AD	28	FA	FA 24:1n-9	112.39
AD	35	FA	FA 12:0	11.2216
AD	35	FA	FA 14:0	118.39
AD	35	FA	FA 14:1n-5	8.39416
AD	35	FA	FA 15:0i	3.05175
AD	35	FA	FA 15:0ai	4.21018
AD	35	FA	FA 15:0	27.5717
AD	35	FA	DMA 16:0	57.6269
AD	35	FA	FA 16:0	2662.32
AD	35	FA	FA 16:1n-9	23.2975
AD	35	FA	FA 16:1n-7	198.921
AD	35	FA	FA 17:0i	22.2314
AD	35	FA	FA 17:0	26.1658
AD	35	FA	FA 17:1n-8	11.6703
AD	35	FA	FA 18:0i	10.8976
AD	35	FA	DMA 18:0	45.1934
AD	35	FA	DMA 18:1n-9	24.6593
AD	35	FA	DMA 18:1n-7	4.70081
AD	35	FA	FA 18:0	1070.31
AD	35	FA	FA 18:1n-9	2479.8
AD	35	FA	FA 18:1n-7	177.885
AD	35	FA	FA18:1n-5	2.33363
AD	35	FA	FA 18:2n-6	4224.5
AD	35	FA	FA 18:3n-6	17.3943
AD	35	FA	FA 18:3n-3	75.2423
AD	35	FA	FA 18:2ct	28.9408
AD	35	FA	DMA 20:0	9.40057
AD	35	FA	FA 20:0	43.4248
AD	35	FA	FA 20:1n-9	27.3473
AD	35	FA	FA 20:2n-6	18.7037
AD	35	FA	FA 20:3n-6	100.909
AD	35	FA	FA 20:4n-6	655.153
AD	35	FA	FA 20:3n-3	23.33
AD	35	FA	FA 20:4n-3	21.9399
AD	35	FA	FA 20:5n-3	294.416
AD	35	FA	FA 22:0	88.3971
AD	35	FA	FA 22:1n-9	8.16771
AD	35	FA	FA 23:0	47.8898
AD	35	FA	FA 22:4n-6	11.2572
AD	35	FA	FA 22:5n-6	2.26549
AD	35	FA	FA 22:5n-3	117.096
AD	35	FA	FA 24:0	74.9037
AD	35	FA	FA 22:6n-3	225.36
AD	35	FA	FA 24:1n-9	124.451
AF	0	FA	FA 12:0	36.8715
AF	0	FA	FA 14:0	142.944
AF	0	FA	FA 14:1n-5	20.3532
AF	0	FA	FA 15:0i	9.44775
AF	0	FA	FA 15:0ai	8.52046
AF	0	FA	FA 15:0	29.1153
AF	0	FA	DMA 16:0	68.9711
AF	0	FA	FA 16:0	4137.04
AF	0	FA	FA 16:1n-9	78.7489
AF	0	FA	FA 16:1n-7	208.194
AF	0	FA	FA 17:0i	5.03526
AF	0	FA	FA 17:0	35.8126
AF	0	FA	FA 17:1n-8	11.1884
AF	0	FA	FA 18:0i	3.06674
AF	0	FA	DMA 18:0	45.4234
AF	0	FA	DMA 18:1n-9	23.7323
AF	0	FA	DMA 18:1n-7	3.59718
AF	0	FA	FA 18:0	1564.41
AF	0	FA	FA 18:1n-9	4451.76
AF	0	FA	FA 18:1n-7	317.161
AF	0	FA	FA18:1n-5	2.78973
AF	0	FA	FA 18:2n-6	7878.97
AF	0	FA	FA 18:3n-6	30.3707
AF	0	FA	FA 18:3n-3	205.97
AF	0	FA	FA 18:2ct	8.87015
AF	0	FA	DMA 20:0	13.5616
AF	0	FA	FA 20:0	60.0715
AF	0	FA	FA 20:1n-9	44.5787
AF	0	FA	FA 20:2n-6	40.345
AF	0	FA	FA 20:3n-6	205.872
AF	0	FA	FA 20:4n-6	1214.33
AF	0	FA	FA 20:3n-3	5.53427
AF	0	FA	FA 20:4n-3	12.6736
AF	0	FA	FA 20:5n-3	345.521
AF	0	FA	FA 22:0	140.188
AF	0	FA	FA 22:1n-9	55.7081
AF	0	FA	FA 23:0	45.4961
AF	0	FA	FA 22:4n-6	20.9505
AF	0	FA	FA 22:5n-6	9.31808
AF	0	FA	FA 22:5n-3	125.239
AF	0	FA	FA 24:0	118.481
AF	0	FA	FA 22:6n-3	610.107
AF	0	FA	FA 24:1n-9	216.795
AF	7	FA	FA 12:0	12.0784
AF	7	FA	FA 14:0	92.6435
AF	7	FA	FA 14:1n-5	6.13689
AF	7	FA	FA 15:0i	3.26772
AF	7	FA	FA 15:0ai	2.21137
AF	7	FA	FA 15:0	21.3979
AF	7	FA	DMA 16:0	56.449
AF	7	FA	FA 16:0	3285.69
AF	7	FA	FA 16:1n-9	48.093
AF	7	FA	FA 16:1n-7	149.025
AF	7	FA	FA 17:0i	4.21573
AF	7	FA	FA 17:0	31.4719
AF	7	FA	FA 17:1n-8	8.5901
AF	7	FA	FA 18:0i	2.32358
AF	7	FA	DMA 18:0	33.4453
AF	7	FA	DMA 18:1n-9	20.8832
AF	7	FA	DMA 18:1n-7	2.9988
AF	7	FA	FA 18:0	1093.22
AF	7	FA	FA 18:1n-9	3234.17
AF	7	FA	FA 18:1n-7	252.624
AF	7	FA	FA18:1n-5	0.99057
AF	7	FA	FA 18:2n-6	4985.29
AF	7	FA	FA 18:3n-6	16.8494
AF	7	FA	FA 18:3n-3	147.945
AF	7	FA	FA 18:2ct	5.68224
AF	7	FA	DMA 20:0	9.99663
AF	7	FA	FA 20:0	42.9196
AF	7	FA	FA 20:1n-9	36.5931
AF	7	FA	FA 20:2n-6	25.7974
AF	7	FA	FA 20:3n-6	119.259
AF	7	FA	FA 20:4n-6	938.233
AF	7	FA	FA 20:3n-3	4.32988
AF	7	FA	FA 20:4n-3	8.61912
AF	7	FA	FA 20:5n-3	603.689
AF	7	FA	FA 22:0	111.346
AF	7	FA	FA 22:1n-9	45.1058
AF	7	FA	FA 23:0	33.0429
AF	7	FA	FA 22:4n-6	13.5642
AF	7	FA	FA 22:5n-6	3.83846
AF	7	FA	FA 22:5n-3	140.001
AF	7	FA	FA 24:0	107.999
AF	7	FA	FA 22:6n-3	388.752
AF	7	FA	FA 24:1n-9	161.442
AF	28	FA	FA 12:0	9.13048
AF	28	FA	FA 14:0	80.3875
AF	28	FA	FA 14:1n-5	3.74696
AF	28	FA	FA 15:0i	2.53207
AF	28	FA	FA 15:0ai	1.60942
AF	28	FA	FA 15:0	22.8638
AF	28	FA	DMA 16:0	74.5886
AF	28	FA	FA 16:0	3757.17
AF	28	FA	FA 16:1n-9	46.7608
AF	28	FA	FA 16:1n-7	139.224
AF	28	FA	FA 17:0i	6.3667
AF	28	FA	FA 17:0	34.2299
AF	28	FA	FA 17:1n-8	7.89471
AF	28	FA	FA 18:0i	3.31486
AF	28	FA	DMA 18:0	54.8184
AF	28	FA	DMA 18:1n-9	26.1766
AF	28	FA	DMA 18:1n-7	4.17906
AF	28	FA	FA 18:0	1530.96
AF	28	FA	FA 18:1n-9	3725.06
AF	28	FA	FA 18:1n-7	253.641
AF	28	FA	FA18:1n-5	2.18555
AF	28	FA	FA 18:2n-6	5021.97
AF	28	FA	FA 18:3n-6	15.9919
AF	28	FA	FA 18:3n-3	122.412
AF	28	FA	FA 18:2ct	7.65048
AF	28	FA	DMA 20:0	13.0611
AF	28	FA	FA 20:0	57.3755
AF	28	FA	FA 20:1n-9	40.8388
AF	28	FA	FA 20:2n-6	24.9951
AF	28	FA	FA 20:3n-6	116.244
AF	28	FA	FA 20:4n-6	987.543
AF	28	FA	FA 20:3n-3	4.26465
AF	28	FA	FA 20:4n-3	16.351
AF	28	FA	FA 20:5n-3	1351.89
AF	28	FA	FA 22:0	138.4
AF	28	FA	FA 22:1n-9	49.8837
AF	28	FA	FA 23:0	43.5733
AF	28	FA	FA 22:4n-6	16.2716
AF	28	FA	FA 22:5n-6	4.88253
AF	28	FA	FA 22:5n-3	262.317
AF	28	FA	FA 24:0	126.526
AF	28	FA	FA 22:6n-3	422.34
AF	28	FA	FA 24:1n-9	210.851
AF	35	FA	FA 12:0	8.76132
AF	35	FA	FA 14:0	86.3676
AF	35	FA	FA 14:1n-5	3.9328
AF	35	FA	FA 15:0i	3.17591
AF	35	FA	FA 15:0ai	2.7328
AF	35	FA	FA 15:0	27.3946
AF	35	FA	DMA 16:0	64.9654
AF	35	FA	FA 16:0	3664.06
AF	35	FA	FA 16:1n-9	56.9001
AF	35	FA	FA 16:1n-7	152.297
AF	35	FA	FA 17:0i	7.26846
AF	35	FA	FA 17:0	36.8196
AF	35	FA	FA 17:1n-8	8.01584
AF	35	FA	FA 18:0i	2.01394
AF	35	FA	DMA 18:0	40.6269
AF	35	FA	DMA 18:1n-9	23.186
AF	35	FA	DMA 18:1n-7	4.51283
AF	35	FA	FA 18:0	1310.59
AF	35	FA	FA 18:1n-9	4137.23
AF	35	FA	FA 18:1n-7	306.574
AF	35	FA	FA18:1n-5	1.8599
AF	35	FA	FA 18:2n-6	7020.54
AF	35	FA	FA 18:3n-6	17.4428
AF	35	FA	FA 18:3n-3	157.105
AF	35	FA	FA 18:2ct	9.49539
AF	35	FA	DMA 20:0	11.6634
AF	35	FA	FA 20:0	49.3863
AF	35	FA	FA 20:1n-9	51.2386
AF	35	FA	FA 20:2n-6	35.2697
AF	35	FA	FA 20:3n-6	141.537
AF	35	FA	FA 20:4n-6	928.826
AF	35	FA	FA 20:3n-3	4.72012
AF	35	FA	FA 20:4n-3	8.70427
AF	35	FA	FA 20:5n-3	442.978
AF	35	FA	FA 22:0	112.568
AF	35	FA	FA 22:1n-9	45.5714
AF	35	FA	FA 23:0	31.3103
AF	35	FA	FA 22:4n-6	15.1987
AF	35	FA	FA 22:5n-6	5.48843
AF	35	FA	FA 22:5n-3	184.113
AF	35	FA	FA 24:0	96.1007
AF	35	FA	FA 22:6n-3	456.19
AF	35	FA	FA 24:1n-9	171.461
AG	0	FA	FA 12:0	10.9511
AG	0	FA	FA 14:0	77.3162
AG	0	FA	FA 14:1n-5	2.62789
AG	0	FA	FA 15:0i	3.05604
AG	0	FA	FA 15:0ai	1.68976
AG	0	FA	FA 15:0	15.4724
AG	0	FA	DMA 16:0	40.7637
AG	0	FA	FA 16:0	2201.2
AG	0	FA	FA 16:1n-9	44.9272
AG	0	FA	FA 16:1n-7	97.9454
AG	0	FA	FA 17:0i	5.36234
AG	0	FA	FA 17:0	21.2248
AG	0	FA	FA 17:1n-8	5.8685
AG	0	FA	FA 18:0i	1.56037
AG	0	FA	DMA 18:0	29.2169
AG	0	FA	DMA 18:1n-9	13.7008
AG	0	FA	DMA 18:1n-7	1.53182
AG	0	FA	FA 18:0	832.738
AG	0	FA	FA 18:1n-9	2998.47
AG	0	FA	FA 18:1n-7	198.745
AG	0	FA	FA18:1n-5	1.32441
AG	0	FA	FA 18:2n-6	4022.86
AG	0	FA	FA 18:3n-6	21.8509
AG	0	FA	FA 18:3n-3	80.4845
AG	0	FA	FA 18:2ct	7.82848
AG	0	FA	DMA 20:0	8.21476
AG	0	FA	FA 20:0	40.5524
AG	0	FA	FA 20:1n-9	32.2026
AG	0	FA	FA 20:2n-6	14.6979
AG	0	FA	FA 20:3n-6	133.021
AG	0	FA	FA 20:4n-6	724.781
AG	0	FA	FA 20:3n-3	1.96188
AG	0	FA	FA 20:4n-3	7.72953
AG	0	FA	FA 20:5n-3	151.881
AG	0	FA	FA 22:0	95.1805
AG	0	FA	FA 22:1n-9	45.4828
AG	0	FA	FA 23:0	28.0276
AG	0	FA	FA 22:4n-6	15.2212
AG	0	FA	FA 22:5n-6	5.17395
AG	0	FA	FA 22:5n-3	46.1564
AG	0	FA	FA 24:0	76.6083
AG	0	FA	FA 22:6n-3	296.639
AG	0	FA	FA 24:1n-9	162.018
AG	7	FA	FA 12:0	11.3821
AG	7	FA	FA 14:0	98.2717
AG	7	FA	FA 14:1n-5	3.4808
AG	7	FA	FA 15:0i	4.05422
AG	7	FA	FA 15:0ai	2.97834
AG	7	FA	FA 15:0	19.6919
AG	7	FA	DMA 16:0	29.7239
AG	7	FA	FA 16:0	2182.76
AG	7	FA	FA 16:1n-9	43.7507
AG	7	FA	FA 16:1n-7	126.981
AG	7	FA	FA 17:0i	12.9183
AG	7	FA	FA 17:0	23.4335
AG	7	FA	FA 17:1n-8	9.02707
AG	7	FA	FA 18:0i	1.46903
AG	7	FA	DMA 18:0	14.1744
AG	7	FA	DMA 18:1n-9	14.7862
AG	7	FA	DMA 18:1n-7	1.77588
AG	7	FA	FA 18:0	772.308
AG	7	FA	FA 18:1n-9	2536.55
AG	7	FA	FA 18:1n-7	186.511
AG	7	FA	FA18:1n-5	1.39999
AG	7	FA	FA 18:2n-6	2806.91
AG	7	FA	FA 18:3n-6	16.2361
AG	7	FA	FA 18:3n-3	114.661
AG	7	FA	FA 18:2ct	14.3163
AG	7	FA	DMA 20:0	6.81009
AG	7	FA	FA 20:0	28.182
AG	7	FA	FA 20:1n-9	35.4927
AG	7	FA	FA 20:2n-6	23.1593
AG	7	FA	FA 20:3n-6	101.626
AG	7	FA	FA 20:4n-6	626.922
AG	7	FA	FA 20:3n-3	20.2999
AG	7	FA	FA 20:4n-3	10.6917
AG	7	FA	FA 20:5n-3	934.603
AG	7	FA	FA 22:0	77.174
AG	7	FA	FA 22:1n-9	37.1017
AG	7	FA	FA 23:0	22.4516
AG	7	FA	FA 22:4n-6	7.63091
AG	7	FA	FA 22:5n-6	3.86244
AG	7	FA	FA 22:5n-3	133.849
AG	7	FA	FA 24:0	65.5062
AG	7	FA	FA 22:6n-3	305.879
AG	7	FA	FA 24:1n-9	133.851
AG	28	FA	FA 12:0	11.7182
AG	28	FA	FA 14:0	157.901
AG	28	FA	FA 14:1n-5	9.31736
AG	28	FA	FA 15:0i	4.99411
AG	28	FA	FA 15:0ai	6.00125
AG	28	FA	FA 15:0	31.8212
AG	28	FA	DMA 16:0	44.5899
AG	28	FA	FA 16:0	2543.8
AG	28	FA	FA 16:1n-9	27.966
AG	28	FA	FA 16:1n-7	111.859
AG	28	FA	FA 17:0i	12.2781
AG	28	FA	FA 17:0	28.148
AG	28	FA	FA 17:1n-8	9.92581
AG	28	FA	FA 18:0i	1.43357
AG	28	FA	DMA 18:0	40.5908
AG	28	FA	DMA 18:1n-9	8.69678
AG	28	FA	DMA 18:1n-7	1.71439
AG	28	FA	FA 18:0	924.761
AG	28	FA	FA 18:1n-9	2238.38
AG	28	FA	FA 18:1n-7	182.213
AG	28	FA	FA18:1n-5	2.56032
AG	28	FA	FA 18:2n-6	2763.87
AG	28	FA	FA 18:3n-6	11.5969
AG	28	FA	FA 18:3n-3	89.8696
AG	28	FA	FA 18:2ct	16.8666
AG	28	FA	DMA 20:0	9.15442
AG	28	FA	FA 20:0	38.4551
AG	28	FA	FA 20:1n-9	19.3281
AG	28	FA	FA 20:2n-6	11.004
AG	28	FA	FA 20:3n-6	91.8302
AG	28	FA	FA 20:4n-6	733.258
AG	28	FA	FA 20:3n-3	3.65934
AG	28	FA	FA 20:4n-3	10.9624
AG	28	FA	FA 20:5n-3	1162.87
AG	28	FA	FA 22:0	89.4987
AG	28	FA	FA 22:1n-9	39.8523
AG	28	FA	FA 23:0	31.8038
AG	28	FA	FA 22:4n-6	12.7253
AG	28	FA	FA 22:5n-6	5.75163
AG	28	FA	FA 22:5n-3	193.643
AG	28	FA	FA 24:0	74.8405
AG	28	FA	FA 22:6n-3	236.602
AG	28	FA	FA 24:1n-9	160.562
AG	35	FA	FA 12:0	37.2999
AG	35	FA	FA 14:0	260.983
AG	35	FA	FA 14:1n-5	20.4847
AG	35	FA	FA 15:0i	6.58951
AG	35	FA	FA 15:0ai	7.9418
AG	35	FA	FA 15:0	32.0861
AG	35	FA	DMA 16:0	46.1249
AG	35	FA	FA 16:0	2870.78
AG	35	FA	FA 16:1n-9	30.9358
AG	35	FA	FA 16:1n-7	160.058
AG	35	FA	FA 17:0i	19.0089
AG	35	FA	FA 17:0	28.3815
AG	35	FA	FA 17:1n-8	13.366
AG	35	FA	FA 18:0i	1.62943
AG	35	FA	DMA 18:0	35.4218
AG	35	FA	DMA 18:1n-9	13.6532
AG	35	FA	DMA 18:1n-7	1.26715
AG	35	FA	FA 18:0	993.317
AG	35	FA	FA 18:1n-9	2454.28
AG	35	FA	FA 18:1n-7	166.835
AG	35	FA	FA18:1n-5	2.73631
AG	35	FA	FA 18:2n-6	3381.15
AG	35	FA	FA 18:3n-6	37.0913
AG	35	FA	FA 18:3n-3	113.967
AG	35	FA	FA 18:2ct	24.8722
AG	35	FA	DMA 20:0	13.9987
AG	35	FA	FA 20:0	39.911
AG	35	FA	FA 20:1n-9	36.6355
AG	35	FA	FA 20:2n-6	16.5381
AG	35	FA	FA 20:3n-6	142.629
AG	35	FA	FA 20:4n-6	589.375
AG	35	FA	FA 20:3n-3	25.4882
AG	35	FA	FA 20:4n-3	21.7853
AG	35	FA	FA 20:5n-3	241.171
AG	35	FA	FA 22:0	84.6302
AG	35	FA	FA 22:1n-9	37.0161
AG	35	FA	FA 23:0	28.7788
AG	35	FA	FA 22:4n-6	10.5395
AG	35	FA	FA 22:5n-6	2.10858
AG	35	FA	FA 22:5n-3	109.406
AG	35	FA	FA 24:0	69.2157
AG	35	FA	FA 22:6n-3	204.116
AG	35	FA	FA 24:1n-9	128.937
AH	0	FA	FA 12:0	12.9686
AH	0	FA	FA 14:0	217.453
AH	0	FA	FA 14:1n-5	16.2107
AH	0	FA	FA 15:0i	7.01392
AH	0	FA	FA 15:0ai	6.84452
AH	0	FA	FA 15:0	48.6622
AH	0	FA	DMA 16:0	82.5674
AH	0	FA	FA 16:0	5156.66
AH	0	FA	FA 16:1n-9	83.9805
AH	0	FA	FA 16:1n-7	417.076
AH	0	FA	FA 17:0i	25.4547
AH	0	FA	FA 17:0	49.0074
AH	0	FA	FA 17:1n-8	23.5591
AH	0	FA	FA 18:0i	2.21075
AH	0	FA	DMA 18:0	43.2757
AH	0	FA	DMA 18:1n-9	16.1378
AH	0	FA	DMA 18:1n-7	4.3057
AH	0	FA	FA 18:0	1582.21
AH	0	FA	FA 18:1n-9	5314.56
AH	0	FA	FA 18:1n-7	399.693
AH	0	FA	FA18:1n-5	7.89522
AH	0	FA	FA 18:2n-6	6786.4
AH	0	FA	FA 18:3n-6	106.671
AH	0	FA	FA 18:3n-3	233.91
AH	0	FA	FA 18:2ct	27.9892
AH	0	FA	DMA 20:0	20.154
AH	0	FA	FA 20:0	59.7824
AH	0	FA	FA 20:1n-9	43.4323
AH	0	FA	FA 20:2n-6	34.7072
AH	0	FA	FA 20:3n-6	377.113
AH	0	FA	FA 20:4n-6	1464
AH	0	FA	FA 20:3n-3	6.85953
AH	0	FA	FA 20:4n-3	42.9327
AH	0	FA	FA 20:5n-3	585.47
AH	0	FA	FA 22:0	155.08
AH	0	FA	FA 22:1n-9	18.7131
AH	0	FA	FA 23:0	46.3999
AH	0	FA	FA 22:4n-6	21.9381
AH	0	FA	FA 22:5n-6	9.88939
AH	0	FA	FA 22:5n-3	141.211
AH	0	FA	FA 24:0	120.583
AH	0	FA	FA 22:6n-3	734.924
AH	0	FA	FA 24:1n-9	239.678
AH	7	FA	FA 12:0	22.8567
AH	7	FA	FA 14:0	197.111
AH	7	FA	FA 14:1n-5	9.98518
AH	7	FA	FA 15:0i	4.78456
AH	7	FA	FA 15:0ai	4.53939
AH	7	FA	FA 15:0	43.2078
AH	7	FA	DMA 16:0	69.001
AH	7	FA	FA 16:0	4433.8
AH	7	FA	FA 16:1n-9	67.6321
AH	7	FA	FA 16:1n-7	233.253
AH	7	FA	FA 17:0i	17.4908
AH	7	FA	FA 17:0	43.2988
AH	7	FA	FA 17:1n-8	15.8099
AH	7	FA	FA 18:0i	3.31725
AH	7	FA	DMA 18:0	41.7405
AH	7	FA	DMA 18:1n-9	19.1123
AH	7	FA	DMA 18:1n-7	5.23405
AH	7	FA	FA 18:0	1442.32
AH	7	FA	FA 18:1n-9	4391.1
AH	7	FA	FA 18:1n-7	337.095
AH	7	FA	FA18:1n-5	3.59585
AH	7	FA	FA 18:2n-6	5962.88
AH	7	FA	FA 18:3n-6	60.6986
AH	7	FA	FA 18:3n-3	255.313
AH	7	FA	FA 18:2ct	17.1527
AH	7	FA	DMA 20:0	14.87
AH	7	FA	FA 20:0	58.5663
AH	7	FA	FA 20:1n-9	36.9021
AH	7	FA	FA 20:2n-6	26.5566
AH	7	FA	FA 20:3n-6	263.424
AH	7	FA	FA 20:4n-6	1191.92
AH	7	FA	FA 20:3n-3	4.78456
AH	7	FA	FA 20:4n-3	21.8351
AH	7	FA	FA 20:5n-3	867.017
AH	7	FA	FA 22:0	150.961
AH	7	FA	FA 22:1n-9	14.6082
AH	7	FA	FA 23:0	53.2803
AH	7	FA	FA 22:4n-6	15.7616
AH	7	FA	FA 22:5n-6	7.94022
AH	7	FA	FA 22:5n-3	163.526
AH	7	FA	FA 24:0	121.384
AH	7	FA	FA 22:6n-3	503.434
AH	7	FA	FA 24:1n-9	217.233
AH	28	FA	FA 12:0	19.3788
AH	28	FA	FA 14:0	320.136
AH	28	FA	FA 14:1n-5	22.2133
AH	28	FA	FA 15:0i	5.17773
AH	28	FA	FA 15:0ai	7.64152
AH	28	FA	FA 15:0	48.0281
AH	28	FA	DMA 16:0	62.2548
AH	28	FA	FA 16:0	5389.32
AH	28	FA	FA 16:1n-9	73.5521
AH	28	FA	FA 16:1n-7	440.404
AH	28	FA	FA 17:0i	15.702
AH	28	FA	FA 17:0	47.3424
AH	28	FA	FA 17:1n-8	24.1376
AH	28	FA	FA 18:0i	2.78778
AH	28	FA	DMA 18:0	35.135
AH	28	FA	DMA 18:1n-9	16.9994
AH	28	FA	DMA 18:1n-7	4.44085
AH	28	FA	FA 18:0	1583.14
AH	28	FA	FA 18:1n-9	4775.04
AH	28	FA	FA 18:1n-7	321.638
AH	28	FA	FA18:1n-5	5.72624
AH	28	FA	FA 18:2n-6	5201.33
AH	28	FA	FA 18:3n-6	92.0418
AH	28	FA	FA 18:3n-3	196.897
AH	28	FA	FA 18:2ct	30.9322
AH	28	FA	DMA 20:0	19.9379
AH	28	FA	FA 20:0	57.2383
AH	28	FA	FA 20:1n-9	32.2915
AH	28	FA	FA 20:2n-6	30.0371
AH	28	FA	FA 20:3n-6	258.291
AH	28	FA	FA 20:4n-6	964.533
AH	28	FA	FA 20:3n-3	5.50473
AH	28	FA	FA 20:4n-3	34.8577
AH	28	FA	FA 20:5n-3	1462.21
AH	28	FA	FA 22:0	140.386
AH	28	FA	FA 22:1n-9	11.2973
AH	28	FA	FA 23:0	54.4189
AH	28	FA	FA 22:4n-6	16.585
AH	28	FA	FA 22:5n-6	13.1975
AH	28	FA	FA 22:5n-3	345.726
AH	28	FA	FA 24:0	114.618
AH	28	FA	FA 22:6n-3	589.47
AH	28	FA	FA 24:1n-9	191.624
AH	35	FA	FA 12:0	28.1454
AH	35	FA	FA 14:0	348.057
AH	35	FA	FA 14:1n-5	24.324
AH	35	FA	FA 15:0i	6.76273
AH	35	FA	FA 15:0ai	10.0109
AH	35	FA	FA 15:0	49.0537
AH	35	FA	DMA 16:0	74.3197
AH	35	FA	FA 16:0	5825
AH	35	FA	FA 16:1n-9	70.6659
AH	35	FA	FA 16:1n-7	410.69
AH	35	FA	FA 17:0i	16.5691
AH	35	FA	FA 17:0	43.7893
AH	35	FA	FA 17:1n-8	23.719
AH	35	FA	FA 18:0i	3.28835
AH	35	FA	DMA 18:0	40.1423
AH	35	FA	DMA 18:1n-9	20.3485
AH	35	FA	DMA 18:1n-7	4.12133
AH	35	FA	FA 18:0	1727.63
AH	35	FA	FA 18:1n-9	5160.58
AH	35	FA	FA 18:1n-7	332.617
AH	35	FA	FA18:1n-5	5.36493
AH	35	FA	FA 18:2n-6	6354.46
AH	35	FA	FA 18:3n-6	115.392
AH	35	FA	FA 18:3n-3	239.791
AH	35	FA	FA 18:2ct	35.5567
AH	35	FA	DMA 20:0	21.1748
AH	35	FA	FA 20:0	58.3522
AH	35	FA	FA 20:1n-9	37.288
AH	35	FA	FA 20:2n-6	31.6164
AH	35	FA	FA 20:3n-6	313.278
AH	35	FA	FA 20:4n-6	991.338
AH	35	FA	FA 20:3n-3	4.89732
AH	35	FA	FA 20:4n-3	53.3979
AH	35	FA	FA 20:5n-3	973.58
AH	35	FA	FA 22:0	127.377
AH	35	FA	FA 22:1n-9	12.85
AH	35	FA	FA 23:0	47.3207
AH	35	FA	FA 22:4n-6	21.3106
AH	35	FA	FA 22:5n-6	12.2148
AH	35	FA	FA 22:5n-3	210.489
AH	35	FA	FA 24:0	109.704
AH	35	FA	FA 22:6n-3	541.166
AH	35	FA	FA 24:1n-9	188.388
AI	0	FA	FA 12:0	32.972
AI	0	FA	FA 14:0	97.4899
AI	0	FA	FA 14:1n-5	27.0233
AI	0	FA	FA 15:0i	13.3838
AI	0	FA	FA 15:0ai	11.455
AI	0	FA	FA 15:0	16.2232
AI	0	FA	DMA 16:0	60.8456
AI	0	FA	FA 16:0	2469.72
AI	0	FA	FA 16:1n-9	60.2998
AI	0	FA	FA 16:1n-7	144.709
AI	0	FA	FA 17:0i	7.5802
AI	0	FA	FA 17:0	21.5313
AI	0	FA	FA 17:1n-8	7.39206
AI	0	FA	FA 18:0i	0.534262
AI	0	FA	DMA 18:0	24.7527
AI	0	FA	DMA 18:1n-9	28.4093
AI	0	FA	DMA 18:1n-7	6.02768
AI	0	FA	FA 18:0	891.949
AI	0	FA	FA 18:1n-9	2835.46
AI	0	FA	FA 18:1n-7	276.821
AI	0	FA	FA18:1n-5	2.96573
AI	0	FA	FA 18:2n-6	5109.66
AI	0	FA	FA 18:3n-6	54.6111
AI	0	FA	FA 18:3n-3	123.235
AI	0	FA	FA 18:2ct	62.8993
AI	0	FA	DMA 20:0	17.2788
AI	0	FA	FA 20:0	45.3606
AI	0	FA	FA 20:1n-9	36.7277
AI	0	FA	FA 20:2n-6	25.8801
AI	0	FA	FA 20:3n-6	165.532
AI	0	FA	FA 20:4n-6	863.318
AI	0	FA	FA 20:3n-3	3.13233
AI	0	FA	FA 20:4n-3	9.94561
AI	0	FA	FA 20:5n-3	329.371
AI	0	FA	FA 22:0	94.2743
AI	0	FA	FA 22:1n-9	11.8155
AI	0	FA	FA 23:0	42.402
AI	0	FA	FA 22:4n-6	12.693
AI	0	FA	FA 22:5n-6	2.33955
AI	0	FA	FA 22:5n-3	69.4986
AI	0	FA	FA 24:0	89.5105
AI	0	FA	FA 22:6n-3	312.37
AI	0	FA	FA 24:1n-9	235.284
AI	7	FA	FA 12:0	34.2067
AI	7	FA	FA 14:0	157.768
AI	7	FA	FA 14:1n-5	7.16866
AI	7	FA	FA 15:0i	1.72477
AI	7	FA	FA 15:0ai	3.38183
AI	7	FA	FA 15:0	15.5395
AI	7	FA	DMA 16:0	43.4693
AI	7	FA	FA 16:0	3131.77
AI	7	FA	FA 16:1n-9	60.2124
AI	7	FA	FA 16:1n-7	255.82
AI	7	FA	FA 17:0i	3.28473
AI	7	FA	FA 17:0	20.6142
AI	7	FA	FA 17:1n-8	7.9595
AI	7	FA	FA 18:0i	1.59445
AI	7	FA	DMA 18:0	18.243
AI	7	FA	DMA 18:1n-9	20.0725
AI	7	FA	DMA 18:1n-7	4.26465
AI	7	FA	FA 18:0	934.916
AI	7	FA	FA 18:1n-9	2755.94
AI	7	FA	FA 18:1n-7	247.967
AI	7	FA	FA18:1n-5	1.99179
AI	7	FA	FA 18:2n-6	4070.85
AI	7	FA	FA 18:3n-6	70.9775
AI	7	FA	FA 18:3n-3	175.58
AI	7	FA	FA 18:2ct	44.8083
AI	7	FA	DMA 20:0	21.8407
AI	7	FA	FA 20:0	37.683
AI	7	FA	FA 20:1n-9	30.9245
AI	7	FA	FA 20:2n-6	21.2032
AI	7	FA	FA 20:3n-6	119.428
AI	7	FA	FA 20:4n-6	760.246
AI	7	FA	FA 20:3n-3	3.39716
AI	7	FA	FA 20:4n-3	15.9024
AI	7	FA	FA 20:5n-3	1134.9
AI	7	FA	FA 22:0	75.858
AI	7	FA	FA 22:1n-9	9.54501
AI	7	FA	FA 23:0	36.2751
AI	7	FA	FA 22:4n-6	10.5479
AI	7	FA	FA 22:5n-6	1.75927
AI	7	FA	FA 22:5n-3	174.157
AI	7	FA	FA 24:0	78.1832
AI	7	FA	FA 22:6n-3	256.918
AI	7	FA	FA 24:1n-9	190.642
AI	28	FA	FA 12:0	11.1732
AI	28	FA	FA 14:0	77.0615
AI	28	FA	FA 14:1n-5	3.66817
AI	28	FA	FA 15:0i	1.601
AI	28	FA	FA 15:0ai	2.09467
AI	28	FA	FA 15:0	11.9569
AI	28	FA	DMA 16:0	45.1316
AI	28	FA	FA 16:0	2057.53
AI	28	FA	FA 16:1n-9	41.4434
AI	28	FA	FA 16:1n-7	150.699
AI	28	FA	FA 17:0i	1.74722
AI	28	FA	FA 17:0	16.2199
AI	28	FA	FA 17:1n-8	5.12169
AI	28	FA	FA 18:0i	1.12732
AI	28	FA	DMA 18:0	19.7919
AI	28	FA	DMA 18:1n-9	18.842
AI	28	FA	DMA 18:1n-7	3.172
AI	28	FA	FA 18:0	699.653
AI	28	FA	FA 18:1n-9	1797.24
AI	28	FA	FA 18:1n-7	196.236
AI	28	FA	FA18:1n-5	1.10357
AI	28	FA	FA 18:2n-6	3465.9
AI	28	FA	FA 18:3n-6	25.5934
AI	28	FA	FA 18:3n-3	112.802
AI	28	FA	FA 18:2ct	41.4597
AI	28	FA	DMA 20:0	11.3207
AI	28	FA	FA 20:0	33.6859
AI	28	FA	FA 20:1n-9	25.9921
AI	28	FA	FA 20:2n-6	16.7773
AI	28	FA	FA 20:3n-6	75.878
AI	28	FA	FA 20:4n-6	561.196
AI	28	FA	FA 20:3n-3	3.1295
AI	28	FA	FA 20:4n-3	8.33118
AI	28	FA	FA 20:5n-3	1144.21
AI	28	FA	FA 22:0	77.5689
AI	28	FA	FA 22:1n-9	9.24728
AI	28	FA	FA 23:0	33.3197
AI	28	FA	FA 22:4n-6	5.52162
AI	28	FA	FA 22:5n-6	0.902357
AI	28	FA	FA 22:5n-3	125.654
AI	28	FA	FA 24:0	74.2782
AI	28	FA	FA 22:6n-3	245.395
AI	28	FA	FA 24:1n-9	182.82
AI	35	FA	FA 12:0	52.2075
AI	35	FA	FA 14:0	172.328
AI	35	FA	FA 14:1n-5	6.2682
AI	35	FA	FA 15:0i	1.18112
AI	35	FA	FA 15:0ai	1.24933
AI	35	FA	FA 15:0	12.4514
AI	35	FA	DMA 16:0	37.766
AI	35	FA	FA 16:0	2446.82
AI	35	FA	FA 16:1n-9	56.0237
AI	35	FA	FA 16:1n-7	218.25
AI	35	FA	FA 17:0i	1.33908
AI	35	FA	FA 17:0	16.0546
AI	35	FA	FA 17:1n-8	7.04843
AI	35	FA	FA 18:0i	1.41447
AI	35	FA	DMA 18:0	15.0446
AI	35	FA	DMA 18:1n-9	16.1587
AI	35	FA	DMA 18:1n-7	3.0982
AI	35	FA	FA 18:0	752.293
AI	35	FA	FA 18:1n-9	2385.73
AI	35	FA	FA 18:1n-7	218.859
AI	35	FA	FA18:1n-5	1.92426
AI	35	FA	FA 18:2n-6	4025.48
AI	35	FA	FA 18:3n-6	65.2106
AI	35	FA	FA 18:3n-3	184.007
AI	35	FA	FA 18:2ct	21.5342
AI	35	FA	DMA 20:0	18.1632
AI	35	FA	FA 20:0	30.4291
AI	35	FA	FA 20:1n-9	27.9628
AI	35	FA	FA 20:2n-6	22.8051
AI	35	FA	FA 20:3n-6	156.09
AI	35	FA	FA 20:4n-6	532.456
AI	35	FA	FA 20:3n-3	4.72568
AI	35	FA	FA 20:4n-3	18.0256
AI	35	FA	FA 20:5n-3	393.334
AI	35	FA	FA 22:0	63.9409
AI	35	FA	FA 22:1n-9	9.03252
AI	35	FA	FA 23:0	27.5487
AI	35	FA	FA 22:4n-6	9.4358
AI	35	FA	FA 22:5n-6	2.18035
AI	35	FA	FA 22:5n-3	119.918
AI	35	FA	FA 24:0	62.5611
AI	35	FA	FA 22:6n-3	263.597
AI	35	FA	FA 24:1n-9	144.683
AJ	0	FA	FA 12:0	23.9865
AJ	0	FA	FA 14:0	354.708
AJ	0	FA	FA 14:1n-5	35.0631
AJ	0	FA	FA 15:0i	9.22069
AJ	0	FA	FA 15:0ai	12.2701
AJ	0	FA	FA 15:0	51.0148
AJ	0	FA	DMA 16:0	58.0453
AJ	0	FA	FA 16:0	6189.79
AJ	0	FA	FA 16:1n-9	131.678
AJ	0	FA	FA 16:1n-7	613.582
AJ	0	FA	FA 17:0i	25.3811
AJ	0	FA	FA 17:0	61.8449
AJ	0	FA	FA 17:1n-8	41.7291
AJ	0	FA	FA 18:0i	5.04597
AJ	0	FA	DMA 18:0	48.2241
AJ	0	FA	DMA 18:1n-9	14.1744
AJ	0	FA	DMA 18:1n-7	3.80565
AJ	0	FA	FA 18:0	1720.99
AJ	0	FA	FA 18:1n-9	8109.21
AJ	0	FA	FA 18:1n-7	486.933
AJ	0	FA	FA18:1n-5	9.45514
AJ	0	FA	FA 18:2n-6	6325.48
AJ	0	FA	FA 18:3n-6	177.51
AJ	0	FA	FA 18:3n-3	346.249
AJ	0	FA	FA 18:2ct	131.815
AJ	0	FA	DMA 20:0	39.6871
AJ	0	FA	FA 20:0	60.8421
AJ	0	FA	FA 20:1n-9	61.2399
AJ	0	FA	FA 20:2n-6	45.0991
AJ	0	FA	FA 20:3n-6	392.908
AJ	0	FA	FA 20:4n-6	1408.29
AJ	0	FA	FA 20:3n-3	5.99587
AJ	0	FA	FA 20:4n-3	44.9085
AJ	0	FA	FA 20:5n-3	240.965
AJ	0	FA	FA 22:0	152.402
AJ	0	FA	FA 22:1n-9	15.6325
AJ	0	FA	FA 23:0	63.055
AJ	0	FA	FA 22:4n-6	55.8263
AJ	0	FA	FA 22:5n-6	25.0393
AJ	0	FA	FA 22:5n-3	160.04
AJ	0	FA	FA 24:0	123.162
AJ	0	FA	FA 22:6n-3	318.94
AJ	0	FA	FA 24:1n-9	187.569
AJ	7	FA	FA 12:0	11.5041
AJ	7	FA	FA 14:0	195.017
AJ	7	FA	FA 14:1n-5	11.2577
AJ	7	FA	FA 15:0i	3.98426
AJ	7	FA	FA 15:0ai	7.35669
AJ	7	FA	FA 15:0	41.8445
AJ	7	FA	DMA 16:0	50.4526
AJ	7	FA	FA 16:0	4300.38
AJ	7	FA	FA 16:1n-9	55.1303
AJ	7	FA	FA 16:1n-7	302.466
AJ	7	FA	FA 17:0i	20.8513
AJ	7	FA	FA 17:0	39.2536
AJ	7	FA	FA 17:1n-8	18.8592
AJ	7	FA	FA 18:0i	3.02164
AJ	7	FA	DMA 18:0	33.4779
AJ	7	FA	DMA 18:1n-9	11.4193
AJ	7	FA	DMA 18:1n-7	2.4457
AJ	7	FA	FA 18:0	1251.4
AJ	7	FA	FA 18:1n-9	4408
AJ	7	FA	FA 18:1n-7	316.602
AJ	7	FA	FA18:1n-5	3.9141
AJ	7	FA	FA 18:2n-6	4225.45
AJ	7	FA	FA 18:3n-6	42.9393
AJ	7	FA	FA 18:3n-3	113.87
AJ	7	FA	FA 18:2ct	48.6579
AJ	7	FA	DMA 20:0	14.3463
AJ	7	FA	FA 20:0	48.1962
AJ	7	FA	FA 20:1n-9	26.0233
AJ	7	FA	FA 20:2n-6	18.3615
AJ	7	FA	FA 20:3n-6	189.797
AJ	7	FA	FA 20:4n-6	1254.43
AJ	7	FA	FA 20:3n-3	3.47522
AJ	7	FA	FA 20:4n-3	14.3593
AJ	7	FA	FA 20:5n-3	1183.04
AJ	7	FA	FA 22:0	138.292
AJ	7	FA	FA 22:1n-9	10.6019
AJ	7	FA	FA 23:0	60.0152
AJ	7	FA	FA 22:4n-6	28.4462
AJ	7	FA	FA 22:5n-6	12.8338
AJ	7	FA	FA 22:5n-3	297.55
AJ	7	FA	FA 24:0	114.129
AJ	7	FA	FA 22:6n-3	332.8
AJ	7	FA	FA 24:1n-9	210.844
AJ	28	FA	FA 12:0	66.1513
AJ	28	FA	FA 14:0	212.503
AJ	28	FA	FA 14:1n-5	10.9035
AJ	28	FA	FA 15:0i	2.87228
AJ	28	FA	FA 15:0ai	3.68001
AJ	28	FA	FA 15:0	24.1002
AJ	28	FA	DMA 16:0	28.6196
AJ	28	FA	FA 16:0	2844.55
AJ	28	FA	FA 16:1n-9	39.6121
AJ	28	FA	FA 16:1n-7	218.636
AJ	28	FA	FA 17:0i	10.1307
AJ	28	FA	FA 17:0	23.7145
AJ	28	FA	FA 17:1n-8	11.7414
AJ	28	FA	FA 18:0i	2.09153
AJ	28	FA	DMA 18:0	18.7412
AJ	28	FA	DMA 18:1n-9	6.59672
AJ	28	FA	DMA 18:1n-7	0.807729
AJ	28	FA	FA 18:0	948.447
AJ	28	FA	FA 18:1n-9	2789.31
AJ	28	FA	FA 18:1n-7	203.673
AJ	28	FA	FA18:1n-5	3.85457
AJ	28	FA	FA 18:2n-6	2375
AJ	28	FA	FA 18:3n-6	28.4371
AJ	28	FA	FA 18:3n-3	78.7544
AJ	28	FA	FA 18:2ct	27.458
AJ	28	FA	DMA 20:0	7.81545
AJ	28	FA	FA 20:0	31.9077
AJ	28	FA	FA 20:1n-9	16.2371
AJ	28	FA	FA 20:2n-6	15.4087
AJ	28	FA	FA 20:3n-6	102.502
AJ	28	FA	FA 20:4n-6	692.703
AJ	28	FA	FA 20:3n-3	3.10873
AJ	28	FA	FA 20:4n-3	14.4709
AJ	28	FA	FA 20:5n-3	1150.32
AJ	28	FA	FA 22:0	86.7793
AJ	28	FA	FA 22:1n-9	11.3193
AJ	28	FA	FA 23:0	35.9828
AJ	28	FA	FA 22:4n-6	14.409
AJ	28	FA	FA 22:5n-6	4.17988
AJ	28	FA	FA 22:5n-3	320.84
AJ	28	FA	FA 24:0	79.5272
AJ	28	FA	FA 22:6n-3	213.764
AJ	28	FA	FA 24:1n-9	136.16
AJ	35	FA	FA 12:0	7.94347
AJ	35	FA	FA 14:0	144.707
AJ	35	FA	FA 14:1n-5	9.84456
AJ	35	FA	FA 15:0i	2.78044
AJ	35	FA	FA 15:0ai	3.77282
AJ	35	FA	FA 15:0	30.8153
AJ	35	FA	DMA 16:0	37.2217
AJ	35	FA	FA 16:0	3230.25
AJ	35	FA	FA 16:1n-9	65.4709
AJ	35	FA	FA 16:1n-7	332.286
AJ	35	FA	FA 17:0i	12.9377
AJ	35	FA	FA 17:0	29.1315
AJ	35	FA	FA 17:1n-8	19.143
AJ	35	FA	FA 18:0i	2.98302
AJ	35	FA	DMA 18:0	19.9945
AJ	35	FA	DMA 18:1n-9	9.21038
AJ	35	FA	DMA 18:1n-7	2.05817
AJ	35	FA	FA 18:0	829.435
AJ	35	FA	FA 18:1n-9	3900.94
AJ	35	FA	FA 18:1n-7	244.209
AJ	35	FA	FA18:1n-5	3.92256
AJ	35	FA	FA 18:2n-6	2942.37
AJ	35	FA	FA 18:3n-6	75.1026
AJ	35	FA	FA 18:3n-3	87.4751
AJ	35	FA	FA 18:2ct	27.5328
AJ	35	FA	DMA 20:0	14.2648
AJ	35	FA	FA 20:0	32.298
AJ	35	FA	FA 20:1n-9	24.8301
AJ	35	FA	FA 20:2n-6	19.8462
AJ	35	FA	FA 20:3n-6	194.224
AJ	35	FA	FA 20:4n-6	698.057
AJ	35	FA	FA 20:3n-3	2.8098
AJ	35	FA	FA 20:4n-3	22.8513
AJ	35	FA	FA 20:5n-3	389.086
AJ	35	FA	FA 22:0	98.3194
AJ	35	FA	FA 22:1n-9	9.58913
AJ	35	FA	FA 23:0	35.2693
AJ	35	FA	FA 22:4n-6	20.244
AJ	35	FA	FA 22:5n-6	7.64253
AJ	35	FA	FA 22:5n-3	229.724
AJ	35	FA	FA 24:0	85.3876
AJ	35	FA	FA 22:6n-3	265.358
AJ	35	FA	FA 24:1n-9	136.445
AK	0	FA	FA 12:0	8.2228
AK	0	FA	FA 14:0	122.166
AK	0	FA	FA 14:1n-5	5.94457
AK	0	FA	FA 15:0i	3.17
AK	0	FA	FA 15:0ai	3.47773
AK	0	FA	FA 15:0	26.1872
AK	0	FA	DMA 16:0	73.6131
AK	0	FA	FA 16:0	2916.76
AK	0	FA	FA 16:1n-9	42.8975
AK	0	FA	FA 16:1n-7	184.614
AK	0	FA	FA 17:0i	11.9801
AK	0	FA	FA 17:0	27.7606
AK	0	FA	FA 17:1n-8	13.216
AK	0	FA	FA 18:0i	4.64415
AK	0	FA	DMA 18:0	54.378
AK	0	FA	DMA 18:1n-9	22.228
AK	0	FA	DMA 18:1n-7	3.85826
AK	0	FA	FA 18:0	1120.67
AK	0	FA	FA 18:1n-9	2886.79
AK	0	FA	FA 18:1n-7	214.604
AK	0	FA	FA18:1n-5	4.12298
AK	0	FA	FA 18:2n-6	4958.56
AK	0	FA	FA 18:3n-6	35.8858
AK	0	FA	FA 18:3n-3	90.3846
AK	0	FA	FA 18:2ct	17.1008
AK	0	FA	DMA 20:0	9.67213
AK	0	FA	FA 20:0	40.1494
AK	0	FA	FA 20:1n-9	26.1343
AK	0	FA	FA 20:2n-6	29.1372
AK	0	FA	FA 20:3n-6	252.892
AK	0	FA	FA 20:4n-6	778.875
AK	0	FA	FA 20:3n-3	4.12795
AK	0	FA	FA 20:4n-3	24.3292
AK	0	FA	FA 20:5n-3	101.324
AK	0	FA	FA 22:0	98.6687
AK	0	FA	FA 22:1n-9	3.73583
AK	0	FA	FA 23:0	30.5121
AK	0	FA	FA 22:4n-6	22.9444
AK	0	FA	FA 22:5n-6	10.3654
AK	0	FA	FA 22:5n-3	58.7459
AK	0	FA	FA 24:0	77.1918
AK	0	FA	FA 22:6n-3	309.272
AK	0	FA	FA 24:1n-9	139.43
AK	7	FA	FA 12:0	6.7188
AK	7	FA	FA 14:0	96.9561
AK	7	FA	FA 14:1n-5	4.26328
AK	7	FA	FA 15:0i	2.79138
AK	7	FA	FA 15:0ai	2.50914
AK	7	FA	FA 15:0	20.9791
AK	7	FA	DMA 16:0	92.3542
AK	7	FA	FA 16:0	2986.36
AK	7	FA	FA 16:1n-9	35.8477
AK	7	FA	FA 16:1n-7	130.348
AK	7	FA	FA 17:0i	8.69732
AK	7	FA	FA 17:0	27.7981
AK	7	FA	FA 17:1n-8	11.7074
AK	7	FA	FA 18:0i	4.04031
AK	7	FA	DMA 18:0	71.7786
AK	7	FA	DMA 18:1n-9	35.7404
AK	7	FA	DMA 18:1n-7	4.69511
AK	7	FA	FA 18:0	1349.98
AK	7	FA	FA 18:1n-9	2859.77
AK	7	FA	FA 18:1n-7	192.037
AK	7	FA	FA18:1n-5	2.40612
AK	7	FA	FA 18:2n-6	4318.4
AK	7	FA	FA 18:3n-6	29.1811
AK	7	FA	FA 18:3n-3	91.4679
AK	7	FA	FA 18:2ct	11.9812
AK	7	FA	DMA 20:0	11.5663
AK	7	FA	FA 20:0	40.4892
AK	7	FA	FA 20:1n-9	29.0654
AK	7	FA	FA 20:2n-6	26.9175
AK	7	FA	FA 20:3n-6	151.539
AK	7	FA	FA 20:4n-6	834.34
AK	7	FA	FA 20:3n-3	7.79273
AK	7	FA	FA 20:4n-3	20.3003
AK	7	FA	FA 20:5n-3	1202
AK	7	FA	FA 22:0	99.8971
AK	7	FA	FA 22:1n-9	3.4984
AK	7	FA	FA 23:0	32.616
AK	7	FA	FA 22:4n-6	16.4703
AK	7	FA	FA 22:5n-6	3.79476
AK	7	FA	FA 22:5n-3	193.775
AK	7	FA	FA 24:0	78.362
AK	7	FA	FA 22:6n-3	263.107
AK	7	FA	FA 24:1n-9	138.092
AK	28	FA	FA 12:0	7.0278
AK	28	FA	FA 14:0	82.8944
AK	28	FA	FA 14:1n-5	4.05987
AK	28	FA	FA 15:0i	2.7567
AK	28	FA	FA 15:0ai	2.47387
AK	28	FA	FA 15:0	23.3604
AK	28	FA	DMA 16:0	71.9195
AK	28	FA	FA 16:0	2593.87
AK	28	FA	FA 16:1n-9	39.6195
AK	28	FA	FA 16:1n-7	151.828
AK	28	FA	FA 17:0i	9.22779
AK	28	FA	FA 17:0	26.8241
AK	28	FA	FA 17:1n-8	10.4665
AK	28	FA	FA 18:0i	2.38079
AK	28	FA	DMA 18:0	60.0478
AK	28	FA	DMA 18:1n-9	22.4743
AK	28	FA	DMA 18:1n-7	2.95182
AK	28	FA	FA 18:0	1076.03
AK	28	FA	FA 18:1n-9	2987.05
AK	28	FA	FA 18:1n-7	215.202
AK	28	FA	FA18:1n-5	2.9196
AK	28	FA	FA 18:2n-6	3744.15
AK	28	FA	FA 18:3n-6	15.4572
AK	28	FA	FA 18:3n-3	100.657
AK	28	FA	FA 18:2ct	14.4995
AK	28	FA	DMA 20:0	11.0877
AK	28	FA	FA 20:0	36.4117
AK	28	FA	FA 20:1n-9	23.2959
AK	28	FA	FA 20:2n-6	14.845
AK	28	FA	FA 20:3n-6	122.906
AK	28	FA	FA 20:4n-6	697.655
AK	28	FA	FA 20:3n-3	2.73343
AK	28	FA	FA 20:4n-3	10.9892
AK	28	FA	FA 20:5n-3	905.369
AK	28	FA	FA 22:0	94.9952
AK	28	FA	FA 22:1n-9	4.07061
AK	28	FA	FA 23:0	26.5324
AK	28	FA	FA 22:4n-6	9.6413
AK	28	FA	FA 22:5n-6	3.1362
AK	28	FA	FA 22:5n-3	198.334
AK	28	FA	FA 24:0	69.1001
AK	28	FA	FA 22:6n-3	220.409
AK	28	FA	FA 24:1n-9	114.67
AK	35	FA	FA 12:0	31.653
AK	35	FA	FA 14:0	166.732
AK	35	FA	FA 14:1n-5	7.96578
AK	35	FA	FA 15:0i	3.23851
AK	35	FA	FA 15:0ai	4.38914
AK	35	FA	FA 15:0	26.3463
AK	35	FA	DMA 16:0	66.9319
AK	35	FA	FA 16:0	3045.34
AK	35	FA	FA 16:1n-9	41.2947
AK	35	FA	FA 16:1n-7	198.815
AK	35	FA	FA 17:0i	9.84356
AK	35	FA	FA 17:0	25.9803
AK	35	FA	FA 17:1n-8	12.9146
AK	35	FA	FA 18:0i	3.74899
AK	35	FA	DMA 18:0	51.2236
AK	35	FA	DMA 18:1n-9	21.6092
AK	35	FA	DMA 18:1n-7	2.55404
AK	35	FA	FA 18:0	1153.14
AK	35	FA	FA 18:1n-9	3026.07
AK	35	FA	FA 18:1n-7	209.021
AK	35	FA	FA18:1n-5	3.51591
AK	35	FA	FA 18:2n-6	4562.19
AK	35	FA	FA 18:3n-6	47.2891
AK	35	FA	FA 18:3n-3	167.556
AK	35	FA	FA 18:2ct	16.4355
AK	35	FA	DMA 20:0	12.6537
AK	35	FA	FA 20:0	33.4208
AK	35	FA	FA 20:1n-9	31.0605
AK	35	FA	FA 20:2n-6	31.5201
AK	35	FA	FA 20:3n-6	195.09
AK	35	FA	FA 20:4n-6	622.093
AK	35	FA	FA 20:3n-3	5.55126
AK	35	FA	FA 20:4n-3	39.801
AK	35	FA	FA 20:5n-3	274.067
AK	35	FA	FA 22:0	72.2518
AK	35	FA	FA 22:1n-9	4.15114
AK	35	FA	FA 23:0	22.8682
AK	35	FA	FA 22:4n-6	15.142
AK	35	FA	FA 22:5n-6	9.30682
AK	35	FA	FA 22:5n-3	130.941
AK	35	FA	FA 24:0	58.413
AK	35	FA	FA 22:6n-3	271.981
AK	35	FA	FA 24:1n-9	93.0419
AL	0	FA	FA 12:0	10.5239
AL	0	FA	FA 14:0	72.1151
AL	0	FA	FA 14:1n-5	8.07885
AL	0	FA	FA 15:0i	3.23705
AL	0	FA	FA 15:0ai	4.38724
AL	0	FA	FA 15:0	18.6268
AL	0	FA	DMA 16:0	41.8532
AL	0	FA	FA 16:0	2032.27
AL	0	FA	FA 16:1n-9	32.7195
AL	0	FA	FA 16:1n-7	125.27
AL	0	FA	FA 17:0i	5.48806
AL	0	FA	FA 17:0	20.1661
AL	0	FA	FA 17:1n-8	7.46473
AL	0	FA	FA 18:0i	3.52058
AL	0	FA	DMA 18:0	26.8778
AL	0	FA	DMA 18:1n-9	14.7527
AL	0	FA	DMA 18:1n-7	2.66196
AL	0	FA	FA 18:0	581.273
AL	0	FA	FA 18:1n-9	1725.93
AL	0	FA	FA 18:1n-7	191.895
AL	0	FA	FA18:1n-5	2.20395
AL	0	FA	FA 18:2n-6	3741.57
AL	0	FA	FA 18:3n-6	20.3682
AL	0	FA	FA 18:3n-3	88.5127
AL	0	FA	FA 18:2ct	24.2561
AL	0	FA	DMA 20:0	11.9989
AL	0	FA	FA 20:0	27.3577
AL	0	FA	FA 20:1n-9	16.8533
AL	0	FA	FA 20:2n-6	24.2044
AL	0	FA	FA 20:3n-6	133.958
AL	0	FA	FA 20:4n-6	550.32
AL	0	FA	FA 20:3n-3	4.08764
AL	0	FA	FA 20:4n-3	9.5734
AL	0	FA	FA 20:5n-3	141.409
AL	0	FA	FA 22:0	71.2645
AL	0	FA	FA 22:1n-9	8.65854
AL	0	FA	FA 23:0	34.5056
AL	0	FA	FA 22:4n-6	14.7837
AL	0	FA	FA 22:5n-6	6.80814
AL	0	FA	FA 22:5n-3	49.4936
AL	0	FA	FA 24:0	73.1665
AL	0	FA	FA 22:6n-3	296.723
AL	0	FA	FA 24:1n-9	137.743
AL	7	FA	FA 12:0	9.61249
AL	7	FA	FA 14:0	46.8367
AL	7	FA	FA 14:1n-5	7.23842
AL	7	FA	FA 15:0i	4.43464
AL	7	FA	FA 15:0ai	4.72934
AL	7	FA	FA 15:0	14.8678
AL	7	FA	DMA 16:0	33.1711
AL	7	FA	FA 16:0	1661.42
AL	7	FA	FA 16:1n-9	28.8586
AL	7	FA	FA 16:1n-7	91.7572
AL	7	FA	FA 17:0i	4.23504
AL	7	FA	FA 17:0	18.3914
AL	7	FA	FA 17:1n-8	5.53009
AL	7	FA	FA 18:0i	3.38615
AL	7	FA	DMA 18:0	20.2875
AL	7	FA	DMA 18:1n-9	11.0015
AL	7	FA	DMA 18:1n-7	2.3858
AL	7	FA	FA 18:0	534.061
AL	7	FA	FA 18:1n-9	1640.53
AL	7	FA	FA 18:1n-7	166.472
AL	7	FA	FA18:1n-5	1.95608
AL	7	FA	FA 18:2n-6	2714.69
AL	7	FA	FA 18:3n-6	12.3693
AL	7	FA	FA 18:3n-3	78.0036
AL	7	FA	FA 18:2ct	27.4954
AL	7	FA	DMA 20:0	10.3745
AL	7	FA	FA 20:0	24.0482
AL	7	FA	FA 20:1n-9	17.1597
AL	7	FA	FA 20:2n-6	13.1442
AL	7	FA	FA 20:3n-6	81.048
AL	7	FA	FA 20:4n-6	453.925
AL	7	FA	FA 20:3n-3	3.83349
AL	7	FA	FA 20:4n-3	7.45094
AL	7	FA	FA 20:5n-3	481.816
AL	7	FA	FA 22:0	60.9354
AL	7	FA	FA 22:1n-9	7.16328
AL	7	FA	FA 23:0	27.9369
AL	7	FA	FA 22:4n-6	7.4345
AL	7	FA	FA 22:5n-6	3.71138
AL	7	FA	FA 22:5n-3	83.2307
AL	7	FA	FA 24:0	62.0438
AL	7	FA	FA 22:6n-3	191.847
AL	7	FA	FA 24:1n-9	120.986
AL	28	FA	FA 12:0	4.64505
AL	28	FA	FA 14:0	46.2207
AL	28	FA	FA 14:1n-5	2.48877
AL	28	FA	FA 15:0i	1.20849
AL	28	FA	FA 15:0ai	2.05133
AL	28	FA	FA 15:0	16.3179
AL	28	FA	DMA 16:0	47.491
AL	28	FA	FA 16:0	1812.63
AL	28	FA	FA 16:1n-9	18.2974
AL	28	FA	FA 16:1n-7	72.2959
AL	28	FA	FA 17:0i	8.32573
AL	28	FA	FA 17:0	19.4473
AL	28	FA	FA 17:1n-8	4.50586
AL	28	FA	FA 18:0i	3.8497
AL	28	FA	DMA 18:0	31.3963
AL	28	FA	DMA 18:1n-9	19.8108
AL	28	FA	DMA 18:1n-7	4.59644
AL	28	FA	FA 18:0	604.45
AL	28	FA	FA 18:1n-9	1531.74
AL	28	FA	FA 18:1n-7	181.816
AL	28	FA	FA18:1n-5	0.955521
AL	28	FA	FA 18:2n-6	2750.3
AL	28	FA	FA 18:3n-6	6.68865
AL	28	FA	FA 18:3n-3	73.7629
AL	28	FA	FA 18:2ct	14.2455
AL	28	FA	DMA 20:0	9.9816
AL	28	FA	FA 20:0	25.9913
AL	28	FA	FA 20:1n-9	20.0836
AL	28	FA	FA 20:2n-6	12.5687
AL	28	FA	FA 20:3n-6	46.1876
AL	28	FA	FA 20:4n-6	509.285
AL	28	FA	FA 20:3n-3	7.86731
AL	28	FA	FA 20:4n-3	7.19457
AL	28	FA	FA 20:5n-3	786.691
AL	28	FA	FA 22:0	62.5264
AL	28	FA	FA 22:1n-9	8.413
AL	28	FA	FA 23:0	28.0238
AL	28	FA	FA 22:4n-6	7.3912
AL	28	FA	FA 22:5n-6	3.33493
AL	28	FA	FA 22:5n-3	108.48
AL	28	FA	FA 24:0	61.8846
AL	28	FA	FA 22:6n-3	227.466
AL	28	FA	FA 24:1n-9	130.35
AL	35	FA	FA 12:0	4.88124
AL	35	FA	FA 14:0	42.7938
AL	35	FA	FA 14:1n-5	1.6069
AL	35	FA	FA 15:0i	2.34299
AL	35	FA	FA 15:0ai	1.10804
AL	35	FA	FA 15:0	13.3814
AL	35	FA	DMA 16:0	36.7059
AL	35	FA	FA 16:0	1636.28
AL	35	FA	FA 16:1n-9	22.9584
AL	35	FA	FA 16:1n-7	87.8066
AL	35	FA	FA 17:0i	4.4263
AL	35	FA	FA 17:0	17.0453
AL	35	FA	FA 17:1n-8	6.33194
AL	35	FA	FA 18:0i	3.08006
AL	35	FA	DMA 18:0	25.7876
AL	35	FA	DMA 18:1n-9	12.5594
AL	35	FA	DMA 18:1n-7	2.77645
AL	35	FA	FA 18:0	536.94
AL	35	FA	FA 18:1n-9	1660.03
AL	35	FA	FA 18:1n-7	167.634
AL	35	FA	FA18:1n-5	0.881551
AL	35	FA	FA 18:2n-6	2887.84
AL	35	FA	FA 18:3n-6	10.6958
AL	35	FA	FA 18:3n-3	91.2156
AL	35	FA	FA 18:2ct	11.6593
AL	35	FA	DMA 20:0	10.3511
AL	35	FA	FA 20:0	23.2366
AL	35	FA	FA 20:1n-9	19.8139
AL	35	FA	FA 20:2n-6	14.2405
AL	35	FA	FA 20:3n-6	58.8501
AL	35	FA	FA 20:4n-6	401.4
AL	35	FA	FA 20:3n-3	3.73415
AL	35	FA	FA 20:4n-3	6.17769
AL	35	FA	FA 20:5n-3	217.843
AL	35	FA	FA 22:0	51.867
AL	35	FA	FA 22:1n-9	6.83763
AL	35	FA	FA 23:0	22.7553
AL	35	FA	FA 22:4n-6	8.82137
AL	35	FA	FA 22:5n-6	4.05924
AL	35	FA	FA 22:5n-3	75.0422
AL	35	FA	FA 24:0	50.4251
AL	35	FA	FA 22:6n-3	197.271
AL	35	FA	FA 24:1n-9	114.226
AM	0	FA	FA 12:0	11.5982
AM	0	FA	FA 14:0	77.4997
AM	0	FA	FA 14:1n-5	7.33818
AM	0	FA	FA 15:0i	3.32989
AM	0	FA	FA 15:0ai	4.93517
AM	0	FA	FA 15:0	20.7542
AM	0	FA	DMA 16:0	57.4909
AM	0	FA	FA 16:0	2204.51
AM	0	FA	FA 16:1n-9	28.5566
AM	0	FA	FA 16:1n-7	122.23
AM	0	FA	FA 17:0i	10.279
AM	0	FA	FA 17:0	23.6574
AM	0	FA	FA 17:1n-8	12.0608
AM	0	FA	FA 18:0i	3.14353
AM	0	FA	DMA 18:0	38.3747
AM	0	FA	DMA 18:1n-9	21.4996
AM	0	FA	DMA 18:1n-7	4.98585
AM	0	FA	FA 18:0	823.072
AM	0	FA	FA 18:1n-9	2217.85
AM	0	FA	FA 18:1n-7	189.719
[truncated: 4,366 more rows]
