# Supplementary material for: Icosapent ethyl–induced lipoprotein remodeling and its impact on cardiovascular disease risk markers in normolipidemic individuals
Source: JCI Insight. 2025 Oct 8;10(19):e193637. doi: 10.1172/jci.insight.193637 (PMC12513490; doi:10.1172/jci.insight.193637)
Supplement: Supplemental table 2 [file jciinsight-10-193637-s288.xlsx]

## Sheet: Table S2A. Summary data
Supplemental table S2A. Summary of plasma biomarker concentrations before, during and after IPE supplementation.
Identifiers			Abundance				SD Abundance				Percent change			Adjusted p-value			Number of observations
Category	Variable	Unit abundance	Day 0	Day 7	Day 28	Day 35	Day 0	Day 28	Day 35	Day 7	D7_vs_D0	D28_vs_D0	D35_vs_D0	D7_vs_D0	D28_vs_D0	D35_vs_D0	Day 0	Day 7	Day 28	Day 35
Amino acids	Alanine	mmol/L	0.288817	0.299912	0.294534	0.324404	0.0648849	0.0628563	0.0758044	0.0753876	3.84151	1.97963	12.322	0.3278	0.4356	0.0061	36	37	36	37
Amino acids	Glutamine	mmol/L	0.559488	0.599318	0.558254	0.554175	0.0896083	0.0859385	0.0846837	0.0754397	7.11886	-0.220569	-0.949668	0.0077	0.9867	0.7914	36	37	36	36
Amino acids	Glycine	mmol/L	0.209919	0.242617	0.226786	0.239811	0.0746145	0.0751926	0.0774523	0.0869748	15.5762	8.03465	14.2395	0.0007	0.0155	0.0011	36	37	36	37
Amino acids	Histidine	mmol/L	0.0791911	0.083021	0.0796083	0.0808453	0.00951488	0.0106061	0.0109875	0.0105418	4.83634	0.526894	2.08887	0.0236	0.8351	0.3239	36	37	36	37
Amino acids	Isoleucine	mmol/L	0.0451023	0.0514626	0.0500113	0.052266	0.0119267	0.0147553	0.0156326	0.0172575	14.1018	10.8841	15.8832	0.0029	0.0109	0.0043	36	37	36	37
Amino acids	Leucine	mmol/L	0.101277	0.103707	0.103888	0.108262	0.0253187	0.0284716	0.02557	0.032752	2.39978	2.57803	6.89701	0.1103	0.0005	0.00010115	36	37	36	37
Amino acids	Phenylalanine	mmol/L	0.0488456	0.050742	0.0526854	0.0529341	0.00672278	0.00769272	0.00487163	0.00880051	3.88242	7.86106	8.37025	0.0955	0.0019	0.0006	36	37	36	37
Amino acids	Tyrosine	mmol/L	0.0530263	0.0578875	0.0577722	0.0610592	0.011685	0.0110384	0.0108969	0.016151	9.16743	8.95005	15.1489	0.0185	0.0116	0.0008	36	37	36	37
Amino acids	Valine	mmol/L	0.211705	0.218844	0.224587	0.22056	0.0433806	0.0436571	0.0409041	0.0475401	3.37212	6.08459	4.18252	0.2225	0.0161	0.1003	36	37	36	37
Amino acids	Total BCAA	mmol/L	0.358085	0.374014	0.378486	0.381088	0.077898	0.084062	0.0796331	0.0952791	4.44857	5.69736	6.42401	0.1679	0.0326	0.0416	36	37	36	37
Fluid balance	Albumin	g/L	42.4553	42.4815	42.6503	41.8976	3.45764	3.89729	3.17852	3.12338	0.0617171	0.459117	-1.31378	0.877	0.7383	0.1195	36	37	36	37
Fluid balance	Creatinine	μmol/L	69.4524	69.006	69.8673	70.4433	11.101	11.3329	10.1093	10.0608	-0.642691	0.597422	1.4267	0.7401	0.7509	0.1285	36	37	36	37
Glycolysis related	Citrate	mmol/L	0.0731865	0.0688578	0.0707881	0.0701744	0.0117415	0.011461	0.0122413	0.0111447	-5.91469	-3.27714	-4.1156	0.0079	0.2167	0.1285	36	37	36	37
Glycolysis related	Glucose	mmol/L	4.6481	4.76445	4.8821	4.88985	0.459631	0.34865	0.337534	0.410282	2.50325	5.03434	5.20107	0.1208	0.0002	1.1e-05	36	37	36	37
Glycolysis related	Lactate	mmol/L	1.67666	1.5939	1.38882	1.40092	0.395216	0.639158	0.43438	0.658284	-4.9359	-17.1677	-16.446	4e-06	0.0001	0.0294	36	37	36	37
Glycolysis related	Pyruvate	mmol/L	0.0945503	0.0867291	0.0803097	0.0835551	0.0165067	0.0209092	0.019332	0.0178404	-8.272	-15.0615	-11.629	0.0114	0.0003	0.0243	36	37	36	36
Inflammation	GlycA	mmol/L	0.751926	0.757359	0.772021	0.754988	0.0978733	0.106924	0.0979699	0.103994	0.722563	2.67252	0.407244	0.6286	0.1141	0.7887	36	37	36	37
Ketone bodies	Acetate	mmol/L	0.0434574	0.0446453	0.0459325	0.0808642	0.0272525	0.0204985	0.18957	0.0234686	2.73352	5.69541	86.0768	0.656865	0.417705	0.0546702	36	37	36	37
Ketone bodies	Acetoacetate	mmol/L	0.0233734	0.0176423	0.0207858	0.0183767	0.0206478	0.0194481	0.0259367	0.0170806	-24.5197	-11.0705	-21.3779	0.0783394	0.603451	0.0823065	36	37	36	37
Ketone bodies	bOHbutyrate	mmol/L	0.0964936	0.0659585	0.0750107	0.0527241	0.0891872	0.0754651	0.0904694	0.0581291	-31.6446	-22.2635	-45.36	0.0146	0.1665	0.0005844	36	37	36	36
Ketone bodies	Acetone	mmol/L	0.0238635	0.0195794	0.0217053	0.0193888	0.0126508	0.0140999	0.018646	0.00922945	-17.9527	-9.04422	-18.7512	0.0075	0.125	0.001	36	37	36	37
Lipids	Total choline lipids	mmol/L	2.64269	2.58083	2.57298	2.58067	0.428038	0.461053	0.410864	0.362635	-2.34103	-2.63799	-2.34702	0.0963	0.039	0.1112	36	37	36	37
Lipids	Phosphatidylcholine	mmol/L	2.16517	2.06473	2.05376	2.1285	0.427873	0.432046	0.408086	0.353184	-4.63875	-5.1458	-1.69383	0.0845	0.0321	0.811	36	37	36	37
Lipids	Phosphoglycerides	mmol/L	2.32267	2.28279	2.28435	2.27728	0.436069	0.469272	0.421729	0.369305	-1.7168	-1.64985	-1.95402	0.33556	0.2116	0.2483	36	37	36	37
Lipids	Sphingomyelins	mmol/L	0.47023	0.484943	0.490268	0.461721	0.0581707	0.0718701	0.0569888	0.0588198	3.12875	4.26121	-1.80962	0.0236	0.0018	0.131	36	37	36	37
Fatty acids	DHA	mmol/L	0.26631	0.405661	0.438636	0.297708	0.0678964	0.116509	0.0742648	0.0921606	52.3267	64.7089	11.7901	2.95569e-12	2.78208e-15	0.0003	36	37	36	37
Fatty acids	LA	mmol/L	3.39731	2.86132	2.77058	3.25217	0.586376	0.471734	0.483895	0.429105	-15.7768	-18.4478	-4.27213	2.27271e-05	5.15729e-07	0.0294	36	37	36	37
Fatty acids	SAFA	mmol/L	3.57192	3.42358	3.51542	3.57498	0.749525	0.785973	0.766506	0.651915	-4.153	-1.5816	0.0858723	0.0406	0.283	1e-05	36	37	36	37
Fatty acids	MUFA	mmol/L	2.50256	2.25504	2.26616	2.50861	0.640752	0.566597	0.554307	0.557347	-9.89079	-9.44655	0.241829	0.008	0.0002	0.7909	36	37	36	37
Fatty acids	PUFA	mmol/L	4.83048	5.05362	5.0893	4.79077	0.757566	0.811707	0.653397	0.70666	4.61954	5.35819	-0.82211	0.0039	0.0006	0.6552	36	37	36	37
Fatty acids	Omega-3	mmol/L	0.485337	0.916793	1.01371	0.586218	0.183048	0.311191	0.200545	0.270461	88.8983	108.866	20.7858	4.26084e-15	2.59525e-18	0.00078759	36	37	36	37
Fatty acids	Omega-6	mmol/L	4.34514	4.13683	4.0756	4.20455	0.625582	0.552527	0.505839	0.491498	-4.79411	-6.20332	-3.23564	0.001	0.0001	0.0248	36	37	36	37
Fatty acids	Total fatty acids	mmol/L	10.905	10.7322	10.8709	10.8744	2.04387	2.05323	1.86634	1.80178	-1.58386	-0.312458	-0.280539	0.4451	0.8199	0.9262	36	37	36	37
Lipids	Cholesteryl esters	mmol/L	3.38497	3.30143	3.28545	3.26668	0.53228	0.571704	0.503271	0.518407	-2.46777	-2.94004	-3.4944	0.0845	0.0321	0.0881	36	37	36	37
Lipids	Free cholesterol	mmol/L	1.19545	1.14041	1.14221	1.17216	0.201182	0.212288	0.189355	0.194557	-4.60364	-4.45355	-1.94794	0.0019	0.003	0.1469	36	37	36	37
Lipids	Total lipids	mmol/L	8.38737	8.02993	8.05354	8.27446	1.38552	1.43187	1.30151	1.25325	-4.2617	-3.98016	-1.34624	0.0034	0.0061	0.3636	36	37	36	37
Lipids	Total phospholipids	mmol/L	2.91873	2.83294	2.82901	2.85071	0.451557	0.482124	0.433826	0.390415	-2.93908	-3.07375	-2.33019	0.026	0.0144	0.0881	36	37	36	37
Lipids	Total cholesterol	mmol/L	4.58041	4.44185	4.42765	4.43884	0.727633	0.777754	0.688265	0.705741	-3.02521	-3.33505	-3.09078	0.0327	0.0165	0.0243	36	37	36	37
Lipids	Triglycerides	mmol/L	0.888231	0.755137	0.796873	0.9849	0.388589	0.384081	0.354186	0.387225	-14.9841	-10.2853	10.8833	0.0035	0.022	0.0322	36	37	36	37

## Sheet: Table S2B. Full dataset
Supplemental table S2B. NMR-spectroscopy analyses of plasma biomarker concentrations before, during and after IPE supplementation.
Subject ID	Category	Metabolite	Time point	Unit	Abundance
A	Fluid balance	Creatinine	35	μmol/L	67.0705
A	Fluid balance	Creatinine	28	μmol/L	61.8304
A	Fluid balance	Creatinine	7	μmol/L	57.0254
A	Fluid balance	Creatinine	0	μmol/L	63.456
A	Ketone bodies	Acetate	35	mmol/L	0.0333316
A	Ketone bodies	Acetate	28	mmol/L	0.0424798
A	Ketone bodies	Acetate	7	mmol/L	0.0398348
A	Ketone bodies	Acetate	0	mmol/L	0.0231581
A	Ketone bodies	Acetoacetate	35	mmol/L	0.0104501
A	Ketone bodies	Acetoacetate	28	mmol/L	0.0073346
A	Ketone bodies	Acetoacetate	7	mmol/L	0.00481177
A	Ketone bodies	Acetoacetate	0	mmol/L	0.00591863
A	Ketone bodies	Acetone	35	mmol/L	0.0130349
A	Ketone bodies	Acetone	28	mmol/L	0.0133929
A	Ketone bodies	Acetone	7	mmol/L	0.0112095
A	Ketone bodies	Acetone	0	mmol/L	0.0125039
A	Amino acids	Alanine	35	mmol/L	0.362484
A	Amino acids	Alanine	28	mmol/L	0.271103
A	Amino acids	Alanine	7	mmol/L	0.286113
A	Amino acids	Alanine	0	mmol/L	0.278691
A	Ketone bodies	Betahydroxybutyrate	35	mmol/L	0.0305713
A	Ketone bodies	Betahydroxybutyrate	28	mmol/L	0.0378682
A	Ketone bodies	Betahydroxybutyrate	7	mmol/L	0.0360987
A	Ketone bodies	Betahydroxybutyrate	0	mmol/L	0.0280375
A	Lipids	Total choline lipids	35	mmol/L	2.90447
A	Lipids	Total choline lipids	28	mmol/L	2.99432
A	Lipids	Total choline lipids	7	mmol/L	2.71109
A	Lipids	Total choline lipids	0	mmol/L	3.19687
A	Glycolysis related metabolites	Citrate	35	mmol/L	0.0816977
A	Glycolysis related metabolites	Citrate	28	mmol/L	0.0633536
A	Glycolysis related metabolites	Citrate	7	mmol/L	0.0523376
A	Glycolysis related metabolites	Citrate	0	mmol/L	0.0639454
A	Fatty acids	DHA	35	mmol/L	0.312496
A	Fatty acids	DHA	28	mmol/L	0.641863
A	Fatty acids	DHA	7	mmol/L	0.648287
A	Fatty acids	DHA	0	mmol/L	0.403239
A	Amino acids	Glutamine	35	mmol/L	0.543407
A	Amino acids	Glutamine	28	mmol/L	0.505178
A	Amino acids	Glutamine	7	mmol/L	0.580903
A	Amino acids	Glutamine	0	mmol/L	0.391837
A	Glycolysis related metabolites	Glucose	35	mmol/L	5.17689
A	Glycolysis related metabolites	Glucose	28	mmol/L	5.13181
A	Glycolysis related metabolites	Glucose	7	mmol/L	5.28196
A	Glycolysis related metabolites	Glucose	0	mmol/L	4.9019
A	Amino acids	Glycine	35	mmol/L	0.191366
A	Amino acids	Glycine	28	mmol/L	0.17033
A	Amino acids	Glycine	7	mmol/L	0.194082
A	Amino acids	Glycine	0	mmol/L	0.159067
A	Inflammation	GlycA	35	mmol/L	0.976142
A	Inflammation	GlycA	28	mmol/L	0.955811
A	Inflammation	GlycA	7	mmol/L	0.887746
A	Inflammation	GlycA	0	mmol/L	0.925606
A	Amino acids	Histidine	35	mmol/L	0.0758021
A	Amino acids	Histidine	28	mmol/L	0.0798144
A	Amino acids	Histidine	7	mmol/L	0.0841362
A	Amino acids	Histidine	0	mmol/L	0.0798745
A	Amino acids	Isoleucine	35	mmol/L	0.0509994
A	Amino acids	Isoleucine	28	mmol/L	0.0540406
A	Amino acids	Isoleucine	7	mmol/L	0.0519626
A	Amino acids	Isoleucine	0	mmol/L	0.0495226
A	Fatty acids	LA	35	mmol/L	4.12908
A	Fatty acids	LA	28	mmol/L	3.13557
A	Fatty acids	LA	7	mmol/L	2.89432
A	Fatty acids	LA	0	mmol/L	4.20999
A	Glycolysis related metabolites	Lactate	35	mmol/L	2.28533
A	Glycolysis related metabolites	Lactate	28	mmol/L	1.38725
A	Glycolysis related metabolites	Lactate	7	mmol/L	1.24126
A	Glycolysis related metabolites	Lactate	0	mmol/L	1.64562
A	Amino acids	Leucine	35	mmol/L	0.105382
A	Amino acids	Leucine	28	mmol/L	0.119185
A	Amino acids	Leucine	7	mmol/L	0.092091
A	Amino acids	Leucine	0	mmol/L	0.103698
A	Fatty acids	MUFA	35	mmol/L	3.49327
A	Fatty acids	MUFA	28	mmol/L	2.63616
A	Fatty acids	MUFA	7	mmol/L	2.19635
A	Fatty acids	MUFA	0	mmol/L	3.08827
A	Fatty acids	Omega-3	35	mmol/L	0.7353
A	Fatty acids	Omega-3	28	mmol/L	1.56648
A	Fatty acids	Omega-3	7	mmol/L	1.56121
A	Fatty acids	Omega-3	0	mmol/L	0.834937
A	Fatty acids	Omega-6	35	mmol/L	5.09129
A	Fatty acids	Omega-6	28	mmol/L	4.82068
A	Fatty acids	Omega-6	7	mmol/L	4.53994
A	Fatty acids	Omega-6	0	mmol/L	5.4087
A	Amino acids	Phenylalanine	35	mmol/L	0.0597715
A	Amino acids	Phenylalanine	28	mmol/L	0.0575097
A	Amino acids	Phenylalanine	7	mmol/L	0.0507543
A	Amino acids	Phenylalanine	0	mmol/L	0.05303
A	Lipids	Phosphatidylcholines	35	mmol/L	2.42429
A	Lipids	Phosphatidylcholines	28	mmol/L	2.41822
A	Lipids	Phosphatidylcholines	7	mmol/L	2.10268
A	Lipids	Phosphatidylcholines	0	mmol/L	2.59537
A	Lipids	Phosphoglycerides	35	mmol/L	2.60445
A	Lipids	Phosphoglycerides	28	mmol/L	2.72312
A	Lipids	Phosphoglycerides	7	mmol/L	2.39582
A	Lipids	Phosphoglycerides	0	mmol/L	2.83266
A	Fatty acids	PUFA	35	mmol/L	5.82659
A	Fatty acids	PUFA	28	mmol/L	6.38716
A	Fatty acids	PUFA	7	mmol/L	6.10114
A	Fatty acids	PUFA	0	mmol/L	6.24364
A	Glycolysis related metabolites	Pyruvate	35	mmol/L	0.100705
A	Glycolysis related metabolites	Pyruvate	28	mmol/L	0.0731679
A	Glycolysis related metabolites	Pyruvate	7	mmol/L	0.0682479
A	Glycolysis related metabolites	Pyruvate	0	mmol/L	0.0771278
A	Fatty acids	SAFA	35	mmol/L	4.61887
A	Fatty acids	SAFA	28	mmol/L	4.1987
A	Fatty acids	SAFA	7	mmol/L	3.50733
A	Fatty acids	SAFA	0	mmol/L	4.644
A	Lipids	Sphingomyelins	35	mmol/L	0.513075
A	Lipids	Sphingomyelins	28	mmol/L	0.587658
A	Lipids	Sphingomyelins	7	mmol/L	0.583245
A	Lipids	Sphingomyelins	0	mmol/L	0.615876
A	Amino acids	Total BCAA	35	mmol/L	0.398199
A	Amino acids	Total BCAA	28	mmol/L	0.47022
A	Amino acids	Total BCAA	7	mmol/L	0.406165
A	Amino acids	Total BCAA	0	mmol/L	0.407707
A	Lipids	Total cholesterol	35	mmol/L	5.278
A	Lipids	Total cholesterol	28	mmol/L	5.52982
A	Lipids	Total cholesterol	7	mmol/L	5.49219
A	Lipids	Total cholesterol	0	mmol/L	6.4865
A	Cholesteryl esters	Total-CE	35	mmol/L	3.83701
A	Cholesteryl esters	Total-CE	28	mmol/L	4.13279
A	Cholesteryl esters	Total-CE	7	mmol/L	4.10281
A	Cholesteryl esters	Total-CE	0	mmol/L	4.79296
A	Fatty acids	Total fatty acids	35	mmol/L	13.9387
A	Fatty acids	Total fatty acids	28	mmol/L	13.222
A	Fatty acids	Total fatty acids	7	mmol/L	11.8048
A	Fatty acids	Total fatty acids	0	mmol/L	13.9759
A	Lipids	Free cholesterol	35	mmol/L	1.44099
A	Lipids	Free cholesterol	28	mmol/L	1.39703
A	Lipids	Free cholesterol	7	mmol/L	1.38937
A	Lipids	Free cholesterol	0	mmol/L	1.69354
A	Lipids	Total lipids	35	mmol/L	10.2305
A	Lipids	Total lipids	28	mmol/L	9.74073
A	Lipids	Total lipids	7	mmol/L	9.10534
A	Lipids	Total lipids	0	mmol/L	11.255
A	Lipids	Total phospholipids	35	mmol/L	3.26545
A	Lipids	Total phospholipids	28	mmol/L	3.29968
A	Lipids	Total phospholipids	7	mmol/L	3.04613
A	Lipids	Total phospholipids	0	mmol/L	3.60454
A	Lipids	Triglycerides	35	mmol/L	1.68702
A	Lipids	Triglycerides	28	mmol/L	0.911222
A	Lipids	Triglycerides	7	mmol/L	0.567026
A	Lipids	Triglycerides	0	mmol/L	1.16401
A	Amino acids	Tyrosine	35	mmol/L	0.0777928
A	Amino acids	Tyrosine	28	mmol/L	0.0672939
A	Amino acids	Tyrosine	7	mmol/L	0.0681668
A	Amino acids	Tyrosine	0	mmol/L	0.060101
A	Amino acids	Valine	35	mmol/L	0.241818
A	Amino acids	Valine	28	mmol/L	0.296994
A	Amino acids	Valine	7	mmol/L	0.262112
A	Amino acids	Valine	0	mmol/L	0.254486
A	Fluid balance	Albumin	35	g/L	40.9135
A	Fluid balance	Albumin	28	g/L	41.5048
A	Fluid balance	Albumin	7	g/L	39.3066
A	Fluid balance	Albumin	0	g/L	40.2429
AA	Fluid balance	Creatinine	35	μmol/L	73.306
AA	Fluid balance	Creatinine	28	μmol/L	75.2956
AA	Fluid balance	Creatinine	7	μmol/L	70.9998
AA	Ketone bodies	Acetate	35	mmol/L	0.040899
AA	Ketone bodies	Acetate	28	mmol/L	0.0426094
AA	Ketone bodies	Acetate	7	mmol/L	0.0359435
AA	Ketone bodies	Acetoacetate	35	mmol/L	0.0137182
AA	Ketone bodies	Acetoacetate	28	mmol/L	0.030862
AA	Ketone bodies	Acetoacetate	7	mmol/L	0.00691081
AA	Ketone bodies	Acetone	35	mmol/L	0.0211499
AA	Ketone bodies	Acetone	28	mmol/L	0.0293842
AA	Ketone bodies	Acetone	7	mmol/L	0.0156865
AA	Amino acids	Alanine	35	mmol/L	0.320053
AA	Amino acids	Alanine	28	mmol/L	0.26053
AA	Amino acids	Alanine	7	mmol/L	0.33406
AA	Ketone bodies	Betahydroxybutyrate	35	mmol/L	0.049894
AA	Ketone bodies	Betahydroxybutyrate	28	mmol/L	0.115802
AA	Ketone bodies	Betahydroxybutyrate	7	mmol/L	0.0221724
AA	Lipids	Total choline lipids	35	mmol/L	2.2303
AA	Lipids	Total choline lipids	28	mmol/L	2.30033
AA	Lipids	Total choline lipids	7	mmol/L	2.69848
AA	Glycolysis related metabolites	Citrate	35	mmol/L	0.0760854
AA	Glycolysis related metabolites	Citrate	28	mmol/L	0.0663282
AA	Glycolysis related metabolites	Citrate	7	mmol/L	0.0562899
AA	Fatty acids	DHA	35	mmol/L	0.263583
AA	Fatty acids	DHA	28	mmol/L	0.477709
AA	Fatty acids	DHA	7	mmol/L	0.496161
AA	Amino acids	Glutamine	35	mmol/L	0.590855
AA	Amino acids	Glutamine	28	mmol/L	0.613649
AA	Amino acids	Glutamine	7	mmol/L	0.59781
AA	Glycolysis related metabolites	Glucose	35	mmol/L	5.16622
AA	Glycolysis related metabolites	Glucose	28	mmol/L	5.29779
AA	Glycolysis related metabolites	Glucose	7	mmol/L	5.43529
AA	Amino acids	Glycine	35	mmol/L	0.425273
AA	Amino acids	Glycine	28	mmol/L	0.467214
AA	Amino acids	Glycine	7	mmol/L	0.504038
AA	Inflammation	GlycA	35	mmol/L	0.851716
AA	Inflammation	GlycA	28	mmol/L	0.861111
AA	Inflammation	GlycA	7	mmol/L	0.877575
AA	Amino acids	Histidine	35	mmol/L	0.08214
AA	Amino acids	Histidine	28	mmol/L	0.0747209
AA	Amino acids	Histidine	7	mmol/L	0.0708932
AA	Amino acids	Isoleucine	35	mmol/L	0.0608067
AA	Amino acids	Isoleucine	28	mmol/L	0.076374
AA	Amino acids	Isoleucine	7	mmol/L	0.0548671
AA	Fatty acids	LA	35	mmol/L	3.40815
AA	Fatty acids	LA	28	mmol/L	3.13609
AA	Fatty acids	LA	7	mmol/L	3.22161
AA	Glycolysis related metabolites	Lactate	35	mmol/L	1.29606
AA	Glycolysis related metabolites	Lactate	28	mmol/L	0.837392
AA	Glycolysis related metabolites	Lactate	7	mmol/L	1.43223
AA	Amino acids	Leucine	35	mmol/L	0.126184
AA	Amino acids	Leucine	28	mmol/L	0.152464
AA	Amino acids	Leucine	7	mmol/L	0.105524
AA	Fatty acids	MUFA	35	mmol/L	3.17266
AA	Fatty acids	MUFA	28	mmol/L	3.14549
AA	Fatty acids	MUFA	7	mmol/L	3.82976
AA	Fatty acids	Omega-3	35	mmol/L	0.588566
AA	Fatty acids	Omega-3	28	mmol/L	1.14519
AA	Fatty acids	Omega-3	7	mmol/L	1.4414
AA	Fatty acids	Omega-6	35	mmol/L	4.23953
AA	Fatty acids	Omega-6	28	mmol/L	4.27622
AA	Fatty acids	Omega-6	7	mmol/L	4.39095
AA	Amino acids	Phenylalanine	35	mmol/L	0.0537525
AA	Amino acids	Phenylalanine	28	mmol/L	0.0553862
AA	Amino acids	Phenylalanine	7	mmol/L	0.0513815
AA	Lipids	Phosphatidylcholines	35	mmol/L	1.79095
AA	Lipids	Phosphatidylcholines	28	mmol/L	1.85651
AA	Lipids	Phosphatidylcholines	7	mmol/L	2.31214
AA	Lipids	Phosphoglycerides	35	mmol/L	1.93679
AA	Lipids	Phosphoglycerides	28	mmol/L	2.05699
AA	Lipids	Phosphoglycerides	7	mmol/L	2.52623
AA	Fatty acids	PUFA	35	mmol/L	4.8281
AA	Fatty acids	PUFA	28	mmol/L	5.42142
AA	Fatty acids	PUFA	7	mmol/L	5.83235
AA	Glycolysis related metabolites	Pyruvate	35	mmol/L	0.0695373
AA	Glycolysis related metabolites	Pyruvate	28	mmol/L	0.0530265
AA	Glycolysis related metabolites	Pyruvate	7	mmol/L	0.0875974
AA	Fatty acids	SAFA	35	mmol/L	3.27096
AA	Fatty acids	SAFA	28	mmol/L	3.53129
AA	Fatty acids	SAFA	7	mmol/L	4.29863
AA	Lipids	Sphingomyelins	35	mmol/L	0.409467
AA	Lipids	Sphingomyelins	28	mmol/L	0.431817
AA	Lipids	Sphingomyelins	7	mmol/L	0.426763
AA	Amino acids	Total BCAA	35	mmol/L	0.417639
AA	Amino acids	Total BCAA	28	mmol/L	0.502189
AA	Amino acids	Total BCAA	7	mmol/L	0.367034
AA	Lipids	Total cholesterol	35	mmol/L	4.05327
AA	Lipids	Total cholesterol	28	mmol/L	4.19118
AA	Lipids	Total cholesterol	7	mmol/L	4.04986
AA	Cholesteryl esters	Total-CE	35	mmol/L	2.94721
AA	Cholesteryl esters	Total-CE	28	mmol/L	3.0416
AA	Cholesteryl esters	Total-CE	7	mmol/L	2.92998
AA	Fatty acids	Total fatty acids	35	mmol/L	11.2717
AA	Fatty acids	Total fatty acids	28	mmol/L	12.0982
AA	Fatty acids	Total fatty acids	7	mmol/L	13.9607
AA	Lipids	Free cholesterol	35	mmol/L	1.10605
AA	Lipids	Free cholesterol	28	mmol/L	1.14958
AA	Lipids	Free cholesterol	7	mmol/L	1.11987
AA	Lipids	Total lipids	35	mmol/L	7.96035
AA	Lipids	Total lipids	28	mmol/L	8.2659
AA	Lipids	Total lipids	7	mmol/L	8.84579
AA	Lipids	Total phospholipids	35	mmol/L	2.50935
AA	Lipids	Total phospholipids	28	mmol/L	2.59141
AA	Lipids	Total phospholipids	7	mmol/L	2.95885
AA	Lipids	Triglycerides	35	mmol/L	1.39774
AA	Lipids	Triglycerides	28	mmol/L	1.48331
AA	Lipids	Triglycerides	7	mmol/L	1.83709
AA	Amino acids	Tyrosine	35	mmol/L	0.065556
AA	Amino acids	Tyrosine	28	mmol/L	0.0701628
AA	Amino acids	Tyrosine	7	mmol/L	0.0529499
AA	Amino acids	Valine	35	mmol/L	0.230648
AA	Amino acids	Valine	28	mmol/L	0.273351
AA	Amino acids	Valine	7	mmol/L	0.206643
AA	Fluid balance	Albumin	35	g/L	45.2277
AA	Fluid balance	Albumin	28	g/L	43.0736
AA	Fluid balance	Albumin	7	g/L	43.0275
AB	Fluid balance	Creatinine	35	μmol/L	72.0116
AB	Fluid balance	Creatinine	7	μmol/L	72.1121
AB	Fluid balance	Creatinine	0	μmol/L	68.8924
AB	Ketone bodies	Acetate	35	mmol/L	0.0274613
AB	Ketone bodies	Acetate	7	mmol/L	0.0328413
AB	Ketone bodies	Acetate	0	mmol/L	0.0627947
AB	Ketone bodies	Acetoacetate	35	mmol/L	0.00829923
AB	Ketone bodies	Acetoacetate	7	mmol/L	0.00794451
AB	Ketone bodies	Acetoacetate	0	mmol/L	0.00698569
AB	Ketone bodies	Acetone	35	mmol/L	0.0147953
AB	Ketone bodies	Acetone	7	mmol/L	0.0158343
AB	Ketone bodies	Acetone	0	mmol/L	0.0195442
AB	Amino acids	Alanine	35	mmol/L	0.272112
AB	Amino acids	Alanine	7	mmol/L	0.23249
AB	Amino acids	Alanine	0	mmol/L	0.199299
AB	Ketone bodies	Betahydroxybutyrate	35	mmol/L	0.0231268
AB	Ketone bodies	Betahydroxybutyrate	7	mmol/L	0.0470716
AB	Ketone bodies	Betahydroxybutyrate	0	mmol/L	0.0429911
AB	Lipids	Total choline lipids	35	mmol/L	3.08991
AB	Lipids	Total choline lipids	7	mmol/L	2.6713
AB	Lipids	Total choline lipids	0	mmol/L	2.62211
AB	Glycolysis related metabolites	Citrate	35	mmol/L	0.0571512
AB	Glycolysis related metabolites	Citrate	7	mmol/L	0.0587676
AB	Glycolysis related metabolites	Citrate	0	mmol/L	0.0576525
AB	Fatty acids	DHA	35	mmol/L	0.350037
AB	Fatty acids	DHA	7	mmol/L	0.361377
AB	Fatty acids	DHA	0	mmol/L	0.256845
AB	Amino acids	Glutamine	35	mmol/L	0.474135
AB	Amino acids	Glutamine	7	mmol/L	0.494832
AB	Amino acids	Glutamine	0	mmol/L	0.475928
AB	Glycolysis related metabolites	Glucose	35	mmol/L	5.17794
AB	Glycolysis related metabolites	Glucose	7	mmol/L	3.90977
AB	Glycolysis related metabolites	Glucose	0	mmol/L	4.27727
AB	Amino acids	Glycine	35	mmol/L	0.255449
AB	Amino acids	Glycine	7	mmol/L	0.216083
AB	Amino acids	Glycine	0	mmol/L	0.118582
AB	Inflammation	GlycA	35	mmol/L	0.696754
AB	Inflammation	GlycA	7	mmol/L	0.650031
AB	Inflammation	GlycA	0	mmol/L	0.588304
AB	Amino acids	Histidine	35	mmol/L	0.0860944
AB	Amino acids	Histidine	7	mmol/L	0.086028
AB	Amino acids	Histidine	0	mmol/L	0.0759198
AB	Amino acids	Isoleucine	35	mmol/L	0.0357504
AB	Amino acids	Isoleucine	7	mmol/L	0.0283396
AB	Amino acids	Isoleucine	0	mmol/L	0.0284092
AB	Fatty acids	LA	35	mmol/L	3.90582
AB	Fatty acids	LA	7	mmol/L	3.09653
AB	Fatty acids	LA	0	mmol/L	3.48648
AB	Glycolysis related metabolites	Lactate	35	mmol/L	1.77092
AB	Glycolysis related metabolites	Lactate	7	mmol/L	2.58123
AB	Glycolysis related metabolites	Lactate	0	mmol/L	1.44377
AB	Amino acids	Leucine	35	mmol/L	0.0768388
AB	Amino acids	Leucine	7	mmol/L	0.0644691
AB	Amino acids	Leucine	0	mmol/L	0.0759214
AB	Fatty acids	MUFA	35	mmol/L	2.45284
AB	Fatty acids	MUFA	7	mmol/L	2.06774
AB	Fatty acids	MUFA	0	mmol/L	2.16983
AB	Fatty acids	Omega-3	35	mmol/L	0.640402
AB	Fatty acids	Omega-3	7	mmol/L	0.701506
AB	Fatty acids	Omega-3	0	mmol/L	0.383413
AB	Fatty acids	Omega-6	35	mmol/L	4.7142
AB	Fatty acids	Omega-6	7	mmol/L	4.18847
AB	Fatty acids	Omega-6	0	mmol/L	4.25747
AB	Amino acids	Phenylalanine	35	mmol/L	0.0562602
AB	Amino acids	Phenylalanine	7	mmol/L	0.0407535
AB	Amino acids	Phenylalanine	0	mmol/L	0.0448017
AB	Lipids	Phosphatidylcholines	35	mmol/L	2.66053
AB	Lipids	Phosphatidylcholines	7	mmol/L	2.15815
AB	Lipids	Phosphatidylcholines	0	mmol/L	2.19587
AB	Lipids	Phosphoglycerides	35	mmol/L	2.76889
AB	Lipids	Phosphoglycerides	7	mmol/L	2.34301
AB	Lipids	Phosphoglycerides	0	mmol/L	2.2895
AB	Fatty acids	PUFA	35	mmol/L	5.3546
AB	Fatty acids	PUFA	7	mmol/L	4.88998
AB	Fatty acids	PUFA	0	mmol/L	4.64089
AB	Glycolysis related metabolites	Pyruvate	35	mmol/L	0.0947003
AB	Glycolysis related metabolites	Pyruvate	7	mmol/L	0.07121
AB	Glycolysis related metabolites	Pyruvate	0	mmol/L	0.104285
AB	Fatty acids	SAFA	35	mmol/L	4.10184
AB	Fatty acids	SAFA	7	mmol/L	3.25201
AB	Fatty acids	SAFA	0	mmol/L	3.26442
AB	Lipids	Sphingomyelins	35	mmol/L	0.52645
AB	Lipids	Sphingomyelins	7	mmol/L	0.487546
AB	Lipids	Sphingomyelins	0	mmol/L	0.455675
AB	Amino acids	Total BCAA	35	mmol/L	0.288939
AB	Amino acids	Total BCAA	7	mmol/L	0.217002
AB	Amino acids	Total BCAA	0	mmol/L	0.252188
AB	Lipids	Total cholesterol	35	mmol/L	5.29015
AB	Lipids	Total cholesterol	7	mmol/L	4.65483
AB	Lipids	Total cholesterol	0	mmol/L	4.67075
AB	Cholesteryl esters	Total-CE	35	mmol/L	3.9225
AB	Cholesteryl esters	Total-CE	7	mmol/L	3.49881
AB	Cholesteryl esters	Total-CE	0	mmol/L	3.47431
AB	Fatty acids	Total fatty acids	35	mmol/L	11.9093
AB	Fatty acids	Total fatty acids	7	mmol/L	10.2097
AB	Fatty acids	Total fatty acids	0	mmol/L	10.0751
AB	Lipids	Free cholesterol	35	mmol/L	1.36766
AB	Lipids	Free cholesterol	7	mmol/L	1.15602
AB	Lipids	Free cholesterol	0	mmol/L	1.19644
AB	Lipids	Total lipids	35	mmol/L	9.65839
AB	Lipids	Total lipids	7	mmol/L	8.10707
AB	Lipids	Total lipids	0	mmol/L	8.27451
AB	Lipids	Total phospholipids	35	mmol/L	3.37086
AB	Lipids	Total phospholipids	7	mmol/L	2.90534
AB	Lipids	Total phospholipids	0	mmol/L	2.89856
AB	Lipids	Triglycerides	35	mmol/L	0.99738
AB	Lipids	Triglycerides	7	mmol/L	0.546898
AB	Lipids	Triglycerides	0	mmol/L	0.705207
AB	Amino acids	Tyrosine	35	mmol/L	0.0437817
AB	Amino acids	Tyrosine	7	mmol/L	0.0282495
AB	Amino acids	Tyrosine	0	mmol/L	0.0313778
AB	Amino acids	Valine	35	mmol/L	0.17635
AB	Amino acids	Valine	7	mmol/L	0.124193
AB	Amino acids	Valine	0	mmol/L	0.147857
AB	Fluid balance	Albumin	35	g/L	41.0155
AB	Fluid balance	Albumin	7	g/L	41.439
AB	Fluid balance	Albumin	0	g/L	38.0967
AC	Fluid balance	Creatinine	35	μmol/L	76.1771
AC	Fluid balance	Creatinine	28	μmol/L	76.5063
AC	Fluid balance	Creatinine	7	μmol/L	72.7805
AC	Fluid balance	Creatinine	0	μmol/L	71.0812
AC	Ketone bodies	Acetate	35	mmol/L	0.0601492
AC	Ketone bodies	Acetate	28	mmol/L	0.0749483
AC	Ketone bodies	Acetate	7	mmol/L	0.0701635
AC	Ketone bodies	Acetate	0	mmol/L	0.050816
AC	Ketone bodies	Acetoacetate	35	mmol/L	0.0094951
AC	Ketone bodies	Acetoacetate	28	mmol/L	0.0364739
AC	Ketone bodies	Acetoacetate	7	mmol/L	0.0406513
AC	Ketone bodies	Acetoacetate	0	mmol/L	0.0851043
AC	Ketone bodies	Acetone	35	mmol/L	0.0142471
AC	Ketone bodies	Acetone	28	mmol/L	0.026616
AC	Ketone bodies	Acetone	7	mmol/L	0.0329601
AC	Ketone bodies	Acetone	0	mmol/L	0.0615619
AC	Amino acids	Alanine	35	mmol/L	0.258166
AC	Amino acids	Alanine	28	mmol/L	0.212918
AC	Amino acids	Alanine	7	mmol/L	0.185753
AC	Amino acids	Alanine	0	mmol/L	0.196573
AC	Ketone bodies	Betahydroxybutyrate	35	mmol/L	0.0267732
AC	Ketone bodies	Betahydroxybutyrate	28	mmol/L	0.0914164
AC	Ketone bodies	Betahydroxybutyrate	7	mmol/L	0.151499
AC	Ketone bodies	Betahydroxybutyrate	0	mmol/L	0.384494
AC	Lipids	Total choline lipids	35	mmol/L	1.78461
AC	Lipids	Total choline lipids	28	mmol/L	1.73069
AC	Lipids	Total choline lipids	7	mmol/L	1.68078
AC	Lipids	Total choline lipids	0	mmol/L	1.74811
AC	Glycolysis related metabolites	Citrate	35	mmol/L	0.062511
AC	Glycolysis related metabolites	Citrate	28	mmol/L	0.0669696
AC	Glycolysis related metabolites	Citrate	7	mmol/L	0.074455
AC	Glycolysis related metabolites	Citrate	0	mmol/L	0.0851876
AC	Fatty acids	DHA	35	mmol/L	0.184169
AC	Fatty acids	DHA	28	mmol/L	0.270851
AC	Fatty acids	DHA	7	mmol/L	0.233842
AC	Fatty acids	DHA	0	mmol/L	0.181853
AC	Amino acids	Glutamine	35	mmol/L	0.649006
AC	Amino acids	Glutamine	28	mmol/L	0.560055
AC	Amino acids	Glutamine	7	mmol/L	0.567862
AC	Amino acids	Glutamine	0	mmol/L	0.611828
AC	Glycolysis related metabolites	Glucose	35	mmol/L	4.78342
AC	Glycolysis related metabolites	Glucose	28	mmol/L	4.71968
AC	Glycolysis related metabolites	Glucose	7	mmol/L	4.65354
AC	Glycolysis related metabolites	Glucose	0	mmol/L	4.10813
AC	Amino acids	Glycine	35	mmol/L	0.249628
AC	Amino acids	Glycine	28	mmol/L	0.217484
AC	Amino acids	Glycine	7	mmol/L	0.232694
AC	Amino acids	Glycine	0	mmol/L	0.193403
AC	Inflammation	GlycA	35	mmol/L	0.70084
AC	Inflammation	GlycA	28	mmol/L	0.689223
AC	Inflammation	GlycA	7	mmol/L	0.65948
AC	Inflammation	GlycA	0	mmol/L	0.715285
AC	Amino acids	Histidine	35	mmol/L	0.0743232
AC	Amino acids	Histidine	28	mmol/L	0.0797735
AC	Amino acids	Histidine	7	mmol/L	0.0804763
AC	Amino acids	Histidine	0	mmol/L	0.0819628
AC	Amino acids	Isoleucine	35	mmol/L	0.0615026
AC	Amino acids	Isoleucine	28	mmol/L	0.061002
AC	Amino acids	Isoleucine	7	mmol/L	0.0653757
AC	Amino acids	Isoleucine	0	mmol/L	0.0476871
AC	Fatty acids	LA	35	mmol/L	2.21122
AC	Fatty acids	LA	28	mmol/L	1.81986
AC	Fatty acids	LA	7	mmol/L	1.84513
AC	Fatty acids	LA	0	mmol/L	2.00747
AC	Glycolysis related metabolites	Lactate	35	mmol/L	1.31114
AC	Glycolysis related metabolites	Lactate	28	mmol/L	0.963452
AC	Glycolysis related metabolites	Lactate	7	mmol/L	1.0269
AC	Glycolysis related metabolites	Lactate	0	mmol/L	1.41869
AC	Amino acids	Leucine	35	mmol/L	0.113062
AC	Amino acids	Leucine	28	mmol/L	0.126703
AC	Amino acids	Leucine	7	mmol/L	0.109639
AC	Amino acids	Leucine	0	mmol/L	0.118868
AC	Fatty acids	MUFA	35	mmol/L	1.60707
AC	Fatty acids	MUFA	28	mmol/L	1.43089
AC	Fatty acids	MUFA	7	mmol/L	1.44831
AC	Fatty acids	MUFA	0	mmol/L	1.51827
AC	Fatty acids	Omega-3	35	mmol/L	0.327437
AC	Fatty acids	Omega-3	28	mmol/L	0.6206
AC	Fatty acids	Omega-3	7	mmol/L	0.452354
AC	Fatty acids	Omega-3	0	mmol/L	0.251679
AC	Fatty acids	Omega-6	35	mmol/L	3.06266
AC	Fatty acids	Omega-6	28	mmol/L	2.99247
AC	Fatty acids	Omega-6	7	mmol/L	2.88602
AC	Fatty acids	Omega-6	0	mmol/L	2.89774
AC	Amino acids	Phenylalanine	35	mmol/L	0.0546879
AC	Amino acids	Phenylalanine	28	mmol/L	0.0540886
AC	Amino acids	Phenylalanine	7	mmol/L	0.0486446
AC	Amino acids	Phenylalanine	0	mmol/L	0.0459447
AC	Lipids	Phosphatidylcholines	35	mmol/L	1.39545
AC	Lipids	Phosphatidylcholines	28	mmol/L	1.25974
AC	Lipids	Phosphatidylcholines	7	mmol/L	1.23933
AC	Lipids	Phosphatidylcholines	0	mmol/L	1.28834
AC	Lipids	Phosphoglycerides	35	mmol/L	1.51461
AC	Lipids	Phosphoglycerides	28	mmol/L	1.45638
AC	Lipids	Phosphoglycerides	7	mmol/L	1.41198
AC	Lipids	Phosphoglycerides	0	mmol/L	1.44609
AC	Fatty acids	PUFA	35	mmol/L	3.3901
AC	Fatty acids	PUFA	28	mmol/L	3.61307
AC	Fatty acids	PUFA	7	mmol/L	3.33838
AC	Fatty acids	PUFA	0	mmol/L	3.14942
AC	Glycolysis related metabolites	Pyruvate	35	mmol/L	0.0588501
AC	Glycolysis related metabolites	Pyruvate	28	mmol/L	0.0532352
AC	Glycolysis related metabolites	Pyruvate	7	mmol/L	0.066016
AC	Glycolysis related metabolites	Pyruvate	0	mmol/L	0.0744231
AC	Fatty acids	SAFA	35	mmol/L	2.23995
AC	Fatty acids	SAFA	28	mmol/L	2.2002
AC	Fatty acids	SAFA	7	mmol/L	2.1069
AC	Fatty acids	SAFA	0	mmol/L	2.29411
AC	Lipids	Sphingomyelins	35	mmol/L	0.32518
AC	Lipids	Sphingomyelins	28	mmol/L	0.342399
AC	Lipids	Sphingomyelins	7	mmol/L	0.328014
AC	Lipids	Sphingomyelins	0	mmol/L	0.350479
AC	Amino acids	Total BCAA	35	mmol/L	0.390241
AC	Amino acids	Total BCAA	28	mmol/L	0.45687
AC	Amino acids	Total BCAA	7	mmol/L	0.395215
AC	Amino acids	Total BCAA	0	mmol/L	0.387381
AC	Lipids	Total cholesterol	35	mmol/L	2.61834
AC	Lipids	Total cholesterol	28	mmol/L	2.59889
AC	Lipids	Total cholesterol	7	mmol/L	2.50475
AC	Lipids	Total cholesterol	0	mmol/L	2.66366
AC	Cholesteryl esters	Total-CE	35	mmol/L	1.93612
AC	Cholesteryl esters	Total-CE	28	mmol/L	1.93462
AC	Cholesteryl esters	Total-CE	7	mmol/L	1.86752
AC	Cholesteryl esters	Total-CE	0	mmol/L	1.98179
AC	Fatty acids	Total fatty acids	35	mmol/L	7.23712
AC	Fatty acids	Total fatty acids	28	mmol/L	7.24417
AC	Fatty acids	Total fatty acids	7	mmol/L	6.89359
AC	Fatty acids	Total fatty acids	0	mmol/L	6.9618
AC	Lipids	Free cholesterol	35	mmol/L	0.682216
AC	Lipids	Free cholesterol	28	mmol/L	0.664266
AC	Lipids	Free cholesterol	7	mmol/L	0.637235
AC	Lipids	Free cholesterol	0	mmol/L	0.681867
AC	Lipids	Total lipids	35	mmol/L	5.16786
AC	Lipids	Total lipids	28	mmol/L	4.93229
AC	Lipids	Total lipids	7	mmol/L	4.68217
AC	Lipids	Total lipids	0	mmol/L	5.01812
AC	Lipids	Total phospholipids	35	mmol/L	1.91437
AC	Lipids	Total phospholipids	28	mmol/L	1.83548
AC	Lipids	Total phospholipids	7	mmol/L	1.76761
AC	Lipids	Total phospholipids	0	mmol/L	1.90043
AC	Lipids	Triglycerides	35	mmol/L	0.635155
AC	Lipids	Triglycerides	28	mmol/L	0.497921
AC	Lipids	Triglycerides	7	mmol/L	0.409811
AC	Lipids	Triglycerides	0	mmol/L	0.454033
AC	Amino acids	Tyrosine	35	mmol/L	0.0603759
AC	Amino acids	Tyrosine	28	mmol/L	0.0557465
AC	Amino acids	Tyrosine	7	mmol/L	0.0462946
AC	Amino acids	Tyrosine	0	mmol/L	0.0355344
AC	Amino acids	Valine	35	mmol/L	0.215676
AC	Amino acids	Valine	28	mmol/L	0.269165
AC	Amino acids	Valine	7	mmol/L	0.2202
AC	Amino acids	Valine	0	mmol/L	0.220826
AC	Fluid balance	Albumin	35	g/L	44.3002
AC	Fluid balance	Albumin	28	g/L	44.8994
AC	Fluid balance	Albumin	7	g/L	43.8876
AC	Fluid balance	Albumin	0	g/L	44.1038
AD	Fluid balance	Creatinine	35	μmol/L	62.8475
AD	Fluid balance	Creatinine	28	μmol/L	63.545
AD	Fluid balance	Creatinine	7	μmol/L	63.0895
AD	Fluid balance	Creatinine	0	μmol/L	58.6576
AD	Ketone bodies	Acetate	35	mmol/L	0.0758576
AD	Ketone bodies	Acetate	28	mmol/L	0.0370524
AD	Ketone bodies	Acetate	7	mmol/L	0.0785456
AD	Ketone bodies	Acetate	0	mmol/L	0.0455029
AD	Ketone bodies	Acetoacetate	35	mmol/L	0.0100589
AD	Ketone bodies	Acetoacetate	28	mmol/L	0.00579942
AD	Ketone bodies	Acetoacetate	7	mmol/L	0.00957741
AD	Ketone bodies	Acetoacetate	0	mmol/L	0.0113461
AD	Ketone bodies	Acetone	35	mmol/L	0.0134734
AD	Ketone bodies	Acetone	28	mmol/L	0.0150777
AD	Ketone bodies	Acetone	7	mmol/L	0.0172021
AD	Ketone bodies	Acetone	0	mmol/L	0.0194916
AD	Amino acids	Alanine	35	mmol/L	0.408023
AD	Amino acids	Alanine	28	mmol/L	0.242251
AD	Amino acids	Alanine	7	mmol/L	0.238078
AD	Amino acids	Alanine	0	mmol/L	0.251523
AD	Ketone bodies	Betahydroxybutyrate	35	mmol/L	0.0154592
AD	Ketone bodies	Betahydroxybutyrate	28	mmol/L	0.024922
AD	Ketone bodies	Betahydroxybutyrate	7	mmol/L	0.0282063
AD	Ketone bodies	Betahydroxybutyrate	0	mmol/L	0.0434162
AD	Lipids	Total choline lipids	35	mmol/L	2.54089
AD	Lipids	Total choline lipids	28	mmol/L	2.41125
AD	Lipids	Total choline lipids	7	mmol/L	2.54636
AD	Lipids	Total choline lipids	0	mmol/L	2.2854
AD	Glycolysis related metabolites	Citrate	35	mmol/L	0.0672964
AD	Glycolysis related metabolites	Citrate	28	mmol/L	0.0613089
AD	Glycolysis related metabolites	Citrate	7	mmol/L	0.0623406
AD	Glycolysis related metabolites	Citrate	0	mmol/L	0.0692676
AD	Fatty acids	DHA	35	mmol/L	0.231427
AD	Fatty acids	DHA	28	mmol/L	0.354618
AD	Fatty acids	DHA	7	mmol/L	0.341035
AD	Fatty acids	DHA	0	mmol/L	0.191877
AD	Amino acids	Glutamine	35	mmol/L	0.63943
AD	Amino acids	Glutamine	28	mmol/L	0.461893
AD	Amino acids	Glutamine	7	mmol/L	0.573421
AD	Amino acids	Glutamine	0	mmol/L	0.552759
AD	Glycolysis related metabolites	Glucose	35	mmol/L	4.89368
AD	Glycolysis related metabolites	Glucose	28	mmol/L	4.78287
AD	Glycolysis related metabolites	Glucose	7	mmol/L	4.55995
AD	Glycolysis related metabolites	Glucose	0	mmol/L	4.24892
AD	Amino acids	Glycine	35	mmol/L	0.242593
AD	Amino acids	Glycine	28	mmol/L	0.188449
AD	Amino acids	Glycine	7	mmol/L	0.204876
AD	Amino acids	Glycine	0	mmol/L	0.216783
AD	Inflammation	GlycA	35	mmol/L	0.714238
AD	Inflammation	GlycA	28	mmol/L	0.704751
AD	Inflammation	GlycA	7	mmol/L	0.682819
AD	Inflammation	GlycA	0	mmol/L	0.645605
AD	Amino acids	Histidine	35	mmol/L	0.0882471
AD	Amino acids	Histidine	28	mmol/L	0.0825802
AD	Amino acids	Histidine	7	mmol/L	0.084682
AD	Amino acids	Histidine	0	mmol/L	0.0785472
AD	Amino acids	Isoleucine	35	mmol/L	0.0441262
AD	Amino acids	Isoleucine	28	mmol/L	0.0389648
AD	Amino acids	Isoleucine	7	mmol/L	0.0461143
AD	Amino acids	Isoleucine	0	mmol/L	0.0285955
AD	Fatty acids	LA	35	mmol/L	3.14188
AD	Fatty acids	LA	28	mmol/L	2.39975
AD	Fatty acids	LA	7	mmol/L	2.6979
AD	Fatty acids	LA	0	mmol/L	2.72193
AD	Glycolysis related metabolites	Lactate	35	mmol/L	1.36063
AD	Glycolysis related metabolites	Lactate	28	mmol/L	1.03009
AD	Glycolysis related metabolites	Lactate	7	mmol/L	1.44358
AD	Glycolysis related metabolites	Lactate	0	mmol/L	1.48353
AD	Amino acids	Leucine	35	mmol/L	0.0957903
AD	Amino acids	Leucine	28	mmol/L	0.0899326
AD	Amino acids	Leucine	7	mmol/L	0.0870448
AD	Amino acids	Leucine	0	mmol/L	0.0694832
AD	Fatty acids	MUFA	35	mmol/L	1.97264
AD	Fatty acids	MUFA	28	mmol/L	1.50168
AD	Fatty acids	MUFA	7	mmol/L	1.64316
AD	Fatty acids	MUFA	0	mmol/L	1.60778
AD	Fatty acids	Omega-3	35	mmol/L	0.375745
AD	Fatty acids	Omega-3	28	mmol/L	0.84822
AD	Fatty acids	Omega-3	7	mmol/L	0.742589
AD	Fatty acids	Omega-3	0	mmol/L	0.246237
AD	Fatty acids	Omega-6	35	mmol/L	3.99451
AD	Fatty acids	Omega-6	28	mmol/L	3.7268
AD	Fatty acids	Omega-6	7	mmol/L	3.96655
AD	Fatty acids	Omega-6	0	mmol/L	3.55705
AD	Amino acids	Phenylalanine	35	mmol/L	0.0554741
AD	Amino acids	Phenylalanine	28	mmol/L	0.0588638
AD	Amino acids	Phenylalanine	7	mmol/L	0.0429312
AD	Amino acids	Phenylalanine	0	mmol/L	0.046015
AD	Lipids	Phosphatidylcholines	35	mmol/L	2.06316
AD	Lipids	Phosphatidylcholines	28	mmol/L	1.86707
AD	Lipids	Phosphatidylcholines	7	mmol/L	2.01143
AD	Lipids	Phosphatidylcholines	0	mmol/L	1.79266
AD	Lipids	Phosphoglycerides	35	mmol/L	2.19871
AD	Lipids	Phosphoglycerides	28	mmol/L	2.09171
AD	Lipids	Phosphoglycerides	7	mmol/L	2.21677
AD	Lipids	Phosphoglycerides	0	mmol/L	1.93488
AD	Fatty acids	PUFA	35	mmol/L	4.37025
AD	Fatty acids	PUFA	28	mmol/L	4.57502
AD	Fatty acids	PUFA	7	mmol/L	4.70913
AD	Fatty acids	PUFA	0	mmol/L	3.80329
AD	Glycolysis related metabolites	Pyruvate	35	mmol/L	0.0985456
AD	Glycolysis related metabolites	Pyruvate	28	mmol/L	0.069091
AD	Glycolysis related metabolites	Pyruvate	7	mmol/L	0.0914938
AD	Glycolysis related metabolites	Pyruvate	0	mmol/L	0.0940543
AD	Fatty acids	SAFA	35	mmol/L	3.31247
AD	Fatty acids	SAFA	28	mmol/L	3.03296
AD	Fatty acids	SAFA	7	mmol/L	2.99324
AD	Fatty acids	SAFA	0	mmol/L	2.7884
AD	Lipids	Sphingomyelins	35	mmol/L	0.478643
AD	Lipids	Sphingomyelins	28	mmol/L	0.486089
AD	Lipids	Sphingomyelins	7	mmol/L	0.488856
AD	Lipids	Sphingomyelins	0	mmol/L	0.43907
AD	Amino acids	Total BCAA	35	mmol/L	0.318441
AD	Amino acids	Total BCAA	28	mmol/L	0.325709
AD	Amino acids	Total BCAA	7	mmol/L	0.33487
AD	Amino acids	Total BCAA	0	mmol/L	0.259275
AD	Lipids	Total cholesterol	35	mmol/L	4.6634
AD	Lipids	Total cholesterol	28	mmol/L	4.30147
AD	Lipids	Total cholesterol	7	mmol/L	4.52448
AD	Lipids	Total cholesterol	0	mmol/L	4.07238
AD	Cholesteryl esters	Total-CE	35	mmol/L	3.47048
AD	Cholesteryl esters	Total-CE	28	mmol/L	3.22541
AD	Cholesteryl esters	Total-CE	7	mmol/L	3.40958
AD	Cholesteryl esters	Total-CE	0	mmol/L	3.05491
AD	Fatty acids	Total fatty acids	35	mmol/L	9.65536
AD	Fatty acids	Total fatty acids	28	mmol/L	9.10966
AD	Fatty acids	Total fatty acids	7	mmol/L	9.34553
AD	Fatty acids	Total fatty acids	0	mmol/L	8.19947
AD	Lipids	Free cholesterol	35	mmol/L	1.19292
AD	Lipids	Free cholesterol	28	mmol/L	1.07606
AD	Lipids	Free cholesterol	7	mmol/L	1.1149
AD	Lipids	Free cholesterol	0	mmol/L	1.01748
AD	Lipids	Total lipids	35	mmol/L	8.1972
AD	Lipids	Total lipids	28	mmol/L	7.45109
AD	Lipids	Total lipids	7	mmol/L	7.73069
AD	Lipids	Total lipids	0	mmol/L	7.05007
AD	Lipids	Total phospholipids	35	mmol/L	2.8719
AD	Lipids	Total phospholipids	28	mmol/L	2.71983
AD	Lipids	Total phospholipids	7	mmol/L	2.83796
AD	Lipids	Total phospholipids	0	mmol/L	2.56512
AD	Lipids	Triglycerides	35	mmol/L	0.661893
AD	Lipids	Triglycerides	28	mmol/L	0.429788
AD	Lipids	Triglycerides	7	mmol/L	0.368241
AD	Lipids	Triglycerides	0	mmol/L	0.412565
AD	Amino acids	Tyrosine	35	mmol/L	0.0664169
AD	Amino acids	Tyrosine	28	mmol/L	0.0486092
AD	Amino acids	Tyrosine	7	mmol/L	0.0498422
AD	Amino acids	Tyrosine	0	mmol/L	0.0471547
AD	Amino acids	Valine	35	mmol/L	0.178525
AD	Amino acids	Valine	28	mmol/L	0.196812
AD	Amino acids	Valine	7	mmol/L	0.20171
AD	Amino acids	Valine	0	mmol/L	0.161196
AD	Fluid balance	Albumin	35	g/L	42.3681
AD	Fluid balance	Albumin	28	g/L	41.699
AD	Fluid balance	Albumin	7	g/L	42.478
AD	Fluid balance	Albumin	0	g/L	43.0132
AF	Fluid balance	Creatinine	35	μmol/L	60.411
AF	Fluid balance	Creatinine	28	μmol/L	61.8686
AF	Fluid balance	Creatinine	7	μmol/L	59.9762
AF	Fluid balance	Creatinine	0	μmol/L	66.9746
AF	Ketone bodies	Acetate	35	mmol/L	0.0929217
AF	Ketone bodies	Acetate	28	mmol/L	0.0658726
AF	Ketone bodies	Acetate	7	mmol/L	0.0726918
AF	Ketone bodies	Acetate	0	mmol/L	0.0404043
AF	Ketone bodies	Acetoacetate	35	mmol/L	0.0545514
AF	Ketone bodies	Acetoacetate	28	mmol/L	0.05976
AF	Ketone bodies	Acetoacetate	7	mmol/L	0.041092
AF	Ketone bodies	Acetoacetate	0	mmol/L	0.0144354
AF	Ketone bodies	Acetone	35	mmol/L	0.0386595
AF	Ketone bodies	Acetone	28	mmol/L	0.0442153
AF	Ketone bodies	Acetone	7	mmol/L	0.0318921
AF	Ketone bodies	Acetone	0	mmol/L	0.019284
AF	Amino acids	Alanine	35	mmol/L	0.197741
AF	Amino acids	Alanine	28	mmol/L	0.259366
AF	Amino acids	Alanine	7	mmol/L	0.266255
AF	Amino acids	Alanine	0	mmol/L	0.355404
AF	Ketone bodies	Betahydroxybutyrate	35	mmol/L	0.178574
AF	Ketone bodies	Betahydroxybutyrate	28	mmol/L	0.229151
AF	Ketone bodies	Betahydroxybutyrate	7	mmol/L	0.187128
AF	Ketone bodies	Betahydroxybutyrate	0	mmol/L	0.0664752
AF	Lipids	Total choline lipids	35	mmol/L	2.36827
AF	Lipids	Total choline lipids	28	mmol/L	2.48821
AF	Lipids	Total choline lipids	7	mmol/L	2.44382
AF	Lipids	Total choline lipids	0	mmol/L	2.64075
AF	Glycolysis related metabolites	Citrate	35	mmol/L	0.0816428
AF	Glycolysis related metabolites	Citrate	28	mmol/L	0.0804307
AF	Glycolysis related metabolites	Citrate	7	mmol/L	0.0760499
AF	Glycolysis related metabolites	Citrate	0	mmol/L	0.074873
AF	Fatty acids	DHA	35	mmol/L	0.268468
AF	Fatty acids	DHA	28	mmol/L	0.377366
AF	Fatty acids	DHA	7	mmol/L	0.309928
AF	Fatty acids	DHA	0	mmol/L	0.288049
AF	Amino acids	Glutamine	35	mmol/L	0.500977
AF	Amino acids	Glutamine	28	mmol/L	0.579389
AF	Amino acids	Glutamine	7	mmol/L	0.654427
AF	Amino acids	Glutamine	0	mmol/L	0.599576
AF	Glycolysis related metabolites	Glucose	35	mmol/L	4.47088
AF	Glycolysis related metabolites	Glucose	28	mmol/L	4.48749
AF	Glycolysis related metabolites	Glucose	7	mmol/L	3.99181
AF	Glycolysis related metabolites	Glucose	0	mmol/L	4.49821
AF	Amino acids	Glycine	35	mmol/L	0.310379
AF	Amino acids	Glycine	28	mmol/L	0.393697
AF	Amino acids	Glycine	7	mmol/L	0.377546
AF	Amino acids	Glycine	0	mmol/L	0.413571
AF	Inflammation	GlycA	35	mmol/L	0.729093
AF	Inflammation	GlycA	28	mmol/L	0.760625
AF	Inflammation	GlycA	7	mmol/L	0.700758
AF	Inflammation	GlycA	0	mmol/L	0.763225
AF	Amino acids	Histidine	35	mmol/L	0.0827305
AF	Amino acids	Histidine	28	mmol/L	0.0887706
AF	Amino acids	Histidine	7	mmol/L	0.0849027
AF	Amino acids	Histidine	0	mmol/L	0.0854405
AF	Amino acids	Isoleucine	35	mmol/L	0.0279806
AF	Amino acids	Isoleucine	28	mmol/L	0.0392528
AF	Amino acids	Isoleucine	7	mmol/L	0.0411403
AF	Amino acids	Isoleucine	0	mmol/L	0.0366483
AF	Fatty acids	LA	35	mmol/L	3.16677
AF	Fatty acids	LA	28	mmol/L	2.87136
AF	Fatty acids	LA	7	mmol/L	2.9658
AF	Fatty acids	LA	0	mmol/L	3.73779
AF	Glycolysis related metabolites	Lactate	35	mmol/L	0.908669
AF	Glycolysis related metabolites	Lactate	28	mmol/L	1.19594
AF	Glycolysis related metabolites	Lactate	7	mmol/L	1.30983
AF	Glycolysis related metabolites	Lactate	0	mmol/L	1.15008
AF	Amino acids	Leucine	35	mmol/L	0.0634615
AF	Amino acids	Leucine	28	mmol/L	0.0757632
AF	Amino acids	Leucine	7	mmol/L	0.0804904
AF	Amino acids	Leucine	0	mmol/L	0.0728171
AF	Fatty acids	MUFA	35	mmol/L	2.16514
AF	Fatty acids	MUFA	28	mmol/L	2.15862
AF	Fatty acids	MUFA	7	mmol/L	2.03279
AF	Fatty acids	MUFA	0	mmol/L	2.49142
AF	Fatty acids	Omega-3	35	mmol/L	0.448247
AF	Fatty acids	Omega-3	28	mmol/L	0.831898
AF	Fatty acids	Omega-3	7	mmol/L	0.584745
AF	Fatty acids	Omega-3	0	mmol/L	0.510074
AF	Fatty acids	Omega-6	35	mmol/L	3.92207
AF	Fatty acids	Omega-6	28	mmol/L	3.97506
AF	Fatty acids	Omega-6	7	mmol/L	3.89675
AF	Fatty acids	Omega-6	0	mmol/L	4.5185
AF	Amino acids	Phenylalanine	35	mmol/L	0.0476022
AF	Amino acids	Phenylalanine	28	mmol/L	0.0388373
AF	Amino acids	Phenylalanine	7	mmol/L	0.0451957
AF	Amino acids	Phenylalanine	0	mmol/L	0.0418789
AF	Lipids	Phosphatidylcholines	35	mmol/L	1.91906
AF	Lipids	Phosphatidylcholines	28	mmol/L	1.98455
AF	Lipids	Phosphatidylcholines	7	mmol/L	1.9765
AF	Lipids	Phosphatidylcholines	0	mmol/L	2.17925
AF	Lipids	Phosphoglycerides	35	mmol/L	2.03649
AF	Lipids	Phosphoglycerides	28	mmol/L	2.18033
AF	Lipids	Phosphoglycerides	7	mmol/L	2.12221
AF	Lipids	Phosphoglycerides	0	mmol/L	2.30169
AF	Fatty acids	PUFA	35	mmol/L	4.37032
AF	Fatty acids	PUFA	28	mmol/L	4.80695
AF	Fatty acids	PUFA	7	mmol/L	4.48149
AF	Fatty acids	PUFA	0	mmol/L	5.02857
AF	Glycolysis related metabolites	Pyruvate	35	mmol/L	0.071037
AF	Glycolysis related metabolites	Pyruvate	28	mmol/L	0.0855142
AF	Glycolysis related metabolites	Pyruvate	7	mmol/L	0.0840768
AF	Glycolysis related metabolites	Pyruvate	0	mmol/L	0.0883791
AF	Fatty acids	SAFA	35	mmol/L	2.9821
AF	Fatty acids	SAFA	28	mmol/L	3.23694
AF	Fatty acids	SAFA	7	mmol/L	3.0783
AF	Fatty acids	SAFA	0	mmol/L	3.31269
AF	Lipids	Sphingomyelins	35	mmol/L	0.432948
AF	Lipids	Sphingomyelins	28	mmol/L	0.471951
AF	Lipids	Sphingomyelins	7	mmol/L	0.447492
AF	Lipids	Sphingomyelins	0	mmol/L	0.465936
AF	Amino acids	Total BCAA	35	mmol/L	0.233436
AF	Amino acids	Total BCAA	28	mmol/L	0.262511
AF	Amino acids	Total BCAA	7	mmol/L	0.306318
AF	Amino acids	Total BCAA	0	mmol/L	0.267427
AF	Lipids	Total cholesterol	35	mmol/L	4.07664
AF	Lipids	Total cholesterol	28	mmol/L	4.26029
AF	Lipids	Total cholesterol	7	mmol/L	4.05994
AF	Lipids	Total cholesterol	0	mmol/L	4.76314
AF	Cholesteryl esters	Total-CE	35	mmol/L	3.00613
AF	Cholesteryl esters	Total-CE	28	mmol/L	3.15826
AF	Cholesteryl esters	Total-CE	7	mmol/L	3.00027
AF	Cholesteryl esters	Total-CE	0	mmol/L	3.49471
AF	Fatty acids	Total fatty acids	35	mmol/L	9.51756
AF	Fatty acids	Total fatty acids	28	mmol/L	10.2025
AF	Fatty acids	Total fatty acids	7	mmol/L	9.59259
AF	Fatty acids	Total fatty acids	0	mmol/L	10.8327
AF	Lipids	Free cholesterol	35	mmol/L	1.07051
AF	Lipids	Free cholesterol	28	mmol/L	1.10203
AF	Lipids	Free cholesterol	7	mmol/L	1.05967
AF	Lipids	Free cholesterol	0	mmol/L	1.26842
AF	Lipids	Total lipids	35	mmol/L	7.34524
AF	Lipids	Total lipids	28	mmol/L	7.67872
AF	Lipids	Total lipids	7	mmol/L	7.35705
AF	Lipids	Total lipids	0	mmol/L	8.50125
AF	Lipids	Total phospholipids	35	mmol/L	2.59788
AF	Lipids	Total phospholipids	28	mmol/L	2.74764
AF	Lipids	Total phospholipids	7	mmol/L	2.66175
AF	Lipids	Total phospholipids	0	mmol/L	2.92973
AF	Lipids	Triglycerides	35	mmol/L	0.670715
AF	Lipids	Triglycerides	28	mmol/L	0.670788
AF	Lipids	Triglycerides	7	mmol/L	0.635357
AF	Lipids	Triglycerides	0	mmol/L	0.808391
AF	Amino acids	Tyrosine	35	mmol/L	0.0377549
AF	Amino acids	Tyrosine	28	mmol/L	0.0463525
AF	Amino acids	Tyrosine	7	mmol/L	0.0466542
AF	Amino acids	Tyrosine	0	mmol/L	0.0491468
AF	Amino acids	Valine	35	mmol/L	0.141994
AF	Amino acids	Valine	28	mmol/L	0.147495
AF	Amino acids	Valine	7	mmol/L	0.184688
AF	Amino acids	Valine	0	mmol/L	0.157962
AF	Fluid balance	Albumin	35	g/L	40.6853
AF	Fluid balance	Albumin	28	g/L	40.4592
AF	Fluid balance	Albumin	7	g/L	40.5216
AF	Fluid balance	Albumin	0	g/L	40.7104
AH	Fluid balance	Creatinine	35	μmol/L	84.6018
AH	Fluid balance	Creatinine	28	μmol/L	87.9032
AH	Fluid balance	Creatinine	7	μmol/L	85.163
AH	Fluid balance	Creatinine	0	μmol/L	79.4688
AH	Ketone bodies	Acetate	35	mmol/L	0.0438099
AH	Ketone bodies	Acetate	28	mmol/L	0.0318984
AH	Ketone bodies	Acetate	7	mmol/L	0.0248068
AH	Ketone bodies	Acetate	0	mmol/L	0.0678558
AH	Ketone bodies	Acetoacetate	35	mmol/L	0.013508
AH	Ketone bodies	Acetoacetate	28	mmol/L	0.00755173
AH	Ketone bodies	Acetoacetate	7	mmol/L	0.0130016
AH	Ketone bodies	Acetoacetate	0	mmol/L	0.0168483
AH	Ketone bodies	Acetone	35	mmol/L	0.0164843
AH	Ketone bodies	Acetone	28	mmol/L	0.0151081
AH	Ketone bodies	Acetone	7	mmol/L	0.0172954
AH	Ketone bodies	Acetone	0	mmol/L	0.0222162
AH	Amino acids	Alanine	35	mmol/L	0.349969
AH	Amino acids	Alanine	28	mmol/L	0.39522
AH	Amino acids	Alanine	7	mmol/L	0.399399
AH	Amino acids	Alanine	0	mmol/L	0.311261
AH	Ketone bodies	Betahydroxybutyrate	35	mmol/L	0.00650543
AH	Ketone bodies	Betahydroxybutyrate	28	mmol/L	0.0443175
AH	Ketone bodies	Betahydroxybutyrate	7	mmol/L	0.0307023
AH	Ketone bodies	Betahydroxybutyrate	0	mmol/L	0.0380799
AH	Lipids	Total choline lipids	35	mmol/L	2.80779
AH	Lipids	Total choline lipids	28	mmol/L	2.91048
AH	Lipids	Total choline lipids	7	mmol/L	2.68593
AH	Lipids	Total choline lipids	0	mmol/L	2.40382
AH	Glycolysis related metabolites	Citrate	35	mmol/L	0.0569227
AH	Glycolysis related metabolites	Citrate	28	mmol/L	0.0568755
AH	Glycolysis related metabolites	Citrate	7	mmol/L	0.064812
AH	Glycolysis related metabolites	Citrate	0	mmol/L	0.0574942
AH	Fatty acids	DHA	35	mmol/L	0.337614
AH	Fatty acids	DHA	28	mmol/L	0.551015
AH	Fatty acids	DHA	7	mmol/L	0.359262
AH	Fatty acids	DHA	0	mmol/L	0.295724
AH	Amino acids	Glutamine	35	mmol/L	0.565489
AH	Amino acids	Glutamine	28	mmol/L	0.669656
AH	Amino acids	Glutamine	7	mmol/L	0.587736
AH	Amino acids	Glutamine	0	mmol/L	0.633844
AH	Glycolysis related metabolites	Glucose	35	mmol/L	5.85506
AH	Glycolysis related metabolites	Glucose	28	mmol/L	5.25328
AH	Glycolysis related metabolites	Glucose	7	mmol/L	5.11851
AH	Glycolysis related metabolites	Glucose	0	mmol/L	6.11577
AH	Amino acids	Glycine	35	mmol/L	0.245275
AH	Amino acids	Glycine	28	mmol/L	0.232623
AH	Amino acids	Glycine	7	mmol/L	0.241444
AH	Amino acids	Glycine	0	mmol/L	0.299085
AH	Inflammation	GlycA	35	mmol/L	0.871919
AH	Inflammation	GlycA	28	mmol/L	0.967303
AH	Inflammation	GlycA	7	mmol/L	0.893066
AH	Inflammation	GlycA	0	mmol/L	0.808628
AH	Amino acids	Histidine	35	mmol/L	0.0944893
AH	Amino acids	Histidine	28	mmol/L	0.0934748
AH	Amino acids	Histidine	7	mmol/L	0.0959564
AH	Amino acids	Histidine	0	mmol/L	0.0822345
AH	Amino acids	Isoleucine	35	mmol/L	0.0807491
AH	Amino acids	Isoleucine	28	mmol/L	0.0876906
AH	Amino acids	Isoleucine	7	mmol/L	0.122812
AH	Amino acids	Isoleucine	0	mmol/L	0.0618114
AH	Fatty acids	LA	35	mmol/L	3.42132
AH	Fatty acids	LA	28	mmol/L	3.73449
AH	Fatty acids	LA	7	mmol/L	3.44773
AH	Fatty acids	LA	0	mmol/L	3.19558
AH	Glycolysis related metabolites	Lactate	35	mmol/L	1.26983
AH	Glycolysis related metabolites	Lactate	28	mmol/L	1.76403
AH	Glycolysis related metabolites	Lactate	7	mmol/L	3.7099
AH	Glycolysis related metabolites	Lactate	0	mmol/L	1.68864
AH	Amino acids	Leucine	35	mmol/L	0.171392
AH	Amino acids	Leucine	28	mmol/L	0.190146
AH	Amino acids	Leucine	7	mmol/L	0.24436
AH	Amino acids	Leucine	0	mmol/L	0.162424
AH	Fatty acids	MUFA	35	mmol/L	3.06449
AH	Fatty acids	MUFA	28	mmol/L	3.46353
AH	Fatty acids	MUFA	7	mmol/L	3.00066
AH	Fatty acids	MUFA	0	mmol/L	2.52971
AH	Fatty acids	Omega-3	35	mmol/L	0.710544
AH	Fatty acids	Omega-3	28	mmol/L	1.26644
AH	Fatty acids	Omega-3	7	mmol/L	0.782215
AH	Fatty acids	Omega-3	0	mmol/L	0.561364
AH	Fatty acids	Omega-6	35	mmol/L	4.54776
AH	Fatty acids	Omega-6	28	mmol/L	4.96161
AH	Fatty acids	Omega-6	7	mmol/L	4.60217
AH	Fatty acids	Omega-6	0	mmol/L	4.23873
AH	Amino acids	Phenylalanine	35	mmol/L	0.0624454
AH	Amino acids	Phenylalanine	28	mmol/L	0.06733
AH	Amino acids	Phenylalanine	7	mmol/L	0.084795
AH	Amino acids	Phenylalanine	0	mmol/L	0.0669649
AH	Lipids	Phosphatidylcholines	35	mmol/L	2.31056
AH	Lipids	Phosphatidylcholines	28	mmol/L	2.37475
AH	Lipids	Phosphatidylcholines	7	mmol/L	2.15724
AH	Lipids	Phosphatidylcholines	0	mmol/L	1.91788
AH	Lipids	Phosphoglycerides	35	mmol/L	2.51901
AH	Lipids	Phosphoglycerides	28	mmol/L	2.6201
AH	Lipids	Phosphoglycerides	7	mmol/L	2.36328
AH	Lipids	Phosphoglycerides	0	mmol/L	2.07614
AH	Fatty acids	PUFA	35	mmol/L	5.2583
AH	Fatty acids	PUFA	28	mmol/L	6.22805
AH	Fatty acids	PUFA	7	mmol/L	5.38438
AH	Fatty acids	PUFA	0	mmol/L	4.80009
AH	Glycolysis related metabolites	Pyruvate	35	mmol/L	0.074888
AH	Glycolysis related metabolites	Pyruvate	28	mmol/L	0.0719224
AH	Glycolysis related metabolites	Pyruvate	7	mmol/L	0.0841961
AH	Glycolysis related metabolites	Pyruvate	0	mmol/L	0.0920699
AH	Fatty acids	SAFA	35	mmol/L	4.59575
AH	Fatty acids	SAFA	28	mmol/L	5.03868
AH	Fatty acids	SAFA	7	mmol/L	3.87203
AH	Fatty acids	SAFA	0	mmol/L	3.50926
AH	Lipids	Sphingomyelins	35	mmol/L	0.516227
AH	Lipids	Sphingomyelins	28	mmol/L	0.56566
AH	Lipids	Sphingomyelins	7	mmol/L	0.512177
AH	Lipids	Sphingomyelins	0	mmol/L	0.470129
AH	Amino acids	Total BCAA	35	mmol/L	0.558715
AH	Amino acids	Total BCAA	28	mmol/L	0.617183
AH	Amino acids	Total BCAA	7	mmol/L	0.749245
AH	Amino acids	Total BCAA	0	mmol/L	0.495149
AH	Lipids	Total cholesterol	35	mmol/L	5.26528
AH	Lipids	Total cholesterol	28	mmol/L	5.7397
AH	Lipids	Total cholesterol	7	mmol/L	5.03288
AH	Lipids	Total cholesterol	0	mmol/L	4.72829
AH	Cholesteryl esters	Total-CE	35	mmol/L	3.87132
AH	Cholesteryl esters	Total-CE	28	mmol/L	4.19666
AH	Cholesteryl esters	Total-CE	7	mmol/L	3.67363
AH	Cholesteryl esters	Total-CE	0	mmol/L	3.4706
AH	Fatty acids	Total fatty acids	35	mmol/L	12.9185
AH	Fatty acids	Total fatty acids	28	mmol/L	14.7303
AH	Fatty acids	Total fatty acids	7	mmol/L	12.2571
AH	Fatty acids	Total fatty acids	0	mmol/L	10.8391
AH	Lipids	Free cholesterol	35	mmol/L	1.39396
AH	Lipids	Free cholesterol	28	mmol/L	1.54304
AH	Lipids	Free cholesterol	7	mmol/L	1.35925
AH	Lipids	Free cholesterol	0	mmol/L	1.2577
AH	Lipids	Total lipids	35	mmol/L	9.99738
AH	Lipids	Total lipids	28	mmol/L	11.1477
AH	Lipids	Total lipids	7	mmol/L	9.35836
AH	Lipids	Total lipids	0	mmol/L	8.61057
AH	Lipids	Total phospholipids	35	mmol/L	3.19546
AH	Lipids	Total phospholipids	28	mmol/L	3.32681
AH	Lipids	Total phospholipids	7	mmol/L	3.0156
AH	Lipids	Total phospholipids	0	mmol/L	2.72931
AH	Lipids	Triglycerides	35	mmol/L	1.53664
AH	Lipids	Triglycerides	28	mmol/L	2.08115
AH	Lipids	Triglycerides	7	mmol/L	1.30989
AH	Lipids	Triglycerides	0	mmol/L	1.15297
AH	Amino acids	Tyrosine	35	mmol/L	0.0798751
AH	Amino acids	Tyrosine	28	mmol/L	0.0842113
AH	Amino acids	Tyrosine	7	mmol/L	0.127256
AH	Amino acids	Tyrosine	0	mmol/L	0.0672334
AH	Amino acids	Valine	35	mmol/L	0.306573
AH	Amino acids	Valine	28	mmol/L	0.339347
AH	Amino acids	Valine	7	mmol/L	0.382073
AH	Amino acids	Valine	0	mmol/L	0.270914
AH	Fluid balance	Albumin	35	g/L	45.4761
AH	Fluid balance	Albumin	28	g/L	47.7272
AH	Fluid balance	Albumin	7	g/L	47.9971
AH	Fluid balance	Albumin	0	g/L	43.9407
AI	Fluid balance	Creatinine	35	μmol/L	55.059
AI	Fluid balance	Creatinine	28	μmol/L	57.9282
AI	Fluid balance	Creatinine	7	μmol/L	58.8888
AI	Fluid balance	Creatinine	0	μmol/L	47.9579
AI	Ketone bodies	Acetate	35	mmol/L	0.0290166
AI	Ketone bodies	Acetate	28	mmol/L	0.0396835
AI	Ketone bodies	Acetate	7	mmol/L	0.0394364
AI	Ketone bodies	Acetate	0	mmol/L	0.0385089
AI	Ketone bodies	Acetoacetate	35	mmol/L	0.00247602
AI	Ketone bodies	Acetoacetate	28	mmol/L	0.0123981
AI	Ketone bodies	Acetoacetate	7	mmol/L	0.00402929
AI	Ketone bodies	Acetoacetate	0	mmol/L	0.00575976
AI	Ketone bodies	Acetone	35	mmol/L	0.0103782
AI	Ketone bodies	Acetone	28	mmol/L	0.0221766
AI	Ketone bodies	Acetone	7	mmol/L	0.0116581
AI	Ketone bodies	Acetone	0	mmol/L	0.0134064
AI	Amino acids	Alanine	35	mmol/L	0.360056
AI	Amino acids	Alanine	28	mmol/L	0.231543
AI	Amino acids	Alanine	7	mmol/L	0.385601
AI	Amino acids	Alanine	0	mmol/L	0.329119
AI	Ketone bodies	Betahydroxybutyrate	35	mmol/L	0.00111188
AI	Ketone bodies	Betahydroxybutyrate	28	mmol/L	0.044607
AI	Ketone bodies	Betahydroxybutyrate	7	mmol/L	0.00990033
AI	Ketone bodies	Betahydroxybutyrate	0	mmol/L	0.0181791
AI	Lipids	Total choline lipids	35	mmol/L	2.48442
AI	Lipids	Total choline lipids	28	mmol/L	2.2762
AI	Lipids	Total choline lipids	7	mmol/L	2.56898
AI	Lipids	Total choline lipids	0	mmol/L	2.51603
AI	Glycolysis related metabolites	Citrate	35	mmol/L	0.0525769
AI	Glycolysis related metabolites	Citrate	28	mmol/L	0.0612212
AI	Glycolysis related metabolites	Citrate	7	mmol/L	0.0626492
AI	Glycolysis related metabolites	Citrate	0	mmol/L	0.0615865
AI	Fatty acids	DHA	35	mmol/L	0.292248
AI	Fatty acids	DHA	28	mmol/L	0.339532
AI	Fatty acids	DHA	7	mmol/L	0.404958
AI	Fatty acids	DHA	0	mmol/L	0.259599
AI	Amino acids	Glutamine	35	mmol/L	0.620819
AI	Amino acids	Glutamine	28	mmol/L	0.627095
AI	Amino acids	Glutamine	7	mmol/L	0.741585
AI	Amino acids	Glutamine	0	mmol/L	0.753649
AI	Glycolysis related metabolites	Glucose	35	mmol/L	4.38934
AI	Glycolysis related metabolites	Glucose	28	mmol/L	4.46386
AI	Glycolysis related metabolites	Glucose	7	mmol/L	4.36767
AI	Glycolysis related metabolites	Glucose	0	mmol/L	4.44293
AI	Amino acids	Glycine	35	mmol/L	0.328595
AI	Amino acids	Glycine	28	mmol/L	0.260076
AI	Amino acids	Glycine	7	mmol/L	0.370333
AI	Amino acids	Glycine	0	mmol/L	0.294844
AI	Inflammation	GlycA	35	mmol/L	0.661245
AI	Inflammation	GlycA	28	mmol/L	0.687427
AI	Inflammation	GlycA	7	mmol/L	0.645249
AI	Inflammation	GlycA	0	mmol/L	0.658671
AI	Amino acids	Histidine	35	mmol/L	0.0850527
AI	Amino acids	Histidine	28	mmol/L	0.0723862
AI	Amino acids	Histidine	7	mmol/L	0.082184
AI	Amino acids	Histidine	0	mmol/L	0.0846098
AI	Amino acids	Isoleucine	35	mmol/L	0.0419555
AI	Amino acids	Isoleucine	28	mmol/L	0.0334551
AI	Amino acids	Isoleucine	7	mmol/L	0.0332317
AI	Amino acids	Isoleucine	0	mmol/L	0.0354967
AI	Fatty acids	LA	35	mmol/L	3.07175
AI	Fatty acids	LA	28	mmol/L	2.48029
AI	Fatty acids	LA	7	mmol/L	2.7689
AI	Fatty acids	LA	0	mmol/L	3.07543
AI	Glycolysis related metabolites	Lactate	35	mmol/L	0.778727
AI	Glycolysis related metabolites	Lactate	28	mmol/L	0.879541
AI	Glycolysis related metabolites	Lactate	7	mmol/L	1.47434
AI	Glycolysis related metabolites	Lactate	0	mmol/L	1.53418
AI	Amino acids	Leucine	35	mmol/L	0.0829698
AI	Amino acids	Leucine	28	mmol/L	0.082398
AI	Amino acids	Leucine	7	mmol/L	0.0674145
AI	Amino acids	Leucine	0	mmol/L	0.0720945
AI	Fatty acids	MUFA	35	mmol/L	2.13728
AI	Fatty acids	MUFA	28	mmol/L	1.56366
AI	Fatty acids	MUFA	7	mmol/L	2.02906
AI	Fatty acids	MUFA	0	mmol/L	1.90234
AI	Fatty acids	Omega-3	35	mmol/L	0.556592
AI	Fatty acids	Omega-3	28	mmol/L	0.787125
AI	Fatty acids	Omega-3	7	mmol/L	0.954422
AI	Fatty acids	Omega-3	0	mmol/L	0.387308
AI	Fatty acids	Omega-6	35	mmol/L	3.9917
AI	Fatty acids	Omega-6	28	mmol/L	3.68334
AI	Fatty acids	Omega-6	7	mmol/L	3.95045
AI	Fatty acids	Omega-6	0	mmol/L	3.94125
AI	Amino acids	Phenylalanine	35	mmol/L	0.0524484
AI	Amino acids	Phenylalanine	28	mmol/L	0.0519927
AI	Amino acids	Phenylalanine	7	mmol/L	0.0470792
AI	Amino acids	Phenylalanine	0	mmol/L	0.0469951
AI	Lipids	Phosphatidylcholines	35	mmol/L	2.01165
AI	Lipids	Phosphatidylcholines	28	mmol/L	1.70532
AI	Lipids	Phosphatidylcholines	7	mmol/L	2.1
AI	Lipids	Phosphatidylcholines	0	mmol/L	1.99977
AI	Lipids	Phosphoglycerides	35	mmol/L	2.15422
AI	Lipids	Phosphoglycerides	28	mmol/L	1.93666
AI	Lipids	Phosphoglycerides	7	mmol/L	2.2791
AI	Lipids	Phosphoglycerides	0	mmol/L	2.14549
AI	Fatty acids	PUFA	35	mmol/L	4.54829
AI	Fatty acids	PUFA	28	mmol/L	4.47047
AI	Fatty acids	PUFA	7	mmol/L	4.90487
AI	Fatty acids	PUFA	0	mmol/L	4.32856
AI	Glycolysis related metabolites	Pyruvate	35	mmol/L	0.0531279
AI	Glycolysis related metabolites	Pyruvate	28	mmol/L	0.0614039
AI	Glycolysis related metabolites	Pyruvate	7	mmol/L	0.0863234
AI	Glycolysis related metabolites	Pyruvate	0	mmol/L	0.0695113
AI	Fatty acids	SAFA	35	mmol/L	3.00515
AI	Fatty acids	SAFA	28	mmol/L	2.48481
AI	Fatty acids	SAFA	7	mmol/L	3.12683
AI	Fatty acids	SAFA	0	mmol/L	2.74073
AI	Lipids	Sphingomyelins	35	mmol/L	0.448945
AI	Lipids	Sphingomyelins	28	mmol/L	0.446581
AI	Lipids	Sphingomyelins	7	mmol/L	0.457874
AI	Lipids	Sphingomyelins	0	mmol/L	0.458832
AI	Amino acids	Total BCAA	35	mmol/L	0.295429
AI	Amino acids	Total BCAA	28	mmol/L	0.293801
AI	Amino acids	Total BCAA	7	mmol/L	0.256318
AI	Amino acids	Total BCAA	0	mmol/L	0.273414
AI	Lipids	Total cholesterol	35	mmol/L	4.02989
AI	Lipids	Total cholesterol	28	mmol/L	3.77442
AI	Lipids	Total cholesterol	7	mmol/L	3.91654
AI	Lipids	Total cholesterol	0	mmol/L	4.15291
AI	Cholesteryl esters	Total-CE	35	mmol/L	2.99318
AI	Cholesteryl esters	Total-CE	28	mmol/L	2.86051
AI	Cholesteryl esters	Total-CE	7	mmol/L	2.89427
AI	Cholesteryl esters	Total-CE	0	mmol/L	3.13247
AI	Fatty acids	Total fatty acids	35	mmol/L	9.69072
AI	Fatty acids	Total fatty acids	28	mmol/L	8.51894
AI	Fatty acids	Total fatty acids	7	mmol/L	10.0608
AI	Fatty acids	Total fatty acids	0	mmol/L	8.97162
AI	Lipids	Free cholesterol	35	mmol/L	1.03671
AI	Lipids	Free cholesterol	28	mmol/L	0.913912
AI	Lipids	Free cholesterol	7	mmol/L	1.02227
AI	Lipids	Free cholesterol	0	mmol/L	1.02044
AI	Lipids	Total lipids	35	mmol/L	7.4408
AI	Lipids	Total lipids	28	mmol/L	6.59093
AI	Lipids	Total lipids	7	mmol/L	7.35909
AI	Lipids	Total lipids	0	mmol/L	7.33301
AI	Lipids	Total phospholipids	35	mmol/L	2.69753
AI	Lipids	Total phospholipids	28	mmol/L	2.49396
AI	Lipids	Total phospholipids	7	mmol/L	2.77176
AI	Lipids	Total phospholipids	0	mmol/L	2.72713
AI	Lipids	Triglycerides	35	mmol/L	0.713382
AI	Lipids	Triglycerides	28	mmol/L	0.322545
AI	Lipids	Triglycerides	7	mmol/L	0.670795
AI	Lipids	Triglycerides	0	mmol/L	0.452976
AI	Amino acids	Tyrosine	35	mmol/L	0.0554944
AI	Amino acids	Tyrosine	28	mmol/L	0.056925
AI	Amino acids	Tyrosine	7	mmol/L	0.0524239
AI	Amino acids	Tyrosine	0	mmol/L	0.0573069
AI	Amino acids	Valine	35	mmol/L	0.170504
AI	Amino acids	Valine	28	mmol/L	0.177948
AI	Amino acids	Valine	7	mmol/L	0.155672
AI	Amino acids	Valine	0	mmol/L	0.165823
AI	Fluid balance	Albumin	35	g/L	42.3027
AI	Fluid balance	Albumin	28	g/L	43.7301
AI	Fluid balance	Albumin	7	g/L	43.5831
AI	Fluid balance	Albumin	0	g/L	45.5944
AJ	Fluid balance	Creatinine	35	μmol/L	74.3158
AJ	Fluid balance	Creatinine	28	μmol/L	75.4643
AJ	Fluid balance	Creatinine	7	μmol/L	76.8721
AJ	Fluid balance	Creatinine	0	μmol/L	76.2489
AJ	Ketone bodies	Acetate	35	mmol/L	0.0590029
AJ	Ketone bodies	Acetate	28	mmol/L	0.0338892
AJ	Ketone bodies	Acetate	7	mmol/L	0.0311806
AJ	Ketone bodies	Acetate	0	mmol/L	0.0285472
AJ	Ketone bodies	Acetoacetate	35	mmol/L	0.0198417
AJ	Ketone bodies	Acetoacetate	28	mmol/L	0.0112946
AJ	Ketone bodies	Acetoacetate	7	mmol/L	0.00996063
AJ	Ketone bodies	Acetoacetate	0	mmol/L	0.00824963
AJ	Ketone bodies	Acetone	35	mmol/L	0.0162364
AJ	Ketone bodies	Acetone	28	mmol/L	0.0141524
AJ	Ketone bodies	Acetone	7	mmol/L	0.0154098
AJ	Ketone bodies	Acetone	0	mmol/L	0.014938
AJ	Amino acids	Alanine	35	mmol/L	0.364641
AJ	Amino acids	Alanine	28	mmol/L	0.388601
AJ	Amino acids	Alanine	7	mmol/L	0.295501
AJ	Amino acids	Alanine	0	mmol/L	0.429265
AJ	Ketone bodies	Betahydroxybutyrate	35	mmol/L	0.0303884
AJ	Ketone bodies	Betahydroxybutyrate	28	mmol/L	0.0327809
AJ	Ketone bodies	Betahydroxybutyrate	7	mmol/L	0.0408491
AJ	Ketone bodies	Betahydroxybutyrate	0	mmol/L	0.0307548
AJ	Lipids	Total choline lipids	35	mmol/L	1.98884
AJ	Lipids	Total choline lipids	28	mmol/L	2.07074
AJ	Lipids	Total choline lipids	7	mmol/L	2.26587
AJ	Lipids	Total choline lipids	0	mmol/L	2.46226
AJ	Glycolysis related metabolites	Citrate	35	mmol/L	0.0784585
AJ	Glycolysis related metabolites	Citrate	28	mmol/L	0.0893114
AJ	Glycolysis related metabolites	Citrate	7	mmol/L	0.0759222
AJ	Glycolysis related metabolites	Citrate	0	mmol/L	0.0772049
AJ	Fatty acids	DHA	35	mmol/L	0.253388
AJ	Fatty acids	DHA	28	mmol/L	0.406808
AJ	Fatty acids	DHA	7	mmol/L	0.386012
AJ	Fatty acids	DHA	0	mmol/L	0.198463
AJ	Amino acids	Glutamine	35	mmol/L	0.496544
AJ	Amino acids	Glutamine	28	mmol/L	0.587398
AJ	Amino acids	Glutamine	7	mmol/L	0.491785
AJ	Amino acids	Glutamine	0	mmol/L	0.536668
AJ	Glycolysis related metabolites	Glucose	35	mmol/L	5.07675
AJ	Glycolysis related metabolites	Glucose	28	mmol/L	5.18391
AJ	Glycolysis related metabolites	Glucose	7	mmol/L	5.37625
AJ	Glycolysis related metabolites	Glucose	0	mmol/L	5.07687
AJ	Amino acids	Glycine	35	mmol/L	0.226477
AJ	Amino acids	Glycine	28	mmol/L	0.249689
AJ	Amino acids	Glycine	7	mmol/L	0.194255
AJ	Amino acids	Glycine	0	mmol/L	0.237215
AJ	Inflammation	GlycA	35	mmol/L	0.835208
AJ	Inflammation	GlycA	28	mmol/L	0.840048
AJ	Inflammation	GlycA	7	mmol/L	0.887313
AJ	Inflammation	GlycA	0	mmol/L	0.94783
AJ	Amino acids	Histidine	35	mmol/L	0.0783396
AJ	Amino acids	Histidine	28	mmol/L	0.0741073
AJ	Amino acids	Histidine	7	mmol/L	0.0744819
AJ	Amino acids	Histidine	0	mmol/L	0.0791347
AJ	Amino acids	Isoleucine	35	mmol/L	0.0535829
AJ	Amino acids	Isoleucine	28	mmol/L	0.0519064
AJ	Amino acids	Isoleucine	7	mmol/L	0.0549676
AJ	Amino acids	Isoleucine	0	mmol/L	0.0638578
AJ	Fatty acids	LA	35	mmol/L	2.5064
AJ	Fatty acids	LA	28	mmol/L	2.08754
AJ	Fatty acids	LA	7	mmol/L	2.82668
AJ	Fatty acids	LA	0	mmol/L	3.41344
AJ	Glycolysis related metabolites	Lactate	35	mmol/L	1.65527
AJ	Glycolysis related metabolites	Lactate	28	mmol/L	1.13469
AJ	Glycolysis related metabolites	Lactate	7	mmol/L	2.04561
AJ	Glycolysis related metabolites	Lactate	0	mmol/L	2.55805
AJ	Amino acids	Leucine	35	mmol/L	0.116301
AJ	Amino acids	Leucine	28	mmol/L	0.0928619
AJ	Amino acids	Leucine	7	mmol/L	0.0965533
AJ	Amino acids	Leucine	0	mmol/L	0.108977
AJ	Fatty acids	MUFA	35	mmol/L	2.41265
AJ	Fatty acids	MUFA	28	mmol/L	2.19365
AJ	Fatty acids	MUFA	7	mmol/L	2.48822
AJ	Fatty acids	MUFA	0	mmol/L	3.32146
AJ	Fatty acids	Omega-3	35	mmol/L	0.524745
AJ	Fatty acids	Omega-3	28	mmol/L	0.990138
AJ	Fatty acids	Omega-3	7	mmol/L	0.864853
AJ	Fatty acids	Omega-3	0	mmol/L	0.466403
AJ	Fatty acids	Omega-6	35	mmol/L	3.44845
AJ	Fatty acids	Omega-6	28	mmol/L	3.3659
AJ	Fatty acids	Omega-6	7	mmol/L	3.95679
AJ	Fatty acids	Omega-6	0	mmol/L	4.3156
AJ	Amino acids	Phenylalanine	35	mmol/L	0.0528613
AJ	Amino acids	Phenylalanine	28	mmol/L	0.0492205
AJ	Amino acids	Phenylalanine	7	mmol/L	0.0462566
AJ	Amino acids	Phenylalanine	0	mmol/L	0.0511187
AJ	Lipids	Phosphatidylcholines	35	mmol/L	1.5689
AJ	Lipids	Phosphatidylcholines	28	mmol/L	1.60919
AJ	Lipids	Phosphatidylcholines	7	mmol/L	1.7937
AJ	Lipids	Phosphatidylcholines	0	mmol/L	1.95237
AJ	Lipids	Phosphoglycerides	35	mmol/L	1.70792
AJ	Lipids	Phosphoglycerides	28	mmol/L	1.83262
AJ	Lipids	Phosphoglycerides	7	mmol/L	1.98367
AJ	Lipids	Phosphoglycerides	0	mmol/L	2.17173
AJ	Fatty acids	PUFA	35	mmol/L	3.97319
AJ	Fatty acids	PUFA	28	mmol/L	4.35604
AJ	Fatty acids	PUFA	7	mmol/L	4.82164
AJ	Fatty acids	PUFA	0	mmol/L	4.782
AJ	Glycolysis related metabolites	Pyruvate	35	mmol/L	0.118284
AJ	Glycolysis related metabolites	Pyruvate	28	mmol/L	0.0933084
AJ	Glycolysis related metabolites	Pyruvate	7	mmol/L	0.107371
AJ	Glycolysis related metabolites	Pyruvate	0	mmol/L	0.120356
AJ	Fatty acids	SAFA	35	mmol/L	3.31142
AJ	Fatty acids	SAFA	28	mmol/L	3.51679
AJ	Fatty acids	SAFA	7	mmol/L	3.65872
AJ	Fatty acids	SAFA	0	mmol/L	4.16169
AJ	Lipids	Sphingomyelins	35	mmol/L	0.408577
AJ	Lipids	Sphingomyelins	28	mmol/L	0.42811
AJ	Lipids	Sphingomyelins	7	mmol/L	0.465579
AJ	Lipids	Sphingomyelins	0	mmol/L	0.461586
AJ	Amino acids	Total BCAA	35	mmol/L	0.416681
AJ	Amino acids	Total BCAA	28	mmol/L	0.36314
AJ	Amino acids	Total BCAA	7	mmol/L	0.37779
AJ	Amino acids	Total BCAA	0	mmol/L	0.426383
AJ	Lipids	Total cholesterol	35	mmol/L	3.86874
AJ	Lipids	Total cholesterol	28	mmol/L	3.77397
AJ	Lipids	Total cholesterol	7	mmol/L	4.48866
AJ	Lipids	Total cholesterol	0	mmol/L	4.45412
AJ	Cholesteryl esters	Total-CE	35	mmol/L	2.80584
AJ	Cholesteryl esters	Total-CE	28	mmol/L	2.7584
AJ	Cholesteryl esters	Total-CE	7	mmol/L	3.27407
AJ	Cholesteryl esters	Total-CE	0	mmol/L	3.24134
AJ	Fatty acids	Total fatty acids	35	mmol/L	9.69726
AJ	Fatty acids	Total fatty acids	28	mmol/L	10.0665
AJ	Fatty acids	Total fatty acids	7	mmol/L	10.9686
AJ	Fatty acids	Total fatty acids	0	mmol/L	12.2652
AJ	Lipids	Free cholesterol	35	mmol/L	1.0629
AJ	Lipids	Free cholesterol	28	mmol/L	1.01558
AJ	Lipids	Free cholesterol	7	mmol/L	1.21459
AJ	Lipids	Free cholesterol	0	mmol/L	1.21278
AJ	Lipids	Total lipids	35	mmol/L	7.46868
AJ	Lipids	Total lipids	28	mmol/L	7.28608
AJ	Lipids	Total lipids	7	mmol/L	8.4294
AJ	Lipids	Total lipids	0	mmol/L	8.84527
AJ	Lipids	Total phospholipids	35	mmol/L	2.32718
AJ	Lipids	Total phospholipids	28	mmol/L	2.38174
AJ	Lipids	Total phospholipids	7	mmol/L	2.64244
AJ	Lipids	Total phospholipids	0	mmol/L	2.81304
AJ	Lipids	Triglycerides	35	mmol/L	1.27276
AJ	Lipids	Triglycerides	28	mmol/L	1.13037
AJ	Lipids	Triglycerides	7	mmol/L	1.29829
AJ	Lipids	Triglycerides	0	mmol/L	1.57811
AJ	Amino acids	Tyrosine	35	mmol/L	0.0589104
AJ	Amino acids	Tyrosine	28	mmol/L	0.0511324
AJ	Amino acids	Tyrosine	7	mmol/L	0.045364
AJ	Amino acids	Tyrosine	0	mmol/L	0.0581651
AJ	Amino acids	Valine	35	mmol/L	0.246797
AJ	Amino acids	Valine	28	mmol/L	0.218372
AJ	Amino acids	Valine	7	mmol/L	0.226269
AJ	Amino acids	Valine	0	mmol/L	0.253548
AJ	Fluid balance	Albumin	35	g/L	39.6949
AJ	Fluid balance	Albumin	28	g/L	41.6259
AJ	Fluid balance	Albumin	7	g/L	42.357
AJ	Fluid balance	Albumin	0	g/L	43.1295
AK	Fluid balance	Creatinine	35	μmol/L	61.383
AK	Fluid balance	Creatinine	28	μmol/L	67.9182
AK	Fluid balance	Creatinine	7	μmol/L	62.6764
AK	Fluid balance	Creatinine	0	μmol/L	61.3986
AK	Ketone bodies	Acetate	35	mmol/L	0.0398134
AK	Ketone bodies	Acetate	28	mmol/L	0.0351074
AK	Ketone bodies	Acetate	7	mmol/L	0.0535581
AK	Ketone bodies	Acetate	0	mmol/L	0.0261384
AK	Ketone bodies	Acetoacetate	35	mmol/L	0.00434838
AK	Ketone bodies	Acetoacetate	28	mmol/L	0.00878877
AK	Ketone bodies	Acetoacetate	7	mmol/L	0.00908129
AK	Ketone bodies	Acetoacetate	0	mmol/L	0.00194525
AK	Ketone bodies	Acetone	35	mmol/L	0.0136721
AK	Ketone bodies	Acetone	28	mmol/L	0.0178415
AK	Ketone bodies	Acetone	7	mmol/L	0.0143455
AK	Ketone bodies	Acetone	0	mmol/L	0.0132824
AK	Amino acids	Alanine	35	mmol/L	0.405374
AK	Amino acids	Alanine	28	mmol/L	0.36119
AK	Amino acids	Alanine	7	mmol/L	0.385718
AK	Amino acids	Alanine	0	mmol/L	0.419644
AK	Ketone bodies	Betahydroxybutyrate	35	mmol/L	0.000836402
AK	Ketone bodies	Betahydroxybutyrate	28	mmol/L	0.0411012
AK	Ketone bodies	Betahydroxybutyrate	7	mmol/L	0.00970407
AK	Ketone bodies	Betahydroxybutyrate	0	mmol/L	0.00958106
AK	Lipids	Total choline lipids	35	mmol/L	2.32648
AK	Lipids	Total choline lipids	28	mmol/L	2.26709
AK	Lipids	Total choline lipids	7	mmol/L	2.53682
AK	Lipids	Total choline lipids	0	mmol/L	2.4033
AK	Glycolysis related metabolites	Citrate	35	mmol/L	0.0454888
AK	Glycolysis related metabolites	Citrate	28	mmol/L	0.0633078
AK	Glycolysis related metabolites	Citrate	7	mmol/L	0.0527913
AK	Glycolysis related metabolites	Citrate	0	mmol/L	0.0674667
AK	Fatty acids	DHA	35	mmol/L	0.227444
AK	Fatty acids	DHA	28	mmol/L	0.281439
AK	Fatty acids	DHA	7	mmol/L	0.329178
AK	Fatty acids	DHA	0	mmol/L	0.189483
AK	Amino acids	Glutamine	35	mmol/L	0.648218
AK	Amino acids	Glutamine	28	mmol/L	0.640187
AK	Amino acids	Glutamine	7	mmol/L	0.634146
AK	Amino acids	Glutamine	0	mmol/L	0.599817
AK	Glycolysis related metabolites	Glucose	35	mmol/L	5.0234
AK	Glycolysis related metabolites	Glucose	28	mmol/L	4.74287
AK	Glycolysis related metabolites	Glucose	7	mmol/L	5.29649
AK	Glycolysis related metabolites	Glucose	0	mmol/L	4.12577
AK	Amino acids	Glycine	35	mmol/L	0.254708
AK	Amino acids	Glycine	28	mmol/L	0.223028
AK	Amino acids	Glycine	7	mmol/L	0.252039
AK	Amino acids	Glycine	0	mmol/L	0.219797
AK	Inflammation	GlycA	35	mmol/L	0.654654
AK	Inflammation	GlycA	28	mmol/L	0.722721
AK	Inflammation	GlycA	7	mmol/L	0.665177
AK	Inflammation	GlycA	0	mmol/L	0.651851
AK	Amino acids	Histidine	35	mmol/L	0.0996783
AK	Amino acids	Histidine	28	mmol/L	0.107751
AK	Amino acids	Histidine	7	mmol/L	0.110471
AK	Amino acids	Histidine	0	mmol/L	0.0982787
AK	Amino acids	Isoleucine	35	mmol/L	0.075911
AK	Amino acids	Isoleucine	28	mmol/L	0.0576362
AK	Amino acids	Isoleucine	7	mmol/L	0.0739953
AK	Amino acids	Isoleucine	0	mmol/L	0.0458375
AK	Fatty acids	LA	35	mmol/L	2.60644
AK	Fatty acids	LA	28	mmol/L	2.41923
AK	Fatty acids	LA	7	mmol/L	2.51605
AK	Fatty acids	LA	0	mmol/L	2.88565
AK	Glycolysis related metabolites	Lactate	35	mmol/L	1.16073
AK	Glycolysis related metabolites	Lactate	28	mmol/L	1.28893
AK	Glycolysis related metabolites	Lactate	7	mmol/L	1.28641
AK	Glycolysis related metabolites	Lactate	0	mmol/L	2.0758
AK	Amino acids	Leucine	35	mmol/L	0.130264
AK	Amino acids	Leucine	28	mmol/L	0.130748
AK	Amino acids	Leucine	7	mmol/L	0.127725
AK	Amino acids	Leucine	0	mmol/L	0.111293
AK	Fatty acids	MUFA	35	mmol/L	2.07204
AK	Fatty acids	MUFA	28	mmol/L	1.90367
AK	Fatty acids	MUFA	7	mmol/L	1.96348
AK	Fatty acids	MUFA	0	mmol/L	2.04814
AK	Fatty acids	Omega-3	35	mmol/L	0.357949
AK	Fatty acids	Omega-3	28	mmol/L	0.545022
AK	Fatty acids	Omega-3	7	mmol/L	0.692977
AK	Fatty acids	Omega-3	0	mmol/L	0.255094
AK	Fatty acids	Omega-6	35	mmol/L	3.51962
AK	Fatty acids	Omega-6	28	mmol/L	3.56706
AK	Fatty acids	Omega-6	7	mmol/L	3.79859
AK	Fatty acids	Omega-6	0	mmol/L	3.73779
AK	Amino acids	Phenylalanine	35	mmol/L	0.0549503
AK	Amino acids	Phenylalanine	28	mmol/L	0.0653491
AK	Amino acids	Phenylalanine	7	mmol/L	0.062518
AK	Amino acids	Phenylalanine	0	mmol/L	0.0503856
AK	Lipids	Phosphatidylcholines	35	mmol/L	1.91938
AK	Lipids	Phosphatidylcholines	28	mmol/L	1.74928
AK	Lipids	Phosphatidylcholines	7	mmol/L	2.0514
AK	Lipids	Phosphatidylcholines	0	mmol/L	1.9642
AK	Lipids	Phosphoglycerides	35	mmol/L	2.05025
AK	Lipids	Phosphoglycerides	28	mmol/L	1.95401
AK	Lipids	Phosphoglycerides	7	mmol/L	2.2539
AK	Lipids	Phosphoglycerides	0	mmol/L	2.08656
AK	Fatty acids	PUFA	35	mmol/L	3.87757
AK	Fatty acids	PUFA	28	mmol/L	4.11208
AK	Fatty acids	PUFA	7	mmol/L	4.49157
AK	Fatty acids	PUFA	0	mmol/L	3.99288
AK	Glycolysis related metabolites	Pyruvate	35	mmol/L	0.0894103
AK	Glycolysis related metabolites	Pyruvate	28	mmol/L	0.0920406
AK	Glycolysis related metabolites	Pyruvate	7	mmol/L	0.0864886
AK	Glycolysis related metabolites	Pyruvate	0	mmol/L	0.122252
AK	Fatty acids	SAFA	35	mmol/L	3.09921
AK	Fatty acids	SAFA	28	mmol/L	2.90329
AK	Fatty acids	SAFA	7	mmol/L	3.13001
AK	Fatty acids	SAFA	0	mmol/L	3.03648
AK	Lipids	Sphingomyelins	35	mmol/L	0.400969
AK	Lipids	Sphingomyelins	28	mmol/L	0.436398
AK	Lipids	Sphingomyelins	7	mmol/L	0.458735
AK	Lipids	Sphingomyelins	0	mmol/L	0.427005
AK	Amino acids	Total BCAA	35	mmol/L	0.468928
AK	Amino acids	Total BCAA	28	mmol/L	0.44753
AK	Amino acids	Total BCAA	7	mmol/L	0.456955
AK	Amino acids	Total BCAA	0	mmol/L	0.37161
AK	Lipids	Total cholesterol	35	mmol/L	3.69755
AK	Lipids	Total cholesterol	28	mmol/L	3.88845
AK	Lipids	Total cholesterol	7	mmol/L	4.02624
AK	Lipids	Total cholesterol	0	mmol/L	4.0472
AK	Cholesteryl esters	Total-CE	35	mmol/L	2.75889
AK	Cholesteryl esters	Total-CE	28	mmol/L	2.9128
AK	Cholesteryl esters	Total-CE	7	mmol/L	3.03456
AK	Cholesteryl esters	Total-CE	0	mmol/L	3.0147
AK	Fatty acids	Total fatty acids	35	mmol/L	9.04883
AK	Fatty acids	Total fatty acids	28	mmol/L	8.91905
AK	Fatty acids	Total fatty acids	7	mmol/L	9.58506
AK	Fatty acids	Total fatty acids	0	mmol/L	9.0775
AK	Lipids	Free cholesterol	35	mmol/L	0.938656
AK	Lipids	Free cholesterol	28	mmol/L	0.975651
AK	Lipids	Free cholesterol	7	mmol/L	0.991676
AK	Lipids	Free cholesterol	0	mmol/L	1.03249
AK	Lipids	Total lipids	35	mmol/L	7.07812
AK	Lipids	Total lipids	28	mmol/L	7.03437
AK	Lipids	Total lipids	7	mmol/L	7.37407
AK	Lipids	Total lipids	0	mmol/L	7.41073
AK	Lipids	Total phospholipids	35	mmol/L	2.55696
AK	Lipids	Total phospholipids	28	mmol/L	2.49166
AK	Lipids	Total phospholipids	7	mmol/L	2.74449
AK	Lipids	Total phospholipids	0	mmol/L	2.66033
AK	Lipids	Triglycerides	35	mmol/L	0.823614
AK	Lipids	Triglycerides	28	mmol/L	0.65426
AK	Lipids	Triglycerides	7	mmol/L	0.603346
AK	Lipids	Triglycerides	0	mmol/L	0.703202
AK	Amino acids	Tyrosine	35	mmol/L	0.0657326
AK	Amino acids	Tyrosine	28	mmol/L	0.0646848
AK	Amino acids	Tyrosine	7	mmol/L	0.0675388
AK	Amino acids	Tyrosine	0	mmol/L	0.0628991
AK	Amino acids	Valine	35	mmol/L	0.262754
AK	Amino acids	Valine	28	mmol/L	0.259146
AK	Amino acids	Valine	7	mmol/L	0.255235
AK	Amino acids	Valine	0	mmol/L	0.21448
AK	Fluid balance	Albumin	35	g/L	45.1731
AK	Fluid balance	Albumin	28	g/L	49.5984
AK	Fluid balance	Albumin	7	g/L	46.3826
AK	Fluid balance	Albumin	0	g/L	45.9795
AL	Fluid balance	Creatinine	35	μmol/L	73.3482
AL	Fluid balance	Creatinine	28	μmol/L	66.4388
AL	Fluid balance	Creatinine	7	μmol/L	69.7382
AL	Fluid balance	Creatinine	0	μmol/L	68.4833
AL	Ketone bodies	Acetate	35	mmol/L	0.0468771
AL	Ketone bodies	Acetate	28	mmol/L	0.0620819
AL	Ketone bodies	Acetate	7	mmol/L	0.0323104
AL	Ketone bodies	Acetate	0	mmol/L	0.0244829
AL	Ketone bodies	Acetoacetate	35	mmol/L	0.0150489
AL	Ketone bodies	Acetoacetate	28	mmol/L	0.0175878
AL	Ketone bodies	Acetoacetate	7	mmol/L	0.0194671
AL	Ketone bodies	Acetoacetate	0	mmol/L	0.0255337
AL	Ketone bodies	Acetone	35	mmol/L	0.021958
AL	Ketone bodies	Acetone	28	mmol/L	0.0229915
AL	Ketone bodies	Acetone	7	mmol/L	0.018695
AL	Ketone bodies	Acetone	0	mmol/L	0.0247135
AL	Amino acids	Alanine	35	mmol/L	0.232968
AL	Amino acids	Alanine	28	mmol/L	0.245502
AL	Amino acids	Alanine	7	mmol/L	0.229431
AL	Amino acids	Alanine	0	mmol/L	0.236556
AL	Ketone bodies	Betahydroxybutyrate	35	mmol/L	0.0548046
AL	Ketone bodies	Betahydroxybutyrate	28	mmol/L	0.0581701
AL	Ketone bodies	Betahydroxybutyrate	7	mmol/L	0.0589133
AL	Ketone bodies	Betahydroxybutyrate	0	mmol/L	0.107305
AL	Lipids	Total choline lipids	35	mmol/L	2.03826
AL	Lipids	Total choline lipids	28	mmol/L	2.11226
AL	Lipids	Total choline lipids	7	mmol/L	1.91561
AL	Lipids	Total choline lipids	0	mmol/L	2.0957
AL	Glycolysis related metabolites	Citrate	35	mmol/L	0.0741851
AL	Glycolysis related metabolites	Citrate	28	mmol/L	0.0688587
AL	Glycolysis related metabolites	Citrate	7	mmol/L	0.0551096
AL	Glycolysis related metabolites	Citrate	0	mmol/L	0.0638829
AL	Fatty acids	DHA	35	mmol/L	0.21551
AL	Fatty acids	DHA	28	mmol/L	0.315396
AL	Fatty acids	DHA	7	mmol/L	0.264707
AL	Fatty acids	DHA	0	mmol/L	0.222558
AL	Amino acids	Glutamine	35	mmol/L	0.532964
AL	Amino acids	Glutamine	28	mmol/L	0.520146
AL	Amino acids	Glutamine	7	mmol/L	0.568205
AL	Amino acids	Glutamine	0	mmol/L	0.568811
AL	Glycolysis related metabolites	Glucose	35	mmol/L	4.46429
AL	Glycolysis related metabolites	Glucose	28	mmol/L	4.51953
AL	Glycolysis related metabolites	Glucose	7	mmol/L	4.64142
AL	Glycolysis related metabolites	Glucose	0	mmol/L	3.92543
AL	Amino acids	Glycine	35	mmol/L	0.268111
AL	Amino acids	Glycine	28	mmol/L	0.252866
AL	Amino acids	Glycine	7	mmol/L	0.226773
AL	Amino acids	Glycine	0	mmol/L	0.213219
AL	Inflammation	GlycA	35	mmol/L	0.648056
AL	Inflammation	GlycA	28	mmol/L	0.687956
AL	Inflammation	GlycA	7	mmol/L	0.85878
AL	Inflammation	GlycA	0	mmol/L	0.812956
AL	Amino acids	Histidine	35	mmol/L	0.0715666
AL	Amino acids	Histidine	28	mmol/L	0.0745939
AL	Amino acids	Histidine	7	mmol/L	0.0810122
AL	Amino acids	Histidine	0	mmol/L	0.0711552
AL	Amino acids	Isoleucine	35	mmol/L	0.0578979
AL	Amino acids	Isoleucine	28	mmol/L	0.0549851
AL	Amino acids	Isoleucine	7	mmol/L	0.0364958
AL	Amino acids	Isoleucine	0	mmol/L	0.0401059
AL	Fatty acids	LA	35	mmol/L	2.82832
AL	Fatty acids	LA	28	mmol/L	2.31839
AL	Fatty acids	LA	7	mmol/L	2.39667
AL	Fatty acids	LA	0	mmol/L	3.03347
AL	Glycolysis related metabolites	Lactate	35	mmol/L	1.25465
AL	Glycolysis related metabolites	Lactate	28	mmol/L	0.966427
AL	Glycolysis related metabolites	Lactate	7	mmol/L	1.15768
AL	Glycolysis related metabolites	Lactate	0	mmol/L	2.34166
AL	Amino acids	Leucine	35	mmol/L	0.114103
AL	Amino acids	Leucine	28	mmol/L	0.102128
AL	Amino acids	Leucine	7	mmol/L	0.10231
AL	Amino acids	Leucine	0	mmol/L	0.116404
AL	Fatty acids	MUFA	35	mmol/L	1.83211
AL	Fatty acids	MUFA	28	mmol/L	1.53031
AL	Fatty acids	MUFA	7	mmol/L	1.80485
AL	Fatty acids	MUFA	0	mmol/L	1.90483
AL	Fatty acids	Omega-3	35	mmol/L	0.381779
AL	Fatty acids	Omega-3	28	mmol/L	0.681183
AL	Fatty acids	Omega-3	7	mmol/L	0.493153
AL	Fatty acids	Omega-3	0	mmol/L	0.347522
AL	Fatty acids	Omega-6	35	mmol/L	3.58961
AL	Fatty acids	Omega-6	28	mmol/L	3.46073
AL	Fatty acids	Omega-6	7	mmol/L	3.42254
AL	Fatty acids	Omega-6	0	mmol/L	3.82288
AL	Amino acids	Phenylalanine	35	mmol/L	0.0466831
AL	Amino acids	Phenylalanine	28	mmol/L	0.0488563
AL	Amino acids	Phenylalanine	7	mmol/L	0.0402097
AL	Amino acids	Phenylalanine	0	mmol/L	0.0431058
AL	Lipids	Phosphatidylcholines	35	mmol/L	1.63426
AL	Lipids	Phosphatidylcholines	28	mmol/L	1.61262
AL	Lipids	Phosphatidylcholines	7	mmol/L	1.38328
AL	Lipids	Phosphatidylcholines	0	mmol/L	1.61046
AL	Lipids	Phosphoglycerides	35	mmol/L	1.73052
AL	Lipids	Phosphoglycerides	28	mmol/L	1.80728
AL	Lipids	Phosphoglycerides	7	mmol/L	1.61457
AL	Lipids	Phosphoglycerides	0	mmol/L	1.76138
AL	Fatty acids	PUFA	35	mmol/L	3.97139
AL	Fatty acids	PUFA	28	mmol/L	4.14191
AL	Fatty acids	PUFA	7	mmol/L	3.91569
AL	Fatty acids	PUFA	0	mmol/L	4.17041
AL	Glycolysis related metabolites	Pyruvate	35	mmol/L	0.0840556
AL	Glycolysis related metabolites	Pyruvate	28	mmol/L	0.0612918
AL	Glycolysis related metabolites	Pyruvate	7	mmol/L	0.0721395
AL	Glycolysis related metabolites	Pyruvate	0	mmol/L	0.0859681
AL	Fatty acids	SAFA	35	mmol/L	2.48332
AL	Fatty acids	SAFA	28	mmol/L	2.50511
AL	Fatty acids	SAFA	7	mmol/L	2.45304
AL	Fatty acids	SAFA	0	mmol/L	2.59391
AL	Lipids	Sphingomyelins	35	mmol/L	0.376559
AL	Lipids	Sphingomyelins	28	mmol/L	0.422528
AL	Lipids	Sphingomyelins	7	mmol/L	0.393873
AL	Lipids	Sphingomyelins	0	mmol/L	0.407835
AL	Amino acids	Total BCAA	35	mmol/L	0.398236
AL	Amino acids	Total BCAA	28	mmol/L	0.376551
AL	Amino acids	Total BCAA	7	mmol/L	0.343227
AL	Amino acids	Total BCAA	0	mmol/L	0.36885
AL	Lipids	Total cholesterol	35	mmol/L	3.52034
AL	Lipids	Total cholesterol	28	mmol/L	3.59271
AL	Lipids	Total cholesterol	7	mmol/L	3.31694
AL	Lipids	Total cholesterol	0	mmol/L	3.79444
AL	Cholesteryl esters	Total-CE	35	mmol/L	2.59447
AL	Cholesteryl esters	Total-CE	28	mmol/L	2.70356
AL	Cholesteryl esters	Total-CE	7	mmol/L	2.47441
AL	Cholesteryl esters	Total-CE	0	mmol/L	2.81431
AL	Fatty acids	Total fatty acids	35	mmol/L	8.28683
AL	Fatty acids	Total fatty acids	28	mmol/L	8.17733
AL	Fatty acids	Total fatty acids	7	mmol/L	8.17358
AL	Fatty acids	Total fatty acids	0	mmol/L	8.66915
AL	Lipids	Free cholesterol	35	mmol/L	0.925864
AL	Lipids	Free cholesterol	28	mmol/L	0.889152
AL	Lipids	Free cholesterol	7	mmol/L	0.84253
AL	Lipids	Free cholesterol	0	mmol/L	0.980128
AL	Lipids	Total lipids	35	mmol/L	6.46108
AL	Lipids	Total lipids	28	mmol/L	6.33829
AL	Lipids	Total lipids	7	mmol/L	5.92407
AL	Lipids	Total lipids	0	mmol/L	6.77585
AL	Lipids	Total phospholipids	35	mmol/L	2.28611
AL	Lipids	Total phospholipids	28	mmol/L	2.34419
AL	Lipids	Total phospholipids	7	mmol/L	2.11591
AL	Lipids	Total phospholipids	0	mmol/L	2.35985
AL	Lipids	Triglycerides	35	mmol/L	0.654635
AL	Lipids	Triglycerides	28	mmol/L	0.401386
AL	Lipids	Triglycerides	7	mmol/L	0.491217
AL	Lipids	Triglycerides	0	mmol/L	0.621565
AL	Amino acids	Tyrosine	35	mmol/L	0.0573465
AL	Amino acids	Tyrosine	28	mmol/L	0.0585103
AL	Amino acids	Tyrosine	7	mmol/L	0.0533224
AL	Amino acids	Tyrosine	0	mmol/L	0.058147
AL	Amino acids	Valine	35	mmol/L	0.226235
AL	Amino acids	Valine	28	mmol/L	0.219438
AL	Amino acids	Valine	7	mmol/L	0.204421
AL	Amino acids	Valine	0	mmol/L	0.21234
AL	Fluid balance	Albumin	35	g/L	40.2122
AL	Fluid balance	Albumin	28	g/L	41.8917
AL	Fluid balance	Albumin	7	g/L	39.5251
AL	Fluid balance	Albumin	0	g/L	40.6412
AM	Fluid balance	Creatinine	35	μmol/L	60.1874
AM	Fluid balance	Creatinine	28	μmol/L	53.4411
AM	Fluid balance	Creatinine	7	μmol/L	58.5827
AM	Fluid balance	Creatinine	0	μmol/L	56.5791
AM	Ketone bodies	Acetate	35	mmol/L	0.0500816
AM	Ketone bodies	Acetate	28	mmol/L	0.0451607
AM	Ketone bodies	Acetate	7	mmol/L	0.0495565
AM	Ketone bodies	Acetate	0	mmol/L	0.0499295
AM	Ketone bodies	Acetoacetate	35	mmol/L	0.0362124
AM	Ketone bodies	Acetoacetate	28	mmol/L	0.00744966
AM	Ketone bodies	Acetoacetate	7	mmol/L	0.0408563
AM	Ketone bodies	Acetoacetate	0	mmol/L	0.0293859
AM	Ketone bodies	Acetone	35	mmol/L	0.0262098
AM	Ketone bodies	Acetone	28	mmol/L	0.0136969
AM	Ketone bodies	Acetone	7	mmol/L	0.038729
AM	Ketone bodies	Acetone	0	mmol/L	0.027117
AM	Amino acids	Alanine	35	mmol/L	0.224259
AM	Amino acids	Alanine	28	mmol/L	0.25181
AM	Amino acids	Alanine	7	mmol/L	0.226953
AM	Amino acids	Alanine	0	mmol/L	0.210996
AM	Ketone bodies	Betahydroxybutyrate	35	mmol/L	0.134047
AM	Ketone bodies	Betahydroxybutyrate	28	mmol/L	0.0353747
AM	Ketone bodies	Betahydroxybutyrate	7	mmol/L	0.166484
AM	Ketone bodies	Betahydroxybutyrate	0	mmol/L	0.151015
AM	Lipids	Total choline lipids	35	mmol/L	2.28686
AM	Lipids	Total choline lipids	28	mmol/L	2.22015
AM	Lipids	Total choline lipids	7	mmol/L	2.22284
AM	Lipids	Total choline lipids	0	mmol/L	2.18916
AM	Glycolysis related metabolites	Citrate	35	mmol/L	0.0701661
AM	Glycolysis related metabolites	Citrate	28	mmol/L	0.057808
AM	Glycolysis related metabolites	Citrate	7	mmol/L	0.0738143
AM	Glycolysis related metabolites	Citrate	0	mmol/L	0.0654696
AM	Fatty acids	DHA	35	mmol/L	0.277655
AM	Fatty acids	DHA	28	mmol/L	0.335564
AM	Fatty acids	DHA	7	mmol/L	0.302375
AM	Fatty acids	DHA	0	mmol/L	0.196016
AM	Amino acids	Glutamine	35	mmol/L	0.495237
AM	Amino acids	Glutamine	28	mmol/L	0.452373
AM	Amino acids	Glutamine	7	mmol/L	0.496201
AM	Amino acids	Glutamine	0	mmol/L	0.540592
AM	Glycolysis related metabolites	Glucose	35	mmol/L	4.69867
AM	Glycolysis related metabolites	Glucose	28	mmol/L	4.64525
AM	Glycolysis related metabolites	Glucose	7	mmol/L	4.63808
AM	Glycolysis related metabolites	Glucose	0	mmol/L	4.74576
AM	Amino acids	Glycine	35	mmol/L	0.167039
AM	Amino acids	Glycine	28	mmol/L	0.174718
AM	Amino acids	Glycine	7	mmol/L	0.164864
AM	Amino acids	Glycine	0	mmol/L	0.156975
AM	Inflammation	GlycA	35	mmol/L	0.663681
AM	Inflammation	GlycA	28	mmol/L	0.662426
AM	Inflammation	GlycA	7	mmol/L	0.690798
AM	Inflammation	GlycA	0	mmol/L	0.675591
AM	Amino acids	Histidine	35	mmol/L	0.0661616
AM	Amino acids	Histidine	28	mmol/L	0.0723301
AM	Amino acids	Histidine	7	mmol/L	0.0681827
AM	Amino acids	Histidine	0	mmol/L	0.06936
AM	Amino acids	Isoleucine	35	mmol/L	0.0542213
AM	Amino acids	Isoleucine	28	mmol/L	0.0435743
AM	Amino acids	Isoleucine	7	mmol/L	0.0567684
AM	Amino acids	Isoleucine	0	mmol/L	0.0499696
AM	Fatty acids	LA	35	mmol/L	2.6129
AM	Fatty acids	LA	28	mmol/L	2.42045
AM	Fatty acids	LA	7	mmol/L	2.41074
AM	Fatty acids	LA	0	mmol/L	2.78223
AM	Glycolysis related metabolites	Lactate	35	mmol/L	1.13664
AM	Glycolysis related metabolites	Lactate	28	mmol/L	1.6802
AM	Glycolysis related metabolites	Lactate	7	mmol/L	1.35342
AM	Glycolysis related metabolites	Lactate	0	mmol/L	1.17593
AM	Amino acids	Leucine	35	mmol/L	0.118135
AM	Amino acids	Leucine	28	mmol/L	0.101695
AM	Amino acids	Leucine	7	mmol/L	0.123786
AM	Amino acids	Leucine	0	mmol/L	0.107418
AM	Fatty acids	MUFA	35	mmol/L	1.7324
AM	Fatty acids	MUFA	28	mmol/L	1.70411
AM	Fatty acids	MUFA	7	mmol/L	1.81667
AM	Fatty acids	MUFA	0	mmol/L	1.78824
AM	Fatty acids	Omega-3	35	mmol/L	0.540356
AM	Fatty acids	Omega-3	28	mmol/L	0.699854
AM	Fatty acids	Omega-3	7	mmol/L	0.656931
AM	Fatty acids	Omega-3	0	mmol/L	0.32099
AM	Fatty acids	Omega-6	35	mmol/L	3.72897
AM	Fatty acids	Omega-6	28	mmol/L	3.63996
AM	Fatty acids	Omega-6	7	mmol/L	3.73171
AM	Fatty acids	Omega-6	0	mmol/L	3.68747
AM	Amino acids	Phenylalanine	35	mmol/L	0.0522299
AM	Amino acids	Phenylalanine	28	mmol/L	0.0541647
AM	Amino acids	Phenylalanine	7	mmol/L	0.051224
AM	Amino acids	Phenylalanine	0	mmol/L	0.0513567
AM	Lipids	Phosphatidylcholines	35	mmol/L	1.77659
AM	Lipids	Phosphatidylcholines	28	mmol/L	1.69876
AM	Lipids	Phosphatidylcholines	7	mmol/L	1.65418
AM	Lipids	Phosphatidylcholines	0	mmol/L	1.69351
AM	Lipids	Phosphoglycerides	35	mmol/L	1.95344
AM	Lipids	Phosphoglycerides	28	mmol/L	1.90147
AM	Lipids	Phosphoglycerides	7	mmol/L	1.90577
AM	Lipids	Phosphoglycerides	0	mmol/L	1.84667
AM	Fatty acids	PUFA	35	mmol/L	4.26933
AM	Fatty acids	PUFA	28	mmol/L	4.33982
AM	Fatty acids	PUFA	7	mmol/L	4.38864
AM	Fatty acids	PUFA	0	mmol/L	4.00846
AM	Glycolysis related metabolites	Pyruvate	35	mmol/L	0.0634079
AM	Glycolysis related metabolites	Pyruvate	28	mmol/L	0.0692096
AM	Glycolysis related metabolites	Pyruvate	7	mmol/L	0.0883552
AM	Glycolysis related metabolites	Pyruvate	0	mmol/L	0.0610092
AM	Fatty acids	SAFA	35	mmol/L	3.01635
AM	Fatty acids	SAFA	28	mmol/L	2.84466
AM	Fatty acids	SAFA	7	mmol/L	2.99522
AM	Fatty acids	SAFA	0	mmol/L	2.87475
AM	Lipids	Sphingomyelins	35	mmol/L	0.458386
AM	Lipids	Sphingomyelins	28	mmol/L	0.449058
AM	Lipids	Sphingomyelins	7	mmol/L	0.45085
AM	Lipids	Sphingomyelins	0	mmol/L	0.432666
AM	Amino acids	Total BCAA	35	mmol/L	0.430068
AM	Amino acids	Total BCAA	28	mmol/L	0.394489
AM	Amino acids	Total BCAA	7	mmol/L	0.433916
AM	Amino acids	Total BCAA	0	mmol/L	0.40233
AM	Lipids	Total cholesterol	35	mmol/L	4.34385
AM	Lipids	Total cholesterol	28	mmol/L	4.13407
AM	Lipids	Total cholesterol	7	mmol/L	4.07664
AM	Lipids	Total cholesterol	0	mmol/L	4.15741
AM	Cholesteryl esters	Total-CE	35	mmol/L	3.20304
AM	Cholesteryl esters	Total-CE	28	mmol/L	3.0709
AM	Cholesteryl esters	Total-CE	7	mmol/L	3.03593
AM	Cholesteryl esters	Total-CE	0	mmol/L	3.05812
AM	Fatty acids	Total fatty acids	35	mmol/L	9.01808
AM	Fatty acids	Total fatty acids	28	mmol/L	8.88859
AM	Fatty acids	Total fatty acids	7	mmol/L	9.20053
AM	Fatty acids	Total fatty acids	0	mmol/L	8.67145
AM	Lipids	Free cholesterol	35	mmol/L	1.14081
AM	Lipids	Free cholesterol	28	mmol/L	1.06317
AM	Lipids	Free cholesterol	7	mmol/L	1.0407
AM	Lipids	Free cholesterol	0	mmol/L	1.09929
AM	Lipids	Total lipids	35	mmol/L	7.48492
AM	Lipids	Total lipids	28	mmol/L	7.08005
AM	Lipids	Total lipids	7	mmol/L	6.97525
AM	Lipids	Total lipids	0	mmol/L	7.21087
AM	Lipids	Total phospholipids	35	mmol/L	2.59778
AM	Lipids	Total phospholipids	28	mmol/L	2.46619
AM	Lipids	Total phospholipids	7	mmol/L	2.45047
AM	Lipids	Total phospholipids	0	mmol/L	2.49571
AM	Lipids	Triglycerides	35	mmol/L	0.543286
AM	Lipids	Triglycerides	28	mmol/L	0.479791
AM	Lipids	Triglycerides	7	mmol/L	0.448141
AM	Lipids	Triglycerides	0	mmol/L	0.557751
AM	Amino acids	Tyrosine	35	mmol/L	0.0503813
AM	Amino acids	Tyrosine	28	mmol/L	0.0579729
AM	Amino acids	Tyrosine	7	mmol/L	0.0511415
AM	Amino acids	Tyrosine	0	mmol/L	0.0530263
AM	Amino acids	Valine	35	mmol/L	0.257712
AM	Amino acids	Valine	28	mmol/L	0.24922
AM	Amino acids	Valine	7	mmol/L	0.253362
AM	Amino acids	Valine	0	mmol/L	0.244943
AM	Fluid balance	Albumin	35	g/L	46.17
AM	Fluid balance	Albumin	28	g/L	45.6364
AM	Fluid balance	Albumin	7	g/L	48.031
AM	Fluid balance	Albumin	0	g/L	46.2248
B	Fluid balance	Creatinine	35	μmol/L	70.2628
B	Fluid balance	Creatinine	28	μmol/L	69.8815
B	Fluid balance	Creatinine	7	μmol/L	63.7688
B	Fluid balance	Creatinine	0	μmol/L	71.5376
B	Ketone bodies	Acetate	35	mmol/L	0.0273714
B	Ketone bodies	Acetate	28	mmol/L	0.0293213
B	Ketone bodies	Acetate	7	mmol/L	0.0561568
B	Ketone bodies	Acetate	0	mmol/L	0.0314481
B	Ketone bodies	Acetoacetate	35	mmol/L	0.15787
B	Ketone bodies	Acetoacetate	28	mmol/L	0.0868583
B	Ketone bodies	Acetoacetate	7	mmol/L	0.041574
B	Ketone bodies	Acetoacetate	0	mmol/L	0.0468948
B	Ketone bodies	Acetone	35	mmol/L	0.123686
B	Ketone bodies	Acetone	28	mmol/L	0.0823499
B	Ketone bodies	Acetone	7	mmol/L	0.0387342
B	Ketone bodies	Acetone	0	mmol/L	0.0477891
B	Amino acids	Alanine	35	mmol/L	0.308458
B	Amino acids	Alanine	28	mmol/L	0.351639
B	Amino acids	Alanine	7	mmol/L	0.250485
B	Amino acids	Alanine	0	mmol/L	0.309527
B	Ketone bodies	Betahydroxybutyrate	35	mmol/L	0.532416
B	Ketone bodies	Betahydroxybutyrate	28	mmol/L	0.389248
B	Ketone bodies	Betahydroxybutyrate	7	mmol/L	0.147663
B	Ketone bodies	Betahydroxybutyrate	0	mmol/L	0.271737
B	Lipids	Total choline lipids	35	mmol/L	2.8812
B	Lipids	Total choline lipids	28	mmol/L	3.05373
B	Lipids	Total choline lipids	7	mmol/L	2.87196
B	Lipids	Total choline lipids	0	mmol/L	3.38911
B	Glycolysis related metabolites	Citrate	35	mmol/L	0.0952879
B	Glycolysis related metabolites	Citrate	28	mmol/L	0.0912655
B	Glycolysis related metabolites	Citrate	7	mmol/L	0.0726477
B	Glycolysis related metabolites	Citrate	0	mmol/L	0.0777445
B	Fatty acids	DHA	35	mmol/L	0.382667
B	Fatty acids	DHA	28	mmol/L	0.427804
B	Fatty acids	DHA	7	mmol/L	0.400899
B	Fatty acids	DHA	0	mmol/L	0.277855
B	Amino acids	Glutamine	35	mmol/L	0.534285
B	Amino acids	Glutamine	28	mmol/L	0.556207
B	Amino acids	Glutamine	7	mmol/L	0.548178
B	Amino acids	Glutamine	0	mmol/L	0.543584
B	Glycolysis related metabolites	Glucose	35	mmol/L	4.86109
B	Glycolysis related metabolites	Glucose	28	mmol/L	5.13314
B	Glycolysis related metabolites	Glucose	7	mmol/L	4.89692
B	Glycolysis related metabolites	Glucose	0	mmol/L	5.02692
B	Amino acids	Glycine	35	mmol/L	0.232886
B	Amino acids	Glycine	28	mmol/L	0.285118
B	Amino acids	Glycine	7	mmol/L	0.220628
B	Amino acids	Glycine	0	mmol/L	0.220367
B	Inflammation	GlycA	35	mmol/L	0.650333
B	Inflammation	GlycA	28	mmol/L	0.664616
B	Inflammation	GlycA	7	mmol/L	0.656624
B	Inflammation	GlycA	0	mmol/L	0.741039
B	Amino acids	Histidine	35	mmol/L	0.0741553
B	Amino acids	Histidine	28	mmol/L	0.0799889
B	Amino acids	Histidine	7	mmol/L	0.0784263
B	Amino acids	Histidine	0	mmol/L	0.0885244
B	Amino acids	Isoleucine	35	mmol/L	0.0741163
B	Amino acids	Isoleucine	28	mmol/L	0.0758561
B	Amino acids	Isoleucine	7	mmol/L	0.0552983
B	Amino acids	Isoleucine	0	mmol/L	0.0620558
B	Fatty acids	LA	35	mmol/L	3.4415
B	Fatty acids	LA	28	mmol/L	3.43335
B	Fatty acids	LA	7	mmol/L	3.40521
B	Fatty acids	LA	0	mmol/L	4.51045
B	Glycolysis related metabolites	Lactate	35	mmol/L	1.99569
B	Glycolysis related metabolites	Lactate	28	mmol/L	1.80191
B	Glycolysis related metabolites	Lactate	7	mmol/L	1.44312
B	Glycolysis related metabolites	Lactate	0	mmol/L	2.18307
B	Amino acids	Leucine	35	mmol/L	0.154237
B	Amino acids	Leucine	28	mmol/L	0.152186
B	Amino acids	Leucine	7	mmol/L	0.113064
B	Amino acids	Leucine	0	mmol/L	0.128904
B	Fatty acids	MUFA	35	mmol/L	2.51264
B	Fatty acids	MUFA	28	mmol/L	2.83568
B	Fatty acids	MUFA	7	mmol/L	2.69132
B	Fatty acids	MUFA	0	mmol/L	3.89075
B	Fatty acids	Omega-3	35	mmol/L	0.721187
B	Fatty acids	Omega-3	28	mmol/L	0.901079
B	Fatty acids	Omega-3	7	mmol/L	0.842132
B	Fatty acids	Omega-3	0	mmol/L	0.551212
B	Fatty acids	Omega-6	35	mmol/L	4.57961
B	Fatty acids	Omega-6	28	mmol/L	4.75475
B	Fatty acids	Omega-6	7	mmol/L	4.58711
B	Fatty acids	Omega-6	0	mmol/L	5.47613
B	Amino acids	Phenylalanine	35	mmol/L	0.051762
B	Amino acids	Phenylalanine	28	mmol/L	0.0592585
B	Amino acids	Phenylalanine	7	mmol/L	0.0434037
B	Amino acids	Phenylalanine	0	mmol/L	0.0458797
B	Lipids	Phosphatidylcholines	35	mmol/L	2.32615
B	Lipids	Phosphatidylcholines	28	mmol/L	2.40676
B	Lipids	Phosphatidylcholines	7	mmol/L	2.29238
B	Lipids	Phosphatidylcholines	0	mmol/L	2.88908
B	Lipids	Phosphoglycerides	35	mmol/L	2.52582
B	Lipids	Phosphoglycerides	28	mmol/L	2.69059
B	Lipids	Phosphoglycerides	7	mmol/L	2.52848
B	Lipids	Phosphoglycerides	0	mmol/L	3.06615
B	Fatty acids	PUFA	35	mmol/L	5.3008
B	Fatty acids	PUFA	28	mmol/L	5.65583
B	Fatty acids	PUFA	7	mmol/L	5.42925
B	Fatty acids	PUFA	0	mmol/L	6.02734
B	Glycolysis related metabolites	Pyruvate	35	mmol/L	0.112173
B	Glycolysis related metabolites	Pyruvate	28	mmol/L	0.0984876
B	Glycolysis related metabolites	Pyruvate	7	mmol/L	0.0786358
B	Glycolysis related metabolites	Pyruvate	0	mmol/L	0.104952
B	Fatty acids	SAFA	35	mmol/L	4.01757
B	Fatty acids	SAFA	28	mmol/L	4.50628
B	Fatty acids	SAFA	7	mmol/L	4.10911
B	Fatty acids	SAFA	0	mmol/L	5.25469
B	Lipids	Sphingomyelins	35	mmol/L	0.554171
B	Lipids	Sphingomyelins	28	mmol/L	0.600443
B	Lipids	Sphingomyelins	7	mmol/L	0.538709
B	Lipids	Sphingomyelins	0	mmol/L	0.551535
B	Amino acids	Total BCAA	35	mmol/L	0.493616
B	Amino acids	Total BCAA	28	mmol/L	0.502886
B	Amino acids	Total BCAA	7	mmol/L	0.419636
B	Amino acids	Total BCAA	0	mmol/L	0.434162
B	Lipids	Total cholesterol	35	mmol/L	5.49496
B	Lipids	Total cholesterol	28	mmol/L	5.94991
B	Lipids	Total cholesterol	7	mmol/L	5.43116
B	Lipids	Total cholesterol	0	mmol/L	5.7091
B	Cholesteryl esters	Total-CE	35	mmol/L	4.02409
B	Cholesteryl esters	Total-CE	28	mmol/L	4.36258
B	Cholesteryl esters	Total-CE	7	mmol/L	3.96997
B	Cholesteryl esters	Total-CE	0	mmol/L	4.13114
B	Fatty acids	Total fatty acids	35	mmol/L	11.831
B	Fatty acids	Total fatty acids	28	mmol/L	12.9978
B	Fatty acids	Total fatty acids	7	mmol/L	12.2297
B	Fatty acids	Total fatty acids	0	mmol/L	15.1728
B	Lipids	Free cholesterol	35	mmol/L	1.47087
B	Lipids	Free cholesterol	28	mmol/L	1.58733
B	Lipids	Free cholesterol	7	mmol/L	1.46118
B	Lipids	Free cholesterol	0	mmol/L	1.57796
B	Lipids	Total lipids	35	mmol/L	9.66059
B	Lipids	Total lipids	28	mmol/L	10.3139
B	Lipids	Total lipids	7	mmol/L	9.6378
B	Lipids	Total lipids	0	mmol/L	11.3755
B	Lipids	Total phospholipids	35	mmol/L	3.26869
B	Lipids	Total phospholipids	28	mmol/L	3.45379
B	Lipids	Total phospholipids	7	mmol/L	3.25038
B	Lipids	Total phospholipids	0	mmol/L	3.75912
B	Lipids	Triglycerides	35	mmol/L	0.896934
B	Lipids	Triglycerides	28	mmol/L	0.91019
B	Lipids	Triglycerides	7	mmol/L	0.956256
B	Lipids	Triglycerides	0	mmol/L	1.90728
B	Amino acids	Tyrosine	35	mmol/L	0.0626549
B	Amino acids	Tyrosine	28	mmol/L	0.0625675
B	Amino acids	Tyrosine	7	mmol/L	0.0529106
B	Amino acids	Tyrosine	0	mmol/L	0.0586475
B	Amino acids	Valine	35	mmol/L	0.265263
B	Amino acids	Valine	28	mmol/L	0.274844
B	Amino acids	Valine	7	mmol/L	0.251274
B	Amino acids	Valine	0	mmol/L	0.243202
B	Fluid balance	Albumin	35	g/L	50.1146
B	Fluid balance	Albumin	28	g/L	52.1397
B	Fluid balance	Albumin	7	g/L	49.1037
B	Fluid balance	Albumin	0	g/L	50.1396
C	Fluid balance	Creatinine	35	μmol/L	64.2582
C	Fluid balance	Creatinine	28	μmol/L	57.7444
C	Fluid balance	Creatinine	7	μmol/L	58.2115
C	Fluid balance	Creatinine	0	μmol/L	72.1654
C	Ketone bodies	Acetate	35	mmol/L	0.0322533
C	Ketone bodies	Acetate	28	mmol/L	0.0367118
C	Ketone bodies	Acetate	7	mmol/L	0.0265759
C	Ketone bodies	Acetate	0	mmol/L	0.0411809
C	Ketone bodies	Acetoacetate	35	mmol/L	0.000846587
C	Ketone bodies	Acetoacetate	28	mmol/L	0.0161345
C	Ketone bodies	Acetoacetate	7	mmol/L	0.0001412
C	Ketone bodies	Acetoacetate	0	mmol/L	0.0240186
C	Ketone bodies	Acetone	35	mmol/L	0.0113107
C	Ketone bodies	Acetone	28	mmol/L	0.0144633
C	Ketone bodies	Acetone	7	mmol/L	0.00987914
C	Ketone bodies	Acetone	0	mmol/L	0.0197546
C	Amino acids	Alanine	35	mmol/L	0.55212
C	Amino acids	Alanine	28	mmol/L	0.242874
C	Amino acids	Alanine	7	mmol/L	0.49982
C	Amino acids	Alanine	0	mmol/L	0.250382
C	Ketone bodies	Betahydroxybutyrate	35	mmol/L	0.02784
C	Ketone bodies	Betahydroxybutyrate	28	mmol/L	0.046303
C	Ketone bodies	Betahydroxybutyrate	7	mmol/L	0.0198512
C	Ketone bodies	Betahydroxybutyrate	0	mmol/L	0.0961039
C	Lipids	Total choline lipids	35	mmol/L	2.70849
C	Lipids	Total choline lipids	28	mmol/L	2.99242
C	Lipids	Total choline lipids	7	mmol/L	2.82813
C	Lipids	Total choline lipids	0	mmol/L	2.97979
C	Glycolysis related metabolites	Citrate	35	mmol/L	0.0612793
C	Glycolysis related metabolites	Citrate	28	mmol/L	0.0614617
C	Glycolysis related metabolites	Citrate	7	mmol/L	0.0569695
C	Glycolysis related metabolites	Citrate	0	mmol/L	0.0670645
C	Fatty acids	DHA	35	mmol/L	0.274348
C	Fatty acids	DHA	28	mmol/L	0.444084
C	Fatty acids	DHA	7	mmol/L	0.407083
C	Fatty acids	DHA	0	mmol/L	0.306324
C	Amino acids	Glutamine	35	mmol/L	0.670845
C	Amino acids	Glutamine	28	mmol/L	0.538048
C	Amino acids	Glutamine	7	mmol/L	0.717674
C	Amino acids	Glutamine	0	mmol/L	0.538096
C	Glycolysis related metabolites	Glucose	35	mmol/L	4.836
C	Glycolysis related metabolites	Glucose	28	mmol/L	5.11922
C	Glycolysis related metabolites	Glucose	7	mmol/L	4.82322
C	Glycolysis related metabolites	Glucose	0	mmol/L	5.03324
C	Amino acids	Glycine	35	mmol/L	0.272971
C	Amino acids	Glycine	28	mmol/L	0.133918
C	Amino acids	Glycine	7	mmol/L	0.272049
C	Amino acids	Glycine	0	mmol/L	0.147542
[truncated: 3,693 more rows]
