# Supplementary material for: Icosapent ethyl–induced lipoprotein remodeling and its impact on cardiovascular disease risk markers in normolipidemic individuals
Source: JCI Insight. 2025 Oct 8;10(19):e193637. doi: 10.1172/jci.insight.193637 (PMC12513490; doi:10.1172/jci.insight.193637)
Supplement: Supplemental table 3 [file jciinsight-10-193637-s289.xlsx]

## Sheet: Table S3A. Summary dataset
Supplemental Table S3A. Summary data for plasma lipoprotein (sub)class profiles before, during and after IPE-supplementation.
Identifiers					Abundance				SD Abundance				FDR-adjusted p-value			Number of observations
Category	Lipoprotein class	Lipoprotein subclass	Variable	Unit	Day 0	Day 7	Day 28	Day 35	Day 0	Day 7	Day 28	Day 35	D7 vs. D0	D28 vs. D0	D35 vs. D0	Day 0	Day 7	Day 28	Day 35
Clinical			Total-Lipid	mmol/L	8.38737	8.02993	8.05354	8.27446	1.38552	1.25325	1.43187	1.30151	0.00922	0.0171	0.458	36	37	36	37
Clinical			Total-Particles	mmol/L	0.0185191	0.0182459	0.0180319	0.0177643	0.00281161	0.00258833	0.00333262	0.00281228	0.498	0.116	0.102	36	37	36	37
Clinical			Total-C	mmol/L	4.58041	4.44185	4.42765	4.43884	0.727633	0.705741	0.777754	0.688265	0.0751	0.0627	0.181	36	37	36	37
Clinical			Total-CE	mmol/L	3.38497	3.30143	3.28545	3.26668	0.53228	0.518407	0.571704	0.503271	0.157	0.116	0.15	36	37	36	37
Clinical			Total-FC	mmol/L	1.19545	1.14041	1.14221	1.17216	0.201182	0.194557	0.212288	0.189355	0.00619	0.0115	0.362	36	37	36	37
Clinical			Total-PL	mmol/L	2.91873	2.83294	2.82901	2.85071	0.451557	0.390415	0.482124	0.433826	0.0784	0.0597	0.243	36	37	36	37
Clinical			Total-TG	mmol/L	0.888231	0.755137	0.796873	0.9849	0.388589	0.387225	0.384081	0.354186	0.000441	0.0123	0.133	36	37	36	37
Clinical			non-HDL-C	mmol/L	3.00344	2.82875	2.84483	2.94636	0.662948	0.665381	0.692128	0.617629	0.00361	0.0117	0.436	36	37	36	37
Clinical			Remnant-C	mmol/L	1.31872	1.20718	1.23265	1.31503	0.305135	0.282584	0.301568	0.281406	0.000141	0.00343	0.96	36	37	36	37
Clinical			ApoA1	g/L	1.62069	1.6093	1.59114	1.56063	0.286338	0.25938	0.337316	0.28709	0.977	0.318	0.142	36	37	36	37
Clinical			ApoB	g/L	0.756117	0.708781	0.715606	0.750498	0.152864	0.157412	0.162137	0.147277	0.000578	0.00436	0.687	36	37	36	37
Clinical			ApoB/ApoA1	ratio	0.480582	0.453828	0.472549	0.500087	0.127829	0.13489	0.159679	0.151142	0.00941	0.116	0.394	36	37	36	37
Clinical			Clinical LDL-C	mmol/L	2.40323	2.29674	2.29579	2.30722	0.578518	0.610939	0.614227	0.550386	0.0411	0.0676	0.199	36	37	36	37
Class	HDL		HDL size	nm	9.72098	9.76208	9.75027	9.71517	0.166819	0.188689	0.21456	0.189607	0.0779	0.203	0.96	36	37	36	37
Class	HDL		HDL-C	mmol/L	1.57698	1.6131	1.58283	1.49248	0.349164	0.328807	0.40659	0.331447	0.122	0.813	0.119	36	37	36	37
Class	HDL		HDL-CE	mmol/L	1.24182	1.26914	1.2417	1.17032	0.272388	0.259111	0.318386	0.257029	0.136	0.942	0.102	36	37	36	37
Class	HDL		HDL-FC	mmol/L	0.335156	0.343955	0.341128	0.322159	0.0780256	0.0712884	0.0893851	0.075578	0.0937	0.369	0.224	36	37	36	37
Class	HDL		HDL-Lipid	mmol/L	3.42974	3.45342	3.41132	3.29087	0.735472	0.66856	0.853435	0.721144	0.438	0.843	0.173	36	37	36	37
Class	HDL		HDL-Particles	mmol/L	0.0170452	0.0168643	0.016637	0.0163014	0.00278746	0.00259061	0.00334225	0.0028153	0.748	0.168	0.102	36	37	36	37
Class	HDL		HDL-PL	mmol/L	1.73832	1.74588	1.72749	1.67366	0.377111	0.338805	0.433314	0.371189	0.528	0.807	0.197	36	37	36	37
Class	HDL		HDL-TG	mmol/L	0.11444	0.0944408	0.101007	0.124727	0.0499009	0.0406734	0.0454405	0.0447111	0.00465	0.0281	0.197	36	37	36	37
Class	IDL		IDL-C	mmol/L	0.795789	0.765969	0.776754	0.777333	0.154487	0.145829	0.164502	0.149498	0.087	0.297	0.387	36	37	36	37
Class	IDL		IDL-CE	mmol/L	0.594554	0.568411	0.576581	0.580052	0.11866	0.10931	0.124381	0.11299	0.0497	0.187	0.384	36	37	36	37
Class	IDL		IDL-FC	mmol/L	0.201236	0.197558	0.200173	0.197281	0.0363168	0.0373379	0.0411771	0.0375326	0.424	0.857	0.412	36	37	36	37
Class	IDL		IDL-Lipid	mmol/L	1.16141	1.11099	1.12752	1.14022	0.214691	0.203702	0.228975	0.209809	0.0284	0.148	0.441	36	37	36	37
Class	IDL		IDL-Particles	mmol/L	0.000273644	0.000254224	0.000262995	0.000272105	5.35303e-05	4.60697e-05	5.16963e-05	5.62466e-05	0.00061	0.0652	0.758	36	37	36	37
Class	IDL		IDL-PL	mmol/L	0.275868	0.263883	0.264888	0.270406	0.0480549	0.0478485	0.0506884	0.0483369	0.019	0.0408	0.384	36	37	36	37
Class	IDL		IDL-TG	mmol/L	0.0897532	0.0811347	0.0858784	0.0924774	0.0243633	0.0218646	0.024429	0.023096	0.00533	0.159	0.412	36	37	36	37
Class	LDL		LDL size	nm	23.9632	23.9576	23.9551	23.9784	0.0712876	0.075472	0.0629981	0.0669855	0.909	0.849	0.81	36	37	36	37
Class	LDL		LDL-C	mmol/L	1.68472	1.62157	1.61218	1.63133	0.370233	0.396471	0.396009	0.34171	0.0497	0.05	0.253	36	37	36	37
Class	LDL		LDL-CE	mmol/L	1.22294	1.17072	1.16352	1.18842	0.27878	0.295405	0.297215	0.255376	0.0298	0.0284	0.32	36	37	36	37
Class	LDL		LDL-FC	mmol/L	0.461782	0.450845	0.448657	0.442904	0.094025	0.103674	0.101033	0.0884187	0.21	0.225	0.181	36	37	36	37
Class	LDL		LDL-Lipid	mmol/L	2.39419	2.29697	2.2953	2.32614	0.505357	0.541387	0.548686	0.475587	0.0296	0.0463	0.277	36	37	36	37
Class	LDL		LDL-Particles	mmol/L	0.00108882	0.00103048	0.00103044	0.00107306	0.000220485	0.000235624	0.000238037	0.000209235	0.00244	0.00438	0.46	36	37	36	37
Class	LDL		LDL-PL	mmol/L	0.581673	0.559124	0.56032	0.565159	0.116069	0.124878	0.126852	0.111593	0.0298	0.0648	0.244	36	37	36	37
Class	LDL		LDL-TG	mmol/L	0.127798	0.116275	0.1228	0.129652	0.0334276	0.0317416	0.0368101	0.0347291	0.00293	0.116	0.778	36	37	36	37
Class	VLDL		VLDL size	nm	37.5316	37.0709	37.0955	37.8294	1.02617	1.01839	1.11596	0.852181	0.000733	0.00187	0.2	36	37	36	37
Class	VLDL		VLDL-C	mmol/L	0.522928	0.441213	0.455893	0.537699	0.178672	0.171763	0.169845	0.156327	1.37e-05	0.000653	0.4	36	37	36	37
Class	VLDL		VLDL-CE	mmol/L	0.32459	0.276272	0.283482	0.329742	0.103969	0.0985999	0.0980131	0.0915347	1.37e-05	0.000598	0.554	36	37	36	37
Class	VLDL		VLDL-FC	mmol/L	0.198338	0.164941	0.172411	0.207957	0.0760412	0.0745063	0.0736804	0.0668315	1.37e-05	0.000728	0.276	36	37	36	37
Class	VLDL		VLDL-Lipid	mmol/L	1.40203	1.16855	1.2194	1.51723	0.592563	0.589169	0.580049	0.513919	6.32e-05	0.00138	0.15	36	37	36	37
Class	VLDL		VLDL-Particles	mmol/L	0.000111449	9.6932e-05	0.000101504	0.000117793	3.48187e-05	3.46515e-05	3.50744e-05	3.06451e-05	0.000141	0.00608	0.202	36	37	36	37
Class	VLDL		VLDL-PL	mmol/L	0.322864	0.264049	0.276317	0.341485	0.128918	0.127111	0.123747	0.110734	1.37e-05	0.000728	0.229	36	37	36	37
Class	VLDL		VLDL-TG	mmol/L	0.55624	0.463287	0.487188	0.638044	0.305783	0.311214	0.313212	0.279883	0.000435	0.00618	0.102	36	37	36	37
Subclass	HDL	S	S-HDL-C	mmol/L	0.485924	0.474358	0.468564	0.465127	0.0597729	0.0634985	0.0754598	0.0655178	0.107	0.0248	0.102	36	37	36	37
Subclass	HDL	S	S-HDL-CE	mmol/L	0.363276	0.354702	0.349088	0.345646	0.0425621	0.0481765	0.0547282	0.0472374	0.108	0.0179	0.102	36	37	36	37
Subclass	HDL	S	S-HDL-FC	mmol/L	0.122648	0.119656	0.119476	0.119481	0.0183262	0.0168193	0.0217366	0.0194962	0.144	0.109	0.192	36	37	36	37
Subclass	HDL	S	S-HDL-Lipid	mmol/L	1.21797	1.16935	1.16045	1.1784	0.172623	0.165684	0.210753	0.190618	0.0137	0.00418	0.133	36	37	36	37
Subclass	HDL	S	S-HDL-Particles	mmol/L	0.0104059	0.0101091	0.00999711	0.00999206	0.00129332	0.0013603	0.00163254	0.00140911	0.0517	0.0123	0.102	36	37	36	37
Subclass	HDL	S	S-HDL-PL	mmol/L	0.691188	0.661224	0.655928	0.669204	0.106387	0.0988492	0.126787	0.116098	0.0126	0.00343	0.142	36	37	36	37
Subclass	HDL	S	S-HDL-TG	mmol/L	0.0408593	0.0337699	0.0359563	0.0440731	0.0158959	0.0144461	0.0158573	0.0145722	0.00495	0.0172	0.242	36	37	36	37
Subclass	HDL	M	M-HDL-C	mmol/L	0.602336	0.607205	0.595051	0.566155	0.14032	0.131553	0.166517	0.139949	0.454	0.594	0.102	36	37	36	37
Subclass	HDL	M	M-HDL-CE	mmol/L	0.497335	0.50069	0.49006	0.46673	0.111367	0.105555	0.133006	0.111248	0.493	0.514	0.102	36	37	36	37
Subclass	HDL	M	M-HDL-FC	mmol/L	0.105002	0.106515	0.104991	0.0994252	0.0292098	0.0263694	0.0337635	0.0289369	0.331	0.94	0.15	36	37	36	37
Subclass	HDL	M	M-HDL-Lipid	mmol/L	1.19349	1.18717	1.17013	1.13782	0.27285	0.247684	0.320193	0.277722	0.907	0.35	0.136	36	37	36	37
Subclass	HDL	M	M-HDL-Particles	mmol/L	0.00455061	0.0045302	0.00445302	0.00431474	0.001114	0.0010254	0.00132343	0.00112312	0.861	0.316	0.136	36	37	36	37
Subclass	HDL	M	M-HDL-PL	mmol/L	0.548701	0.545737	0.538505	0.525571	0.124274	0.111849	0.143725	0.125992	0.92	0.369	0.15	36	37	36	37
Subclass	HDL	M	M-HDL-TG	mmol/L	0.0424543	0.0342268	0.0365728	0.0460934	0.0208809	0.017005	0.0188426	0.0185939	0.0107	0.0248	0.242	36	37	36	37
Subclass	HDL	L	L-HDL-C	mmol/L	0.399387	0.433391	0.421524	0.374386	0.16519	0.164768	0.19434	0.158659	0.0205	0.412	0.243	36	37	36	37
Subclass	HDL	L	L-HDL-CE	mmol/L	0.313877	0.339698	0.329203	0.292965	0.129119	0.12905	0.151957	0.123741	0.0259	0.522	0.215	36	37	36	37
Subclass	HDL	L	L-HDL-FC	mmol/L	0.0855094	0.0936928	0.0923204	0.081421	0.036304	0.0359659	0.0425963	0.035144	0.0115	0.174	0.384	36	37	36	37
Subclass	HDL	L	L-HDL-Lipid	mmol/L	0.838227	0.899157	0.882985	0.797221	0.327879	0.321401	0.383891	0.31691	0.0246	0.316	0.326	36	37	36	37
Subclass	HDL	L	L-HDL-Particles	mmol/L	0.00184309	0.00196354	0.0019247	0.00175166	0.000768682	0.000761263	0.000910368	0.000751433	0.053	0.611	0.32	36	37	36	37
Subclass	HDL	L	L-HDL-PL	mmol/L	0.413325	0.44418	0.438191	0.394488	0.158842	0.153155	0.1841	0.152409	0.0172	0.187	0.36	36	37	36	37
Subclass	HDL	L	L-HDL-TG	mmol/L	0.0255156	0.0215863	0.0232697	0.028347	0.0135762	0.0109641	0.0129706	0.0130418	0.0149	0.116	0.181	36	37	36	37
Subclass	HDL	XL	XL-HDL-C	mmol/L	0.0893309	0.0981419	0.0976907	0.0868148	0.0280843	0.0293689	0.0340041	0.0287241	0.00465	0.0325	0.598	36	37	36	37
Subclass	HDL	XL	XL-HDL-CE	mmol/L	0.0673337	0.0740505	0.0733496	0.0649839	0.0231658	0.0240192	0.0278594	0.0233554	0.00533	0.0567	0.507	36	37	36	37
Subclass	HDL	XL	XL-HDL-FC	mmol/L	0.0219972	0.0240914	0.0243411	0.0218309	0.00528159	0.00576193	0.00666255	0.00576696	0.00465	0.00851	0.923	36	37	36	37
Subclass	HDL	XL	XL-HDL-Lipid	mmol/L	0.180049	0.197744	0.197761	0.177429	0.0648968	0.0690056	0.0798893	0.0673641	0.0114	0.0911	0.814	36	37	36	37
Subclass	HDL	XL	XL-HDL-Particles	mmol/L	0.000245573	0.000261446	0.000262168	0.000242921	7.53808e-05	8.06967e-05	9.32405e-05	7.98868e-05	0.0353	0.116	0.868	36	37	36	37
Subclass	HDL	XL	XL-HDL-PL	mmol/L	0.085107	0.0947446	0.0948623	0.0844005	0.037034	0.039689	0.0458338	0.0383649	0.119	0.976	0.9	36	37	36	37
Subclass	HDL	XL	XL-HDL-TG	mmol/L	0.00561114	0.00485779	0.00520815	0.00621335	0.00214667	0.00190107	0.00199968	0.00206422	0.00296	0.104	0.136	36	37	36	37
Subclass	LDL	S	S-LipidDL-C	mmol/L	0.169022	0.159789	0.15887	0.162834	0.0364602	0.039165	0.0380225	0.0348325	0.0045	0.00608	0.181	36	37	36	37
Subclass	LDL	S	S-LipidDL-CE	mmol/L	0.119167	0.10997	0.109398	0.114377	0.0266607	0.0273368	0.0266856	0.0249705	0.000141	0.000598	0.15	36	37	36	37
Subclass	LDL	S	S-LipidDL-FC	mmol/L	0.0498547	0.0498198	0.0494716	0.0484571	0.0105896	0.0122907	0.0117283	0.0104019	0.8	0.797	0.333	36	37	36	37
Subclass	LDL	S	S-LipidDL-Lipid	mmol/L	0.267141	0.254889	0.254439	0.260377	0.0527688	0.0582747	0.0577411	0.0523099	0.00718	0.0131	0.244	36	37	36	37
Subclass	LDL	S	S-LipidDL-Particles	mmol/L	0.000152333	0.000146742	0.000145869	0.000148034	2.94654e-05	3.20437e-05	3.06497e-05	2.83206e-05	0.0282	0.0296	0.229	36	37	36	37
Subclass	LDL	S	S-LipidDL-PL	mmol/L	0.086291	0.0846451	0.0845989	0.0850861	0.0147895	0.0175175	0.0177381	0.0157699	0.159	0.187	0.402	36	37	36	37
Subclass	LDL	S	S-LipidDL-TG	mmol/L	0.0118279	0.010455	0.0109699	0.0124565	0.00351467	0.00334599	0.00344015	0.00349419	0.000435	0.0216	0.277	36	37	36	37
Subclass	LDL	M	M-LipidDL-C	mmol/L	0.394141	0.365818	0.366281	0.379534	0.104067	0.106675	0.106931	0.0953831	0.00226	0.00667	0.244	36	37	36	37
Subclass	LDL	M	M-LipidDL-CE	mmol/L	0.275817	0.249486	0.250605	0.26592	0.0785444	0.0777933	0.0791074	0.0714882	0.000238	0.00126	0.29	36	37	36	37
Subclass	LDL	M	M-LipidDL-FC	mmol/L	0.118324	0.116332	0.115676	0.113613	0.0268826	0.0302964	0.0289135	0.0250323	0.35	0.404	0.224	36	37	36	37
Subclass	LDL	M	M-LipidDL-Lipid	mmol/L	0.576576	0.537342	0.539643	0.558222	0.145075	0.15065	0.153295	0.135426	0.00247	0.00912	0.288	36	37	36	37
Subclass	LDL	M	M-LipidDL-Particles	mmol/L	0.000255387	0.000236812	0.000239367	0.000251713	6.63118e-05	6.55039e-05	6.70085e-05	6.50891e-05	0.00163	0.0112	0.524	36	37	36	37
Subclass	LDL	M	M-LipidDL-PL	mmol/L	0.154127	0.145985	0.146294	0.14984	0.0363907	0.0389355	0.0400038	0.0345071	0.0112	0.0262	0.32	36	37	36	37
Subclass	LDL	M	M-LipidDL-TG	mmol/L	0.0283083	0.0255391	0.0270677	0.0288481	0.00773067	0.00738955	0.00855389	0.00827891	0.00161	0.0869	0.74	36	37	36	37
Subclass	LDL	L	L-LipidDL-C	mmol/L	1.12156	1.09596	1.08703	1.08896	0.236063	0.25489	0.257059	0.219588	0.21	0.148	0.29	36	37	36	37
Subclass	LDL	L	L-LipidDL-CE	mmol/L	0.827952	0.811268	0.803518	0.808127	0.178959	0.193991	0.196035	0.1659	0.258	0.16	0.384	36	37	36	37
Subclass	LDL	L	L-LipidDL-FC	mmol/L	0.293603	0.284694	0.283509	0.280833	0.0584369	0.0621855	0.0623355	0.054795	0.126	0.134	0.15	36	37	36	37
Subclass	LDL	L	L-LipidDL-Lipid	mmol/L	1.55047	1.50474	1.50122	1.50754	0.315053	0.337877	0.346179	0.297636	0.107	0.118	0.288	36	37	36	37
Subclass	LDL	L	L-LipidDL-Particles	mmol/L	0.0006811	0.000646929	0.000645209	0.000673314	0.000129647	0.000142661	0.00014412	0.000121923	0.00457	0.00468	0.577	36	37	36	37
Subclass	LDL	L	L-LipidDL-PL	mmol/L	0.341255	0.328494	0.329427	0.330232	0.0664916	0.0699086	0.0717432	0.0633622	0.0419	0.0923	0.21	36	37	36	37
Subclass	LDL	L	L-LipidDL-TG	mmol/L	0.0876617	0.0802806	0.0847626	0.0883469	0.0225725	0.021288	0.0252134	0.0232728	0.00533	0.166	0.9	36	37	36	37
Subclass	VLDL	XS	XS-VLDL-C	mmol/L	0.152702	0.140287	0.144448	0.154341	0.0333726	0.0311439	0.0326872	0.0324927	0.00115	0.0325	0.663	36	37	36	37
Subclass	VLDL	XS	XS-VLDL-CE	mmol/L	0.106107	0.098536	0.100536	0.106435	0.0227482	0.0210645	0.0223886	0.0224814	0.00325	0.0334	0.868	36	37	36	37
Subclass	VLDL	XS	XS-VLDL-FC	mmol/L	0.0465958	0.0417507	0.0439119	0.0479054	0.0110663	0.0106952	0.0109431	0.0104816	0.000385	0.0412	0.387	36	37	36	37
Subclass	VLDL	XS	XS-VLDL-Lipid	mmol/L	0.298447	0.268282	0.280339	0.30751	0.0715288	0.0664822	0.0683837	0.0643984	0.000674	0.0394	0.359	36	37	36	37
Subclass	VLDL	XS	XS-VLDL-Particles	mmol/L	4.56313e-05	4.14291e-05	4.32981e-05	4.69722e-05	1.04052e-05	9.62324e-06	1.024e-05	1.00873e-05	0.000733	0.0559	0.362	36	37	36	37
Subclass	VLDL	XS	XS-VLDL-PL	mmol/L	0.0866129	0.0762172	0.0802118	0.0897086	0.0222493	0.0212412	0.0211682	0.0196309	0.000435	0.029	0.333	36	37	36	37
Subclass	VLDL	XS	XS-VLDL-TG	mmol/L	0.0591322	0.051778	0.0556792	0.0634605	0.0197122	0.0183526	0.0193271	0.0181459	0.00551	0.144	0.197	36	37	36	37
Subclass	VLDL	S	S-VLDL-C	mmol/L	0.125537	0.106229	0.110148	0.128877	0.0421463	0.0411126	0.0427161	0.0378745	0.000181	0.00225	0.412	36	37	36	37
Subclass	VLDL	S	S-VLDL-CE	mmol/L	0.0760109	0.0628188	0.065702	0.0785563	0.0275155	0.0262841	0.0275133	0.0245894	0.000548	0.00492	0.362	36	37	36	37
Subclass	VLDL	S	S-VLDL-FC	mmol/L	0.0495265	0.0434099	0.0444459	0.0503209	0.0149304	0.0150638	0.0155563	0.0135213	0.000115	0.00135	0.598	36	37	36	37
Subclass	VLDL	S	S-VLDL-Lipid	mmol/L	0.329732	0.287705	0.301343	0.352931	0.111603	0.11438	0.120199	0.0976686	0.00136	0.0171	0.192	36	37	36	37
Subclass	VLDL	S	S-VLDL-Particles	mmol/L	3.12511e-05	2.71099e-05	2.86714e-05	3.38743e-05	1.09321e-05	1.13429e-05	1.18464e-05	9.77467e-06	0.00136	0.0266	0.159	36	37	36	37
Subclass	VLDL	S	S-VLDL-PL	mmol/L	0.0803075	0.0705024	0.0728501	0.0832037	0.0249537	0.0255158	0.0267292	0.0220072	0.000441	0.00528	0.362	36	37	36	37
Subclass	VLDL	S	S-VLDL-TG	mmol/L	0.123887	0.110974	0.118344	0.14085	0.0513746	0.0544521	0.0579197	0.047432	0.0177	0.148	0.102	36	37	36	37
Subclass	VLDL	M	M-VLDL-C	mmol/L	0.144624	0.125445	0.126571	0.144176	0.046435	0.0454558	0.0461065	0.042936	7.57e-05	0.000598	0.979	36	37	36	37
Subclass	VLDL	M	M-VLDL-CE	mmol/L	0.0840174	0.0735159	0.0731001	0.0817717	0.0257687	0.0249563	0.0251894	0.025309	0.000307	0.000598	0.449	36	37	36	37
Subclass	VLDL	M	M-VLDL-FC	mmol/L	0.060607	0.0519289	0.0534704	0.0624038	0.0221506	0.0221842	0.0229144	0.0195111	7.57e-05	0.000924	0.412	36	37	36	37
Subclass	VLDL	M	M-VLDL-Lipid	mmol/L	0.447039	0.379973	0.389957	0.47481	0.170404	0.174939	0.182367	0.143785	7.57e-05	0.000702	0.199	36	37	36	37
Subclass	VLDL	M	M-VLDL-Particles	mmol/L	2.67191e-05	2.27452e-05	2.33949e-05	2.78226e-05	9.62095e-06	9.53572e-06	9.88585e-06	8.18287e-06	4.66e-05	0.000656	0.31	36	37	36	37
Subclass	VLDL	M	M-VLDL-PL	mmol/L	0.0991731	0.0828371	0.0850128	0.102572	0.0376097	0.0377307	0.038905	0.0318239	3.77e-05	0.000598	0.368	36	37	36	37
Subclass	VLDL	M	M-VLDL-TG	mmol/L	0.203241	0.171692	0.178373	0.228063	0.0970967	0.103963	0.110079	0.0861555	0.000413	0.00235	0.119	36	37	36	37
Subclass	VLDL	L	L-VLDL-C	mmol/L	0.0572967	0.0414461	0.0455831	0.0640645	0.0368764	0.0380095	0.0381188	0.0319327	0.000159	0.00343	0.136	36	37	36	37
Subclass	VLDL	L	L-VLDL-CE	mmol/L	0.0314748	0.0230278	0.0250478	0.0346996	0.0190068	0.0194668	0.0194264	0.015817	0.000365	0.00532	0.15	36	37	36	37
Subclass	VLDL	L	L-VLDL-FC	mmol/L	0.025822	0.0184184	0.0205353	0.0293649	0.0179907	0.0186542	0.0188333	0.0163093	9.01e-05	0.00276	0.119	36	37	36	37
Subclass	VLDL	L	L-VLDL-Lipid	mmol/L	0.194215	0.147675	0.157863	0.225988	0.133023	0.139261	0.14312	0.118807	8.26e-05	0.00069	0.102	36	37	36	37
Subclass	VLDL	L	L-VLDL-Particles	mmol/L	5.94607e-06	4.46312e-06	4.8223e-06	6.86788e-06	3.9296e-06	4.05871e-06	4.12992e-06	3.51201e-06	0.000733	0.00343	0.111	36	37	36	37
Subclass	VLDL	L	L-VLDL-PL	mmol/L	0.0359191	0.022995	0.0257757	0.0414145	0.0279649	0.0293526	0.0288204	0.0249517	0.0402	0.0408	0.181	36	37	36	37
Subclass	VLDL	L	L-VLDL-TG	mmol/L	0.100999	0.083234	0.0865042	0.120509	0.069812	0.072991	0.0779114	0.0642399	0.0347	0.00407	0.181	36	37	36	37
Subclass	VLDL	XL	XL-VLDL-C	mmol/L	0.0288716	0.0198801	0.0214319	0.0316819	0.0196193	0.01907	0.0185392	0.0167606	7.8e-05	0.000728	0.154	36	37	36	37
Subclass	VLDL	XL	XL-VLDL-CE	mmol/L	0.0188039	0.0135612	0.0143321	0.0199794	0.0110001	0.0109238	0.0108942	0.00930965	0.000441	0.00141	0.229	36	37	36	37
Subclass	VLDL	XL	XL-VLDL-FC	mmol/L	0.0100677	0.00631895	0.00709984	0.0117026	0.00882887	0.00836038	0.00781281	0.00762728	1.37e-05	0.000944	0.102	36	37	36	37
Subclass	VLDL	XL	XL-VLDL-Lipid	mmol/L	0.0916676	0.0608758	0.0685231	0.109269	0.0814	0.0822038	0.0801098	0.0750959	2.13e-06	0.000598	0.125	36	37	36	37
Subclass	VLDL	XL	XL-VLDL-Particles	mmol/L	1.59504e-06	1.02138e-06	1.16811e-06	1.88609e-06	1.40221e-06	1.41128e-06	1.36883e-06	1.29603e-06	1.37e-05	0.00187	0.111	36	37	36	37
Subclass	VLDL	XL	XL-VLDL-PL	mmol/L	0.0149029	0.00888986	0.0102091	0.0177293	0.0153493	0.0145496	0.0136874	0.0136455	1.37e-05	0.000827	0.136	36	37	36	37
Subclass	VLDL	XL	XL-VLDL-TG	mmol/L	0.0478931	0.0321058	0.0368821	0.0598579	0.0473269	0.049323	0.0491814	0.0460064	0.000851	0.00126	0.387	36	37	36	37
Subclass	VLDL	XXL	XXL-VLDL-C	mmol/L	0.0138957	0.00792675	0.00771196	0.014559	0.0175914	0.0122469	0.00931039	0.014417	7.57e-05	0.000812	0.458	36	37	36	37
Subclass	VLDL	XXL	XXL-VLDL-CE	mmol/L	0.00817679	0.00481204	0.00476395	0.00829964	0.0103287	0.0075804	0.00609594	0.00853883	6.32e-05	0.000728	0.629	36	37	36	37
Subclass	VLDL	XXL	XXL-VLDL-FC	mmol/L	0.00571896	0.00311471	0.00294801	0.00625933	0.00741328	0.00478956	0.00345007	0.00610501	0.000478	0.00157	0.408	36	37	36	37
Subclass	VLDL	XXL	XXL-VLDL-Lipid	mmol/L	0.0409309	0.0240381	0.0213741	0.0467201	0.0670574	0.0424161	0.0280908	0.0567139	0.0516	0.0248	0.277	36	37	36	37
Subclass	VLDL	XXL	XXL-VLDL-Particles	mmol/L	3.06338e-07	1.63262e-07	1.48717e-07	3.69435e-07	5.52983e-07	3.7343e-07	2.64927e-07	4.78287e-07	0.00191	0.0159	0.181	36	37	36	37
Subclass	VLDL	XXL	XXL-VLDL-PL	mmol/L	0.00594837	0.00260776	0.00225752	0.00685765	0.011033	0.00671243	0.00438276	0.00915904	0.000548	0.00187	0.215	36	37	36	37
Subclass	VLDL	XXL	XXL-VLDL-TG	mmol/L	0.0210868	0.0135036	0.0114046	0.0253035	0.0394957	0.0246671	0.0167491	0.0345736	0.0457	0.964	0.197	36	37	36	37

## Sheet: Table S3B. Full dataset
Supplemental Table S3B. Complete data for plasma lipoprotein (sub)class profiles before, during and after IPE-supplementation.
Category	Lipoprotein class	Lipoprotein subclass	Subject ID	Time point (day)	Variable type	Variable	Abundance	Unit
Clinical	Other	Other	A	35	Cholesterol	Total-C	5.278	mmol/l
Clinical	Other	Other	A	35	Cholesterol	Non-HDL-C	3.83222	mmol/l
Clinical	Other	Other	A	35	Cholesterol	Remnant-C	1.72889	mmol/l
Class	VLDL	Other	A	35	Cholesterol	VLDL-C	0.795328	mmol/l
Clinical	Other	Other	A	35	Cholesterol	Clinical-LDL-C	2.99935	mmol/l
Class	LDL	Other	A	35	Cholesterol	LDL-C	2.10333	mmol/l
Class	HDL	Other	A	35	Cholesterol	HDL-C	1.44578	mmol/l
Clinical	Other	Other	A	35	Triglycerides	Total-TG	1.68702	mmol/l
Class	VLDL	Other	A	35	Triglycerides	VLDL-TG	1.27035	mmol/l
Class	LDL	Other	A	35	Triglycerides	LDL-TG	0.151635	mmol/l
Class	HDL	Other	A	35	Triglycerides	HDL-TG	0.163418	mmol/l
Clinical	Other	Other	A	35	Phospholipids	Total-PL	3.26545	mmol/l
Class	VLDL	Other	A	35	Phospholipids	VLDL-PL	0.546298	mmol/l
Class	LDL	Other	A	35	Phospholipids	LDL-PL	0.709577	mmol/l
Class	HDL	Other	A	35	Phospholipids	HDL-PL	1.6988	mmol/l
Clinical	Other	Other	A	35	Cholesteryl esters	Total-CE	3.83701	mmol/l
Class	VLDL	Other	A	35	Cholesteryl esters	VLDL-CE	0.464171	mmol/l
Class	LDL	Other	A	35	Cholesteryl esters	LDL-CE	1.55068	mmol/l
Class	HDL	Other	A	35	Cholesteryl esters	HDL-CE	1.12591	mmol/l
Clinical	Other	Other	A	35	Free cholesterol	Total-FC	1.44099	mmol/l
Class	VLDL	Other	A	35	Free cholesterol	VLDL-FC	0.331158	mmol/l
Class	LDL	Other	A	35	Free cholesterol	LDL-FC	0.552649	mmol/l
Class	HDL	Other	A	35	Free cholesterol	HDL-FC	0.319878	mmol/l
Clinical	Other	Other	A	35	Total lipids	Total-Lipid	10.2305	mmol/l
Class	VLDL	Other	A	35	Total lipids	VLDL-Lipid	2.61197	mmol/l
Class	LDL	Other	A	35	Total lipids	LDL-Lipid	2.96454	mmol/l
Class	HDL	Other	A	35	Total lipids	HDL-Lipid	3.308	mmol/l
Clinical	Other	Other	A	35	Lipoprotein particle concentrations	Total-Particles	0.0193218	mmol/l
Class	VLDL	Other	A	35	Lipoprotein particle concentrations	VLDL-Particles	0.000167835	mmol/l
Class	LDL	Other	A	35	Lipoprotein particle concentrations	LDL-Particles	0.00136199	mmol/l
Class	HDL	Other	A	35	Lipoprotein particle concentrations	HDL-Particles	0.0174833	mmol/l
Class	VLDL	Other	A	35	Lipoprotein particle sizes	VLDL-Size	39.589	nm
Class	LDL	Other	A	35	Lipoprotein particle sizes	LDL-Size	23.9992	nm
Class	HDL	Other	A	35	Lipoprotein particle sizes	HDL-Size	9.60414	nm
Clinical	Other	Other	A	35	Apolipoproteins	ApoB	0.943136	g/l
Clinical	Other	Other	A	35	Apolipoproteins	ApoA1	1.61217	g/l
Clinical	Other	Other	A	35	Apolipoproteins	ApoB/ApoA1	0.58501	ratio
Subclass	VLDL	XXL	A	35	Lipoprotein subclasses	XXL-VLDL-Particles	1.41089e-06	mmol/l
Subclass	VLDL	XXL	A	35	Lipoprotein subclasses	XXL-VLDL-Lipid	0.190878	mmol/l
Subclass	VLDL	XXL	A	35	Lipoprotein subclasses	XXL-VLDL-PL	0.0251275	mmol/l
Subclass	VLDL	XXL	A	35	Lipoprotein subclasses	XXL-VLDL-C	0.0454124	mmol/l
Subclass	VLDL	XXL	A	35	Lipoprotein subclasses	XXL-VLDL-CE	0.0275045	mmol/l
Subclass	VLDL	XXL	A	35	Lipoprotein subclasses	XXL-VLDL-FC	0.0179079	mmol/l
Subclass	VLDL	XXL	A	35	Lipoprotein subclasses	XXL-VLDL-TG	0.120338	mmol/l
Subclass	VLDL	XL	A	35	Lipoprotein subclasses	XL-VLDL-Particles	4.6322e-06	mmol/l
Subclass	VLDL	XL	A	35	Lipoprotein subclasses	XL-VLDL-Lipid	0.277639	mmol/l
Subclass	VLDL	XL	A	35	Lipoprotein subclasses	XL-VLDL-PL	0.0473686	mmol/l
Subclass	VLDL	XL	A	35	Lipoprotein subclasses	XL-VLDL-C	0.068284	mmol/l
Subclass	VLDL	XL	A	35	Lipoprotein subclasses	XL-VLDL-CE	0.0397547	mmol/l
Subclass	VLDL	XL	A	35	Lipoprotein subclasses	XL-VLDL-FC	0.0285293	mmol/l
Subclass	VLDL	XL	A	35	Lipoprotein subclasses	XL-VLDL-TG	0.161986	mmol/l
Subclass	VLDL	L	A	35	Lipoprotein subclasses	L-VLDL-Particles	1.46621e-05	mmol/l
Subclass	VLDL	L	A	35	Lipoprotein subclasses	L-VLDL-Lipid	0.499554	mmol/l
Subclass	VLDL	L	A	35	Lipoprotein subclasses	L-VLDL-PL	0.0934798	mmol/l
Subclass	VLDL	L	A	35	Lipoprotein subclasses	L-VLDL-C	0.13114	mmol/l
Subclass	VLDL	L	A	35	Lipoprotein subclasses	L-VLDL-CE	0.0669877	mmol/l
Subclass	VLDL	L	A	35	Lipoprotein subclasses	L-VLDL-FC	0.0641521	mmol/l
Subclass	VLDL	L	A	35	Lipoprotein subclasses	L-VLDL-TG	0.274935	mmol/l
Subclass	VLDL	M	A	35	Lipoprotein subclasses	M-VLDL-Particles	4.39242e-05	mmol/l
Subclass	VLDL	M	A	35	Lipoprotein subclasses	M-VLDL-Lipid	0.786966	mmol/l
Subclass	VLDL	M	A	35	Lipoprotein subclasses	M-VLDL-PL	0.163109	mmol/l
Subclass	VLDL	M	A	35	Lipoprotein subclasses	M-VLDL-C	0.203847	mmol/l
Subclass	VLDL	M	A	35	Lipoprotein subclasses	M-VLDL-CE	0.107228	mmol/l
Subclass	VLDL	M	A	35	Lipoprotein subclasses	M-VLDL-FC	0.0966195	mmol/l
Subclass	VLDL	M	A	35	Lipoprotein subclasses	M-VLDL-TG	0.420011	mmol/l
Subclass	VLDL	S	A	35	Lipoprotein subclasses	S-VLDL-Particles	4.93273e-05	mmol/l
Subclass	VLDL	S	A	35	Lipoprotein subclasses	S-VLDL-Lipid	0.505956	mmol/l
Subclass	VLDL	S	A	35	Lipoprotein subclasses	S-VLDL-PL	0.116307	mmol/l
Subclass	VLDL	S	A	35	Lipoprotein subclasses	S-VLDL-C	0.171833	mmol/l
Subclass	VLDL	S	A	35	Lipoprotein subclasses	S-VLDL-CE	0.10277	mmol/l
Subclass	VLDL	S	A	35	Lipoprotein subclasses	S-VLDL-FC	0.0690625	mmol/l
Subclass	VLDL	S	A	35	Lipoprotein subclasses	S-VLDL-TG	0.217817	mmol/l
Subclass	VLDL	XS	A	35	Lipoprotein subclasses	XS-VLDL-Particles	5.38786e-05	mmol/l
Subclass	VLDL	XS	A	35	Lipoprotein subclasses	XS-VLDL-Lipid	0.35098	mmol/l
Subclass	VLDL	XS	A	35	Lipoprotein subclasses	XS-VLDL-PL	0.100907	mmol/l
Subclass	VLDL	XS	A	35	Lipoprotein subclasses	XS-VLDL-C	0.174812	mmol/l
Subclass	VLDL	XS	A	35	Lipoprotein subclasses	XS-VLDL-CE	0.119926	mmol/l
Subclass	VLDL	XS	A	35	Lipoprotein subclasses	XS-VLDL-FC	0.0548864	mmol/l
Subclass	VLDL	XS	A	35	Lipoprotein subclasses	XS-VLDL-TG	0.0752609	mmol/l
Class	IDL	Other	A	35	Lipoprotein subclasses	IDL-Particles	0.000308644	mmol/l
Class	IDL	Other	A	35	Lipoprotein subclasses	IDL-Lipid	1.34595	mmol/l
Class	IDL	Other	A	35	Lipoprotein subclasses	IDL-PL	0.310774	mmol/l
Class	IDL	Other	A	35	Lipoprotein subclasses	IDL-C	0.93356	mmol/l
Class	IDL	Other	A	35	Lipoprotein subclasses	IDL-CE	0.713347	mmol/l
Class	IDL	Other	A	35	Lipoprotein subclasses	IDL-FC	0.220213	mmol/l
Class	IDL	Other	A	35	Lipoprotein subclasses	IDL-TG	0.101616	mmol/l
Subclass	LDL	L	A	35	Lipoprotein subclasses	L-LDL-Particles	0.00085632	mmol/l
Subclass	LDL	L	A	35	Lipoprotein subclasses	L-LDL-Lipid	1.89161	mmol/l
Subclass	LDL	L	A	35	Lipoprotein subclasses	L-LDL-PL	0.40803	mmol/l
Subclass	LDL	L	A	35	Lipoprotein subclasses	L-LDL-C	1.38447	mmol/l
Subclass	LDL	L	A	35	Lipoprotein subclasses	L-LDL-CE	1.03619	mmol/l
Subclass	LDL	L	A	35	Lipoprotein subclasses	L-LDL-FC	0.348274	mmol/l
Subclass	LDL	L	A	35	Lipoprotein subclasses	L-LDL-TG	0.0991086	mmol/l
Subclass	LDL	M	A	35	Lipoprotein subclasses	M-LDL-Particles	0.000324287	mmol/l
Subclass	LDL	M	A	35	Lipoprotein subclasses	M-LDL-Lipid	0.744884	mmol/l
Subclass	LDL	M	A	35	Lipoprotein subclasses	M-LDL-PL	0.199435	mmol/l
Subclass	LDL	M	A	35	Lipoprotein subclasses	M-LDL-C	0.5101	mmol/l
Subclass	LDL	M	A	35	Lipoprotein subclasses	M-LDL-CE	0.364517	mmol/l
Subclass	LDL	M	A	35	Lipoprotein subclasses	M-LDL-FC	0.145582	mmol/l
Subclass	LDL	M	A	35	Lipoprotein subclasses	M-LDL-TG	0.0353497	mmol/l
Subclass	LDL	S	A	35	Lipoprotein subclasses	S-LDL-Particles	0.000181386	mmol/l
Subclass	LDL	S	A	35	Lipoprotein subclasses	S-LDL-Lipid	0.32805	mmol/l
Subclass	LDL	S	A	35	Lipoprotein subclasses	S-LDL-PL	0.102111	mmol/l
Subclass	LDL	S	A	35	Lipoprotein subclasses	S-LDL-C	0.208762	mmol/l
Subclass	LDL	S	A	35	Lipoprotein subclasses	S-LDL-CE	0.14997	mmol/l
Subclass	LDL	S	A	35	Lipoprotein subclasses	S-LDL-FC	0.0587921	mmol/l
Subclass	LDL	S	A	35	Lipoprotein subclasses	S-LDL-TG	0.017177	mmol/l
Subclass	HDL	XL	A	35	Lipoprotein subclasses	XL-HDL-Particles	0.000197965	mmol/l
Subclass	HDL	XL	A	35	Lipoprotein subclasses	XL-HDL-Lipid	0.126605	mmol/l
Subclass	HDL	XL	A	35	Lipoprotein subclasses	XL-HDL-PL	0.053451	mmol/l
Subclass	HDL	XL	A	35	Lipoprotein subclasses	XL-HDL-C	0.065421	mmol/l
Subclass	HDL	XL	A	35	Lipoprotein subclasses	XL-HDL-CE	0.0484553	mmol/l
Subclass	HDL	XL	A	35	Lipoprotein subclasses	XL-HDL-FC	0.0169657	mmol/l
Subclass	HDL	XL	A	35	Lipoprotein subclasses	XL-HDL-TG	0.00773281	mmol/l
Subclass	HDL	L	A	35	Lipoprotein subclasses	L-HDL-Particles	0.00141855	mmol/l
Subclass	HDL	L	A	35	Lipoprotein subclasses	L-HDL-Lipid	0.645649	mmol/l
Subclass	HDL	L	A	35	Lipoprotein subclasses	L-HDL-PL	0.330352	mmol/l
Subclass	HDL	L	A	35	Lipoprotein subclasses	L-HDL-C	0.281647	mmol/l
Subclass	HDL	L	A	35	Lipoprotein subclasses	L-HDL-CE	0.218899	mmol/l
Subclass	HDL	L	A	35	Lipoprotein subclasses	L-HDL-FC	0.062748	mmol/l
Subclass	HDL	L	A	35	Lipoprotein subclasses	L-HDL-TG	0.0336502	mmol/l
Subclass	HDL	M	A	35	Lipoprotein subclasses	M-HDL-Particles	0.00448894	mmol/l
Subclass	HDL	M	A	35	Lipoprotein subclasses	M-HDL-Lipid	1.18875	mmol/l
Subclass	HDL	M	A	35	Lipoprotein subclasses	M-HDL-PL	0.552819	mmol/l
Subclass	HDL	M	A	35	Lipoprotein subclasses	M-HDL-C	0.574186	mmol/l
Subclass	HDL	M	A	35	Lipoprotein subclasses	M-HDL-CE	0.469931	mmol/l
Subclass	HDL	M	A	35	Lipoprotein subclasses	M-HDL-FC	0.104255	mmol/l
Subclass	HDL	M	A	35	Lipoprotein subclasses	M-HDL-TG	0.0617454	mmol/l
Subclass	HDL	S	A	35	Lipoprotein subclasses	S-HDL-Particles	0.0113778	mmol/l
Subclass	HDL	S	A	35	Lipoprotein subclasses	S-HDL-Lipid	1.347	mmol/l
Subclass	HDL	S	A	35	Lipoprotein subclasses	S-HDL-PL	0.762176	mmol/l
Subclass	HDL	S	A	35	Lipoprotein subclasses	S-HDL-C	0.52453	mmol/l
Subclass	HDL	S	A	35	Lipoprotein subclasses	S-HDL-CE	0.38862	mmol/l
Subclass	HDL	S	A	35	Lipoprotein subclasses	S-HDL-FC	0.13591	mmol/l
Subclass	HDL	S	A	35	Lipoprotein subclasses	S-HDL-TG	0.0602899	mmol/l
Clinical	Other	Other	A	28	Cholesterol	Total-C	5.52982	mmol/l
Clinical	Other	Other	A	28	Cholesterol	Non-HDL-C	3.85003	mmol/l
Clinical	Other	Other	A	28	Cholesterol	Remnant-C	1.59522	mmol/l
Class	VLDL	Other	A	28	Cholesterol	VLDL-C	0.573751	mmol/l
Clinical	Other	Other	A	28	Cholesterol	Clinical-LDL-C	3.30183	mmol/l
Class	LDL	Other	A	28	Cholesterol	LDL-C	2.25482	mmol/l
Class	HDL	Other	A	28	Cholesterol	HDL-C	1.67979	mmol/l
Clinical	Other	Other	A	28	Triglycerides	Total-TG	0.911222	mmol/l
Class	VLDL	Other	A	28	Triglycerides	VLDL-TG	0.570813	mmol/l
Class	LDL	Other	A	28	Triglycerides	LDL-TG	0.141072	mmol/l
Class	HDL	Other	A	28	Triglycerides	HDL-TG	0.107213	mmol/l
Clinical	Other	Other	A	28	Phospholipids	Total-PL	3.29968	mmol/l
Class	VLDL	Other	A	28	Phospholipids	VLDL-PL	0.340101	mmol/l
Class	LDL	Other	A	28	Phospholipids	LDL-PL	0.765135	mmol/l
Class	HDL	Other	A	28	Phospholipids	HDL-PL	1.86796	mmol/l
Clinical	Other	Other	A	28	Cholesteryl esters	Total-CE	4.13279	mmol/l
Class	VLDL	Other	A	28	Cholesteryl esters	VLDL-CE	0.356769	mmol/l
Class	LDL	Other	A	28	Cholesteryl esters	LDL-CE	1.63776	mmol/l
Class	HDL	Other	A	28	Cholesteryl esters	HDL-CE	1.31798	mmol/l
Clinical	Other	Other	A	28	Free cholesterol	Total-FC	1.39703	mmol/l
Class	VLDL	Other	A	28	Free cholesterol	VLDL-FC	0.216982	mmol/l
Class	LDL	Other	A	28	Free cholesterol	LDL-FC	0.617056	mmol/l
Class	HDL	Other	A	28	Free cholesterol	HDL-FC	0.361805	mmol/l
Clinical	Other	Other	A	28	Total lipids	Total-Lipid	9.74073	mmol/l
Class	VLDL	Other	A	28	Total lipids	VLDL-Lipid	1.48466	mmol/l
Class	LDL	Other	A	28	Total lipids	LDL-Lipid	3.16102	mmol/l
Class	HDL	Other	A	28	Total lipids	HDL-Lipid	3.65496	mmol/l
Clinical	Other	Other	A	28	Lipoprotein particle concentrations	Total-Particles	0.0211875	mmol/l
Class	VLDL	Other	A	28	Lipoprotein particle concentrations	VLDL-Particles	0.00012267	mmol/l
Class	LDL	Other	A	28	Lipoprotein particle concentrations	LDL-Particles	0.00130662	mmol/l
Class	HDL	Other	A	28	Lipoprotein particle concentrations	HDL-Particles	0.0194331	mmol/l
Class	VLDL	Other	A	28	Lipoprotein particle sizes	VLDL-Size	37.7406	nm
Class	LDL	Other	A	28	Lipoprotein particle sizes	LDL-Size	23.9266	nm
Class	HDL	Other	A	28	Lipoprotein particle sizes	HDL-Size	9.59992	nm
Clinical	Other	Other	A	28	Apolipoproteins	ApoB	0.900015	g/l
Clinical	Other	Other	A	28	Apolipoproteins	ApoA1	1.74357	g/l
Clinical	Other	Other	A	28	Apolipoproteins	ApoB/ApoA1	0.516191	ratio
Subclass	VLDL	XXL	A	28	Lipoprotein subclasses	XXL-VLDL-Particles	1.36904e-08	mmol/l
Subclass	VLDL	XXL	A	28	Lipoprotein subclasses	XXL-VLDL-Lipid	0.00243173	mmol/l
Subclass	VLDL	XXL	A	28	Lipoprotein subclasses	XXL-VLDL-PL	3.00698e-05	mmol/l
Subclass	VLDL	XXL	A	28	Lipoprotein subclasses	XXL-VLDL-C	0.00240095	mmol/l
Subclass	VLDL	XXL	A	28	Lipoprotein subclasses	XXL-VLDL-CE	0.00146102	mmol/l
Subclass	VLDL	XXL	A	28	Lipoprotein subclasses	XXL-VLDL-FC	0.000939924	mmol/l
Subclass	VLDL	XXL	A	28	Lipoprotein subclasses	XXL-VLDL-TG	7.09743e-07	mmol/l
Subclass	VLDL	XL	A	28	Lipoprotein subclasses	XL-VLDL-Particles	1.45948e-06	mmol/l
Subclass	VLDL	XL	A	28	Lipoprotein subclasses	XL-VLDL-Lipid	0.0786291	mmol/l
Subclass	VLDL	XL	A	28	Lipoprotein subclasses	XL-VLDL-PL	0.011407	mmol/l
Subclass	VLDL	XL	A	28	Lipoprotein subclasses	XL-VLDL-C	0.0282044	mmol/l
Subclass	VLDL	XL	A	28	Lipoprotein subclasses	XL-VLDL-CE	0.0201373	mmol/l
Subclass	VLDL	XL	A	28	Lipoprotein subclasses	XL-VLDL-FC	0.00806707	mmol/l
Subclass	VLDL	XL	A	28	Lipoprotein subclasses	XL-VLDL-TG	0.0390178	mmol/l
Subclass	VLDL	L	A	28	Lipoprotein subclasses	L-VLDL-Particles	6.23062e-06	mmol/l
Subclass	VLDL	L	A	28	Lipoprotein subclasses	L-VLDL-Lipid	0.200816	mmol/l
Subclass	VLDL	L	A	28	Lipoprotein subclasses	L-VLDL-PL	0.0326394	mmol/l
Subclass	VLDL	L	A	28	Lipoprotein subclasses	L-VLDL-C	0.0613181	mmol/l
Subclass	VLDL	L	A	28	Lipoprotein subclasses	L-VLDL-CE	0.0334525	mmol/l
Subclass	VLDL	L	A	28	Lipoprotein subclasses	L-VLDL-FC	0.0278656	mmol/l
Subclass	VLDL	L	A	28	Lipoprotein subclasses	L-VLDL-TG	0.106859	mmol/l
Subclass	VLDL	M	A	28	Lipoprotein subclasses	M-VLDL-Particles	3.12588e-05	mmol/l
Subclass	VLDL	M	A	28	Lipoprotein subclasses	M-VLDL-Lipid	0.514291	mmol/l
Subclass	VLDL	M	A	28	Lipoprotein subclasses	M-VLDL-PL	0.114953	mmol/l
Subclass	VLDL	M	A	28	Lipoprotein subclasses	M-VLDL-C	0.171481	mmol/l
Subclass	VLDL	M	A	28	Lipoprotein subclasses	M-VLDL-CE	0.0987601	mmol/l
Subclass	VLDL	M	A	28	Lipoprotein subclasses	M-VLDL-FC	0.0727213	mmol/l
Subclass	VLDL	M	A	28	Lipoprotein subclasses	M-VLDL-TG	0.227856	mmol/l
Subclass	VLDL	S	A	28	Lipoprotein subclasses	S-VLDL-Particles	3.45786e-05	mmol/l
Subclass	VLDL	S	A	28	Lipoprotein subclasses	S-VLDL-Lipid	0.376014	mmol/l
Subclass	VLDL	S	A	28	Lipoprotein subclasses	S-VLDL-PL	0.0945862	mmol/l
Subclass	VLDL	S	A	28	Lipoprotein subclasses	S-VLDL-C	0.142713	mmol/l
Subclass	VLDL	S	A	28	Lipoprotein subclasses	S-VLDL-CE	0.0841801	mmol/l
Subclass	VLDL	S	A	28	Lipoprotein subclasses	S-VLDL-FC	0.0585325	mmol/l
Subclass	VLDL	S	A	28	Lipoprotein subclasses	S-VLDL-TG	0.138715	mmol/l
Subclass	VLDL	XS	A	28	Lipoprotein subclasses	XS-VLDL-Particles	4.9129e-05	mmol/l
Subclass	VLDL	XS	A	28	Lipoprotein subclasses	XS-VLDL-Lipid	0.312482	mmol/l
Subclass	VLDL	XS	A	28	Lipoprotein subclasses	XS-VLDL-PL	0.0864848	mmol/l
Subclass	VLDL	XS	A	28	Lipoprotein subclasses	XS-VLDL-C	0.167634	mmol/l
Subclass	VLDL	XS	A	28	Lipoprotein subclasses	XS-VLDL-CE	0.118778	mmol/l
Subclass	VLDL	XS	A	28	Lipoprotein subclasses	XS-VLDL-FC	0.048856	mmol/l
Subclass	VLDL	XS	A	28	Lipoprotein subclasses	XS-VLDL-TG	0.0583638	mmol/l
Class	IDL	Other	A	28	Lipoprotein subclasses	IDL-Particles	0.000325122	mmol/l
Class	IDL	Other	A	28	Lipoprotein subclasses	IDL-Lipid	1.44008	mmol/l
Class	IDL	Other	A	28	Lipoprotein subclasses	IDL-PL	0.32649	mmol/l
Class	IDL	Other	A	28	Lipoprotein subclasses	IDL-C	1.02147	mmol/l
Class	IDL	Other	A	28	Lipoprotein subclasses	IDL-CE	0.746609	mmol/l
Class	IDL	Other	A	28	Lipoprotein subclasses	IDL-FC	0.274857	mmol/l
Class	IDL	Other	A	28	Lipoprotein subclasses	IDL-TG	0.0921239	mmol/l
Subclass	LDL	L	A	28	Lipoprotein subclasses	L-LDL-Particles	0.000801971	mmol/l
Subclass	LDL	L	A	28	Lipoprotein subclasses	L-LDL-Lipid	2.06939	mmol/l
Subclass	LDL	L	A	28	Lipoprotein subclasses	L-LDL-PL	0.450165	mmol/l
Subclass	LDL	L	A	28	Lipoprotein subclasses	L-LDL-C	1.52142	mmol/l
Subclass	LDL	L	A	28	Lipoprotein subclasses	L-LDL-CE	1.13705	mmol/l
Subclass	LDL	L	A	28	Lipoprotein subclasses	L-LDL-FC	0.384368	mmol/l
Subclass	LDL	L	A	28	Lipoprotein subclasses	L-LDL-TG	0.0978108	mmol/l
Subclass	LDL	M	A	28	Lipoprotein subclasses	M-LDL-Particles	0.000319965	mmol/l
Subclass	LDL	M	A	28	Lipoprotein subclasses	M-LDL-Lipid	0.764029	mmol/l
Subclass	LDL	M	A	28	Lipoprotein subclasses	M-LDL-PL	0.209671	mmol/l
Subclass	LDL	M	A	28	Lipoprotein subclasses	M-LDL-C	0.52298	mmol/l
Subclass	LDL	M	A	28	Lipoprotein subclasses	M-LDL-CE	0.357087	mmol/l
Subclass	LDL	M	A	28	Lipoprotein subclasses	M-LDL-FC	0.165893	mmol/l
Subclass	LDL	M	A	28	Lipoprotein subclasses	M-LDL-TG	0.0313781	mmol/l
Subclass	LDL	S	A	28	Lipoprotein subclasses	S-LDL-Particles	0.000184687	mmol/l
Subclass	LDL	S	A	28	Lipoprotein subclasses	S-LDL-Lipid	0.327603	mmol/l
Subclass	LDL	S	A	28	Lipoprotein subclasses	S-LDL-PL	0.105299	mmol/l
Subclass	LDL	S	A	28	Lipoprotein subclasses	S-LDL-C	0.21042	mmol/l
Subclass	LDL	S	A	28	Lipoprotein subclasses	S-LDL-CE	0.143625	mmol/l
Subclass	LDL	S	A	28	Lipoprotein subclasses	S-LDL-FC	0.066795	mmol/l
Subclass	LDL	S	A	28	Lipoprotein subclasses	S-LDL-TG	0.0118832	mmol/l
Subclass	HDL	XL	A	28	Lipoprotein subclasses	XL-HDL-Particles	0.000181904	mmol/l
Subclass	HDL	XL	A	28	Lipoprotein subclasses	XL-HDL-Lipid	0.124725	mmol/l
Subclass	HDL	XL	A	28	Lipoprotein subclasses	XL-HDL-PL	0.0499816	mmol/l
Subclass	HDL	XL	A	28	Lipoprotein subclasses	XL-HDL-C	0.0705634	mmol/l
Subclass	HDL	XL	A	28	Lipoprotein subclasses	XL-HDL-CE	0.0528363	mmol/l
Subclass	HDL	XL	A	28	Lipoprotein subclasses	XL-HDL-FC	0.0177271	mmol/l
Subclass	HDL	XL	A	28	Lipoprotein subclasses	XL-HDL-TG	0.00418003	mmol/l
Subclass	HDL	L	A	28	Lipoprotein subclasses	L-HDL-Particles	0.00154906	mmol/l
Subclass	HDL	L	A	28	Lipoprotein subclasses	L-HDL-Lipid	0.747104	mmol/l
Subclass	HDL	L	A	28	Lipoprotein subclasses	L-HDL-PL	0.394667	mmol/l
Subclass	HDL	L	A	28	Lipoprotein subclasses	L-HDL-C	0.333423	mmol/l
Subclass	HDL	L	A	28	Lipoprotein subclasses	L-HDL-CE	0.258288	mmol/l
Subclass	HDL	L	A	28	Lipoprotein subclasses	L-HDL-FC	0.0751345	mmol/l
Subclass	HDL	L	A	28	Lipoprotein subclasses	L-HDL-TG	0.0190138	mmol/l
Subclass	HDL	M	A	28	Lipoprotein subclasses	M-HDL-Particles	0.00509212	mmol/l
Subclass	HDL	M	A	28	Lipoprotein subclasses	M-HDL-Lipid	1.34532	mmol/l
Subclass	HDL	M	A	28	Lipoprotein subclasses	M-HDL-PL	0.619396	mmol/l
Subclass	HDL	M	A	28	Lipoprotein subclasses	M-HDL-C	0.684797	mmol/l
Subclass	HDL	M	A	28	Lipoprotein subclasses	M-HDL-CE	0.562033	mmol/l
Subclass	HDL	M	A	28	Lipoprotein subclasses	M-HDL-FC	0.122764	mmol/l
Subclass	HDL	M	A	28	Lipoprotein subclasses	M-HDL-TG	0.041127	mmol/l
Subclass	HDL	S	A	28	Lipoprotein subclasses	S-HDL-Particles	0.01261	mmol/l
Subclass	HDL	S	A	28	Lipoprotein subclasses	S-HDL-Lipid	1.43781	mmol/l
Subclass	HDL	S	A	28	Lipoprotein subclasses	S-HDL-PL	0.803913	mmol/l
Subclass	HDL	S	A	28	Lipoprotein subclasses	S-HDL-C	0.591006	mmol/l
Subclass	HDL	S	A	28	Lipoprotein subclasses	S-HDL-CE	0.444827	mmol/l
Subclass	HDL	S	A	28	Lipoprotein subclasses	S-HDL-FC	0.146179	mmol/l
Subclass	HDL	S	A	28	Lipoprotein subclasses	S-HDL-TG	0.0428927	mmol/l
Clinical	Other	Other	A	7	Cholesterol	Total-C	5.49219	mmol/l
Clinical	Other	Other	A	7	Cholesterol	Non-HDL-C	3.83281	mmol/l
Clinical	Other	Other	A	7	Cholesterol	Remnant-C	1.48022	mmol/l
Class	VLDL	Other	A	7	Cholesterol	VLDL-C	0.505686	mmol/l
Clinical	Other	Other	A	7	Cholesterol	Clinical-LDL-C	3.43231	mmol/l
Class	LDL	Other	A	7	Cholesterol	LDL-C	2.35259	mmol/l
Class	HDL	Other	A	7	Cholesterol	HDL-C	1.65938	mmol/l
Clinical	Other	Other	A	7	Triglycerides	Total-TG	0.567026	mmol/l
Class	VLDL	Other	A	7	Triglycerides	VLDL-TG	0.329807	mmol/l
Class	LDL	Other	A	7	Triglycerides	LDL-TG	0.121693	mmol/l
Class	HDL	Other	A	7	Triglycerides	HDL-TG	0.0423869	mmol/l
Clinical	Other	Other	A	7	Phospholipids	Total-PL	3.04613	mmol/l
Class	VLDL	Other	A	7	Phospholipids	VLDL-PL	0.267794	mmol/l
Class	LDL	Other	A	7	Phospholipids	LDL-PL	0.787813	mmol/l
Class	HDL	Other	A	7	Phospholipids	HDL-PL	1.66126	mmol/l
Clinical	Other	Other	A	7	Cholesteryl esters	Total-CE	4.10281	mmol/l
Class	VLDL	Other	A	7	Cholesteryl esters	VLDL-CE	0.32745	mmol/l
Class	LDL	Other	A	7	Cholesteryl esters	LDL-CE	1.69049	mmol/l
Class	HDL	Other	A	7	Cholesteryl esters	HDL-CE	1.30845	mmol/l
Clinical	Other	Other	A	7	Free cholesterol	Total-FC	1.38937	mmol/l
Class	VLDL	Other	A	7	Free cholesterol	VLDL-FC	0.178236	mmol/l
Class	LDL	Other	A	7	Free cholesterol	LDL-FC	0.662098	mmol/l
Class	HDL	Other	A	7	Free cholesterol	HDL-FC	0.350926	mmol/l
Clinical	Other	Other	A	7	Total lipids	Total-Lipid	9.10534	mmol/l
Class	VLDL	Other	A	7	Total lipids	VLDL-Lipid	1.10329	mmol/l
Class	LDL	Other	A	7	Total lipids	LDL-Lipid	3.26209	mmol/l
Class	HDL	Other	A	7	Total lipids	HDL-Lipid	3.36302	mmol/l
Clinical	Other	Other	A	7	Lipoprotein particle concentrations	Total-Particles	0.0196237	mmol/l
Class	VLDL	Other	A	7	Lipoprotein particle concentrations	VLDL-Particles	9.97232e-05	mmol/l
Class	LDL	Other	A	7	Lipoprotein particle concentrations	LDL-Particles	0.00137509	mmol/l
Class	HDL	Other	A	7	Lipoprotein particle concentrations	HDL-Particles	0.0178439	mmol/l
Class	VLDL	Other	A	7	Lipoprotein particle sizes	VLDL-Size	37.1543	nm
Class	LDL	Other	A	7	Lipoprotein particle sizes	LDL-Size	23.9022	nm
Class	HDL	Other	A	7	Lipoprotein particle sizes	HDL-Size	9.63821	nm
Clinical	Other	Other	A	7	Apolipoproteins	ApoB	0.913054	g/l
Clinical	Other	Other	A	7	Apolipoproteins	ApoA1	1.59056	g/l
Clinical	Other	Other	A	7	Apolipoproteins	ApoB/ApoA1	0.574046	ratio
Subclass	VLDL	XXL	A	7	Lipoprotein subclasses	XXL-VLDL-Particles	1.27863e-08	mmol/l
Subclass	VLDL	XXL	A	7	Lipoprotein subclasses	XXL-VLDL-Lipid	0.00279492	mmol/l
Subclass	VLDL	XXL	A	7	Lipoprotein subclasses	XXL-VLDL-PL	4.9889e-05	mmol/l
Subclass	VLDL	XXL	A	7	Lipoprotein subclasses	XXL-VLDL-C	0.00159156	mmol/l
Subclass	VLDL	XXL	A	7	Lipoprotein subclasses	XXL-VLDL-CE	0.00101197	mmol/l
Subclass	VLDL	XXL	A	7	Lipoprotein subclasses	XXL-VLDL-FC	0.000579591	mmol/l
Subclass	VLDL	XXL	A	7	Lipoprotein subclasses	XXL-VLDL-TG	0.00115347	mmol/l
Subclass	VLDL	XL	A	7	Lipoprotein subclasses	XL-VLDL-Particles	4.4628e-07	mmol/l
Subclass	VLDL	XL	A	7	Lipoprotein subclasses	XL-VLDL-Lipid	0.0211368	mmol/l
Subclass	VLDL	XL	A	7	Lipoprotein subclasses	XL-VLDL-PL	0.00151505	mmol/l
Subclass	VLDL	XL	A	7	Lipoprotein subclasses	XL-VLDL-C	0.0171792	mmol/l
Subclass	VLDL	XL	A	7	Lipoprotein subclasses	XL-VLDL-CE	0.0148517	mmol/l
Subclass	VLDL	XL	A	7	Lipoprotein subclasses	XL-VLDL-FC	0.00232747	mmol/l
Subclass	VLDL	XL	A	7	Lipoprotein subclasses	XL-VLDL-TG	0.00244251	mmol/l
Subclass	VLDL	L	A	7	Lipoprotein subclasses	L-VLDL-Particles	3.18169e-06	mmol/l
Subclass	VLDL	L	A	7	Lipoprotein subclasses	L-VLDL-Lipid	0.10566	mmol/l
Subclass	VLDL	L	A	7	Lipoprotein subclasses	L-VLDL-PL	0.0131217	mmol/l
Subclass	VLDL	L	A	7	Lipoprotein subclasses	L-VLDL-C	0.0352778	mmol/l
Subclass	VLDL	L	A	7	Lipoprotein subclasses	L-VLDL-CE	0.0214291	mmol/l
Subclass	VLDL	L	A	7	Lipoprotein subclasses	L-VLDL-FC	0.0138487	mmol/l
Subclass	VLDL	L	A	7	Lipoprotein subclasses	L-VLDL-TG	0.0572602	mmol/l
Subclass	VLDL	M	A	7	Lipoprotein subclasses	M-VLDL-Particles	2.65916e-05	mmol/l
Subclass	VLDL	M	A	7	Lipoprotein subclasses	M-VLDL-Lipid	0.414054	mmol/l
Subclass	VLDL	M	A	7	Lipoprotein subclasses	M-VLDL-PL	0.101118	mmol/l
Subclass	VLDL	M	A	7	Lipoprotein subclasses	M-VLDL-C	0.168762	mmol/l
Subclass	VLDL	M	A	7	Lipoprotein subclasses	M-VLDL-CE	0.103533	mmol/l
Subclass	VLDL	M	A	7	Lipoprotein subclasses	M-VLDL-FC	0.0652289	mmol/l
Subclass	VLDL	M	A	7	Lipoprotein subclasses	M-VLDL-TG	0.144174	mmol/l
Subclass	VLDL	S	A	7	Lipoprotein subclasses	S-VLDL-Particles	2.66723e-05	mmol/l
Subclass	VLDL	S	A	7	Lipoprotein subclasses	S-VLDL-Lipid	0.297121	mmol/l
Subclass	VLDL	S	A	7	Lipoprotein subclasses	S-VLDL-PL	0.084168	mmol/l
Subclass	VLDL	S	A	7	Lipoprotein subclasses	S-VLDL-C	0.127671	mmol/l
Subclass	VLDL	S	A	7	Lipoprotein subclasses	S-VLDL-CE	0.07303	mmol/l
Subclass	VLDL	S	A	7	Lipoprotein subclasses	S-VLDL-FC	0.0546406	mmol/l
Subclass	VLDL	S	A	7	Lipoprotein subclasses	S-VLDL-TG	0.0852822	mmol/l
Subclass	VLDL	XS	A	7	Lipoprotein subclasses	XS-VLDL-Particles	4.28186e-05	mmol/l
Subclass	VLDL	XS	A	7	Lipoprotein subclasses	XS-VLDL-Lipid	0.26252	mmol/l
Subclass	VLDL	XS	A	7	Lipoprotein subclasses	XS-VLDL-PL	0.0678211	mmol/l
Subclass	VLDL	XS	A	7	Lipoprotein subclasses	XS-VLDL-C	0.155204	mmol/l
Subclass	VLDL	XS	A	7	Lipoprotein subclasses	XS-VLDL-CE	0.113594	mmol/l
Subclass	VLDL	XS	A	7	Lipoprotein subclasses	XS-VLDL-FC	0.0416109	mmol/l
Subclass	VLDL	XS	A	7	Lipoprotein subclasses	XS-VLDL-TG	0.0394946	mmol/l
Class	IDL	Other	A	7	Lipoprotein subclasses	IDL-Particles	0.000305016	mmol/l
Class	IDL	Other	A	7	Lipoprotein subclasses	IDL-Lipid	1.37694	mmol/l
Class	IDL	Other	A	7	Lipoprotein subclasses	IDL-PL	0.32927	mmol/l
Class	IDL	Other	A	7	Lipoprotein subclasses	IDL-C	0.974532	mmol/l
Class	IDL	Other	A	7	Lipoprotein subclasses	IDL-CE	0.71478	mmol/l
Class	IDL	Other	A	7	Lipoprotein subclasses	IDL-FC	0.259752	mmol/l
Class	IDL	Other	A	7	Lipoprotein subclasses	IDL-TG	0.0731386	mmol/l
Subclass	LDL	L	A	7	Lipoprotein subclasses	L-LDL-Particles	0.000842927	mmol/l
Subclass	LDL	L	A	7	Lipoprotein subclasses	L-LDL-Lipid	2.12535	mmol/l
Subclass	LDL	L	A	7	Lipoprotein subclasses	L-LDL-PL	0.456993	mmol/l
Subclass	LDL	L	A	7	Lipoprotein subclasses	L-LDL-C	1.58399	mmol/l
Subclass	LDL	L	A	7	Lipoprotein subclasses	L-LDL-CE	1.17631	mmol/l
Subclass	LDL	L	A	7	Lipoprotein subclasses	L-LDL-FC	0.407679	mmol/l
Subclass	LDL	L	A	7	Lipoprotein subclasses	L-LDL-TG	0.0843671	mmol/l
Subclass	LDL	M	A	7	Lipoprotein subclasses	M-LDL-Particles	0.000330591	mmol/l
Subclass	LDL	M	A	7	Lipoprotein subclasses	M-LDL-Lipid	0.781197	mmol/l
Subclass	LDL	M	A	7	Lipoprotein subclasses	M-LDL-PL	0.214664	mmol/l
Subclass	LDL	M	A	7	Lipoprotein subclasses	M-LDL-C	0.539007	mmol/l
Subclass	LDL	M	A	7	Lipoprotein subclasses	M-LDL-CE	0.35972	mmol/l
Subclass	LDL	M	A	7	Lipoprotein subclasses	M-LDL-FC	0.179287	mmol/l
Subclass	LDL	M	A	7	Lipoprotein subclasses	M-LDL-TG	0.0275263	mmol/l
Subclass	LDL	S	A	7	Lipoprotein subclasses	S-LDL-Particles	0.000201575	mmol/l
Subclass	LDL	S	A	7	Lipoprotein subclasses	S-LDL-Lipid	0.355544	mmol/l
Subclass	LDL	S	A	7	Lipoprotein subclasses	S-LDL-PL	0.116156	mmol/l
Subclass	LDL	S	A	7	Lipoprotein subclasses	S-LDL-C	0.229589	mmol/l
Subclass	LDL	S	A	7	Lipoprotein subclasses	S-LDL-CE	0.154457	mmol/l
Subclass	LDL	S	A	7	Lipoprotein subclasses	S-LDL-FC	0.0751323	mmol/l
Subclass	LDL	S	A	7	Lipoprotein subclasses	S-LDL-TG	0.00979956	mmol/l
Subclass	HDL	XL	A	7	Lipoprotein subclasses	XL-HDL-Particles	0.000241595	mmol/l
Subclass	HDL	XL	A	7	Lipoprotein subclasses	XL-HDL-Lipid	0.175702	mmol/l
Subclass	HDL	XL	A	7	Lipoprotein subclasses	XL-HDL-PL	0.0740995	mmol/l
Subclass	HDL	XL	A	7	Lipoprotein subclasses	XL-HDL-C	0.0988328	mmol/l
Subclass	HDL	XL	A	7	Lipoprotein subclasses	XL-HDL-CE	0.0736288	mmol/l
Subclass	HDL	XL	A	7	Lipoprotein subclasses	XL-HDL-FC	0.0252041	mmol/l
Subclass	HDL	XL	A	7	Lipoprotein subclasses	XL-HDL-TG	0.00276934	mmol/l
Subclass	HDL	L	A	7	Lipoprotein subclasses	L-HDL-Particles	0.00168065	mmol/l
Subclass	HDL	L	A	7	Lipoprotein subclasses	L-HDL-Lipid	0.792316	mmol/l
Subclass	HDL	L	A	7	Lipoprotein subclasses	L-HDL-PL	0.390437	mmol/l
Subclass	HDL	L	A	7	Lipoprotein subclasses	L-HDL-C	0.397149	mmol/l
Subclass	HDL	L	A	7	Lipoprotein subclasses	L-HDL-CE	0.312062	mmol/l
Subclass	HDL	L	A	7	Lipoprotein subclasses	L-HDL-FC	0.0850879	mmol/l
Subclass	HDL	L	A	7	Lipoprotein subclasses	L-HDL-TG	0.00472965	mmol/l
Subclass	HDL	M	A	7	Lipoprotein subclasses	M-HDL-Particles	0.00439736	mmol/l
Subclass	HDL	M	A	7	Lipoprotein subclasses	M-HDL-Lipid	1.14856	mmol/l
Subclass	HDL	M	A	7	Lipoprotein subclasses	M-HDL-PL	0.519615	mmol/l
Subclass	HDL	M	A	7	Lipoprotein subclasses	M-HDL-C	0.617478	mmol/l
Subclass	HDL	M	A	7	Lipoprotein subclasses	M-HDL-CE	0.509546	mmol/l
Subclass	HDL	M	A	7	Lipoprotein subclasses	M-HDL-FC	0.107932	mmol/l
Subclass	HDL	M	A	7	Lipoprotein subclasses	M-HDL-TG	0.0114661	mmol/l
Subclass	HDL	S	A	7	Lipoprotein subclasses	S-HDL-Particles	0.0115243	mmol/l
Subclass	HDL	S	A	7	Lipoprotein subclasses	S-HDL-Lipid	1.24644	mmol/l
Subclass	HDL	S	A	7	Lipoprotein subclasses	S-HDL-PL	0.677104	mmol/l
Subclass	HDL	S	A	7	Lipoprotein subclasses	S-HDL-C	0.545919	mmol/l
Subclass	HDL	S	A	7	Lipoprotein subclasses	S-HDL-CE	0.413218	mmol/l
Subclass	HDL	S	A	7	Lipoprotein subclasses	S-HDL-FC	0.132701	mmol/l
Subclass	HDL	S	A	7	Lipoprotein subclasses	S-HDL-TG	0.0234218	mmol/l
Clinical	Other	Other	A	0	Cholesterol	Total-C	6.4865	mmol/l
Clinical	Other	Other	A	0	Cholesterol	Non-HDL-C	4.80194	mmol/l
Clinical	Other	Other	A	0	Cholesterol	Remnant-C	1.99255	mmol/l
Class	VLDL	Other	A	0	Cholesterol	VLDL-C	0.792625	mmol/l
Clinical	Other	Other	A	0	Cholesterol	Clinical-LDL-C	4.14789	mmol/l
Class	LDL	Other	A	0	Cholesterol	LDL-C	2.80939	mmol/l
Class	HDL	Other	A	0	Cholesterol	HDL-C	1.68456	mmol/l
Clinical	Other	Other	A	0	Triglycerides	Total-TG	1.16401	mmol/l
Class	VLDL	Other	A	0	Triglycerides	VLDL-TG	0.811256	mmol/l
Class	LDL	Other	A	0	Triglycerides	LDL-TG	0.148782	mmol/l
Class	HDL	Other	A	0	Triglycerides	HDL-TG	0.110474	mmol/l
Clinical	Other	Other	A	0	Phospholipids	Total-PL	3.60454	mmol/l
Class	VLDL	Other	A	0	Phospholipids	VLDL-PL	0.47997	mmol/l
Class	LDL	Other	A	0	Phospholipids	LDL-PL	0.923465	mmol/l
Class	HDL	Other	A	0	Phospholipids	HDL-PL	1.81515	mmol/l
Clinical	Other	Other	A	0	Cholesteryl esters	Total-CE	4.79296	mmol/l
Class	VLDL	Other	A	0	Cholesteryl esters	VLDL-CE	0.488143	mmol/l
Class	LDL	Other	A	0	Cholesteryl esters	LDL-CE	2.05412	mmol/l
Class	HDL	Other	A	0	Cholesteryl esters	HDL-CE	1.32611	mmol/l
Clinical	Other	Other	A	0	Free cholesterol	Total-FC	1.69354	mmol/l
Class	VLDL	Other	A	0	Free cholesterol	VLDL-FC	0.304482	mmol/l
Class	LDL	Other	A	0	Free cholesterol	LDL-FC	0.755267	mmol/l
Class	HDL	Other	A	0	Free cholesterol	HDL-FC	0.358446	mmol/l
Clinical	Other	Other	A	0	Total lipids	Total-Lipid	11.255	mmol/l
Class	VLDL	Other	A	0	Total lipids	VLDL-Lipid	2.08385	mmol/l
Class	LDL	Other	A	0	Total lipids	LDL-Lipid	3.88164	mmol/l
Class	HDL	Other	A	0	Total lipids	HDL-Lipid	3.61018	mmol/l
Clinical	Other	Other	A	0	Lipoprotein particle concentrations	Total-Particles	0.0222738	mmol/l
Class	VLDL	Other	A	0	Lipoprotein particle concentrations	VLDL-Particles	0.00015531	mmol/l
Class	LDL	Other	A	0	Lipoprotein particle concentrations	LDL-Particles	0.00164941	mmol/l
Class	HDL	Other	A	0	Lipoprotein particle concentrations	HDL-Particles	0.0200828	mmol/l
Class	VLDL	Other	A	0	Lipoprotein particle sizes	VLDL-Size	38.6036	nm
Class	LDL	Other	A	0	Lipoprotein particle sizes	LDL-Size	23.9328	nm
Class	HDL	Other	A	0	Lipoprotein particle sizes	HDL-Size	9.54965	nm
Clinical	Other	Other	A	0	Apolipoproteins	ApoB	1.12398	g/l
Clinical	Other	Other	A	0	Apolipoproteins	ApoA1	1.75782	g/l
Clinical	Other	Other	A	0	Apolipoproteins	ApoB/ApoA1	0.639415	ratio
Subclass	VLDL	XXL	A	0	Lipoprotein subclasses	XXL-VLDL-Particles	3.07431e-08	mmol/l
Subclass	VLDL	XXL	A	0	Lipoprotein subclasses	XXL-VLDL-Lipid	0.00893149	mmol/l
Subclass	VLDL	XXL	A	0	Lipoprotein subclasses	XXL-VLDL-PL	0.000191269	mmol/l
Subclass	VLDL	XXL	A	0	Lipoprotein subclasses	XXL-VLDL-C	0.00871813	mmol/l
Subclass	VLDL	XXL	A	0	Lipoprotein subclasses	XXL-VLDL-CE	0.00776873	mmol/l
Subclass	VLDL	XXL	A	0	Lipoprotein subclasses	XXL-VLDL-FC	0.000949399	mmol/l
Subclass	VLDL	XXL	A	0	Lipoprotein subclasses	XXL-VLDL-TG	2.20897e-05	mmol/l
Subclass	VLDL	XL	A	0	Lipoprotein subclasses	XL-VLDL-Particles	2.74286e-06	mmol/l
Subclass	VLDL	XL	A	0	Lipoprotein subclasses	XL-VLDL-Lipid	0.161533	mmol/l
Subclass	VLDL	XL	A	0	Lipoprotein subclasses	XL-VLDL-PL	0.0265936	mmol/l
Subclass	VLDL	XL	A	0	Lipoprotein subclasses	XL-VLDL-C	0.0505536	mmol/l
Subclass	VLDL	XL	A	0	Lipoprotein subclasses	XL-VLDL-CE	0.0335943	mmol/l
Subclass	VLDL	XL	A	0	Lipoprotein subclasses	XL-VLDL-FC	0.0169592	mmol/l
Subclass	VLDL	XL	A	0	Lipoprotein subclasses	XL-VLDL-TG	0.0843863	mmol/l
Subclass	VLDL	L	A	0	Lipoprotein subclasses	L-VLDL-Particles	9.91547e-06	mmol/l
Subclass	VLDL	L	A	0	Lipoprotein subclasses	L-VLDL-Lipid	0.342615	mmol/l
Subclass	VLDL	L	A	0	Lipoprotein subclasses	L-VLDL-PL	0.0616044	mmol/l
Subclass	VLDL	L	A	0	Lipoprotein subclasses	L-VLDL-C	0.0990127	mmol/l
Subclass	VLDL	L	A	0	Lipoprotein subclasses	L-VLDL-CE	0.0535498	mmol/l
Subclass	VLDL	L	A	0	Lipoprotein subclasses	L-VLDL-FC	0.0454629	mmol/l
Subclass	VLDL	L	A	0	Lipoprotein subclasses	L-VLDL-TG	0.181998	mmol/l
Subclass	VLDL	M	A	0	Lipoprotein subclasses	M-VLDL-Particles	4.44789e-05	mmol/l
Subclass	VLDL	M	A	0	Lipoprotein subclasses	M-VLDL-Lipid	0.746962	mmol/l
Subclass	VLDL	M	A	0	Lipoprotein subclasses	M-VLDL-PL	0.169965	mmol/l
Subclass	VLDL	M	A	0	Lipoprotein subclasses	M-VLDL-C	0.246663	mmol/l
Subclass	VLDL	M	A	0	Lipoprotein subclasses	M-VLDL-CE	0.141045	mmol/l
Subclass	VLDL	M	A	0	Lipoprotein subclasses	M-VLDL-FC	0.105619	mmol/l
Subclass	VLDL	M	A	0	Lipoprotein subclasses	M-VLDL-TG	0.330334	mmol/l
Subclass	VLDL	S	A	0	Lipoprotein subclasses	S-VLDL-Particles	4.27367e-05	mmol/l
Subclass	VLDL	S	A	0	Lipoprotein subclasses	S-VLDL-Lipid	0.468481	mmol/l
Subclass	VLDL	S	A	0	Lipoprotein subclasses	S-VLDL-PL	0.122933	mmol/l
Subclass	VLDL	S	A	0	Lipoprotein subclasses	S-VLDL-C	0.189577	mmol/l
Subclass	VLDL	S	A	0	Lipoprotein subclasses	S-VLDL-CE	0.111101	mmol/l
Subclass	VLDL	S	A	0	Lipoprotein subclasses	S-VLDL-FC	0.078476	mmol/l
Subclass	VLDL	S	A	0	Lipoprotein subclasses	S-VLDL-TG	0.155971	mmol/l
Subclass	VLDL	XS	A	0	Lipoprotein subclasses	XS-VLDL-Particles	5.54053e-05	mmol/l
Subclass	VLDL	XS	A	0	Lipoprotein subclasses	XS-VLDL-Lipid	0.355329	mmol/l
Subclass	VLDL	XS	A	0	Lipoprotein subclasses	XS-VLDL-PL	0.0986838	mmol/l
Subclass	VLDL	XS	A	0	Lipoprotein subclasses	XS-VLDL-C	0.198101	mmol/l
Subclass	VLDL	XS	A	0	Lipoprotein subclasses	XS-VLDL-CE	0.141085	mmol/l
Subclass	VLDL	XS	A	0	Lipoprotein subclasses	XS-VLDL-FC	0.0570162	mmol/l
Subclass	VLDL	XS	A	0	Lipoprotein subclasses	XS-VLDL-TG	0.0585438	mmol/l
Class	IDL	Other	A	0	Lipoprotein subclasses	IDL-Particles	0.000386263	mmol/l
Class	IDL	Other	A	0	Lipoprotein subclasses	IDL-Lipid	1.67938	mmol/l
Class	IDL	Other	A	0	Lipoprotein subclasses	IDL-PL	0.385958	mmol/l
Class	IDL	Other	A	0	Lipoprotein subclasses	IDL-C	1.19992	mmol/l
Class	IDL	Other	A	0	Lipoprotein subclasses	IDL-CE	0.900937	mmol/l
Class	IDL	Other	A	0	Lipoprotein subclasses	IDL-FC	0.298988	mmol/l
Class	IDL	Other	A	0	Lipoprotein subclasses	IDL-TG	0.0934941	mmol/l
Subclass	LDL	L	A	0	Lipoprotein subclasses	L-LDL-Particles	0.00101203	mmol/l
Subclass	LDL	L	A	0	Lipoprotein subclasses	L-LDL-Lipid	2.4984	mmol/l
Subclass	LDL	L	A	0	Lipoprotein subclasses	L-LDL-PL	0.53655	mmol/l
Subclass	LDL	L	A	0	Lipoprotein subclasses	L-LDL-C	1.86083	mmol/l
Subclass	LDL	L	A	0	Lipoprotein subclasses	L-LDL-CE	1.39029	mmol/l
Subclass	LDL	L	A	0	Lipoprotein subclasses	L-LDL-FC	0.470541	mmol/l
Subclass	LDL	L	A	0	Lipoprotein subclasses	L-LDL-TG	0.101016	mmol/l
Subclass	LDL	M	A	0	Lipoprotein subclasses	M-LDL-Particles	0.000406799	mmol/l
Subclass	LDL	M	A	0	Lipoprotein subclasses	M-LDL-Lipid	0.971511	mmol/l
Subclass	LDL	M	A	0	Lipoprotein subclasses	M-LDL-PL	0.259434	mmol/l
Subclass	LDL	M	A	0	Lipoprotein subclasses	M-LDL-C	0.678062	mmol/l
Subclass	LDL	M	A	0	Lipoprotein subclasses	M-LDL-CE	0.474688	mmol/l
Subclass	LDL	M	A	0	Lipoprotein subclasses	M-LDL-FC	0.203374	mmol/l
Subclass	LDL	M	A	0	Lipoprotein subclasses	M-LDL-TG	0.0340153	mmol/l
Subclass	LDL	S	A	0	Lipoprotein subclasses	S-LDL-Particles	0.00023058	mmol/l
Subclass	LDL	S	A	0	Lipoprotein subclasses	S-LDL-Lipid	0.411729	mmol/l
Subclass	LDL	S	A	0	Lipoprotein subclasses	S-LDL-PL	0.127481	mmol/l
Subclass	LDL	S	A	0	Lipoprotein subclasses	S-LDL-C	0.270498	mmol/l
Subclass	LDL	S	A	0	Lipoprotein subclasses	S-LDL-CE	0.189146	mmol/l
Subclass	LDL	S	A	0	Lipoprotein subclasses	S-LDL-FC	0.0813516	mmol/l
Subclass	LDL	S	A	0	Lipoprotein subclasses	S-LDL-TG	0.0137505	mmol/l
Subclass	HDL	XL	A	0	Lipoprotein subclasses	XL-HDL-Particles	0.000191959	mmol/l
Subclass	HDL	XL	A	0	Lipoprotein subclasses	XL-HDL-Lipid	0.120543	mmol/l
Subclass	HDL	XL	A	0	Lipoprotein subclasses	XL-HDL-PL	0.0440338	mmol/l
Subclass	HDL	XL	A	0	Lipoprotein subclasses	XL-HDL-C	0.0717081	mmol/l
Subclass	HDL	XL	A	0	Lipoprotein subclasses	XL-HDL-CE	0.0540393	mmol/l
Subclass	HDL	XL	A	0	Lipoprotein subclasses	XL-HDL-FC	0.0176689	mmol/l
Subclass	HDL	XL	A	0	Lipoprotein subclasses	XL-HDL-TG	0.00480069	mmol/l
Subclass	HDL	L	A	0	Lipoprotein subclasses	L-HDL-Particles	0.00146893	mmol/l
Subclass	HDL	L	A	0	Lipoprotein subclasses	L-HDL-Lipid	0.681125	mmol/l
Subclass	HDL	L	A	0	Lipoprotein subclasses	L-HDL-PL	0.345105	mmol/l
Subclass	HDL	L	A	0	Lipoprotein subclasses	L-HDL-C	0.317586	mmol/l
Subclass	HDL	L	A	0	Lipoprotein subclasses	L-HDL-CE	0.249589	mmol/l
Subclass	HDL	L	A	0	Lipoprotein subclasses	L-HDL-FC	0.067997	mmol/l
Subclass	HDL	L	A	0	Lipoprotein subclasses	L-HDL-TG	0.0184337	mmol/l
Subclass	HDL	M	A	0	Lipoprotein subclasses	M-HDL-Particles	0.00499726	mmol/l
Subclass	HDL	M	A	0	Lipoprotein subclasses	M-HDL-Lipid	1.30347	mmol/l
Subclass	HDL	M	A	0	Lipoprotein subclasses	M-HDL-PL	0.592876	mmol/l
Subclass	HDL	M	A	0	Lipoprotein subclasses	M-HDL-C	0.669735	mmol/l
Subclass	HDL	M	A	0	Lipoprotein subclasses	M-HDL-CE	0.550611	mmol/l
Subclass	HDL	M	A	0	Lipoprotein subclasses	M-HDL-FC	0.119123	mmol/l
Subclass	HDL	M	A	0	Lipoprotein subclasses	M-HDL-TG	0.0408606	mmol/l
Subclass	HDL	S	A	0	Lipoprotein subclasses	S-HDL-Particles	0.0134246	mmol/l
Subclass	HDL	S	A	0	Lipoprotein subclasses	S-HDL-Lipid	1.50504	mmol/l
Subclass	HDL	S	A	0	Lipoprotein subclasses	S-HDL-PL	0.833131	mmol/l
Subclass	HDL	S	A	0	Lipoprotein subclasses	S-HDL-C	0.625527	mmol/l
Subclass	HDL	S	A	0	Lipoprotein subclasses	S-HDL-CE	0.47187	mmol/l
Subclass	HDL	S	A	0	Lipoprotein subclasses	S-HDL-FC	0.153657	mmol/l
Subclass	HDL	S	A	0	Lipoprotein subclasses	S-HDL-TG	0.0463791	mmol/l
Clinical	Other	Other	AA	35	Cholesterol	Total-C	4.05327	mmol/l
Clinical	Other	Other	AA	35	Cholesterol	Non-HDL-C	3.03765	mmol/l
Clinical	Other	Other	AA	35	Cholesterol	Remnant-C	1.33064	mmol/l
Class	VLDL	Other	AA	35	Cholesterol	VLDL-C	0.666706	mmol/l
Clinical	Other	Other	AA	35	Cholesterol	Clinical-LDL-C	2.38614	mmol/l
Class	LDL	Other	AA	35	Cholesterol	LDL-C	1.70701	mmol/l
Class	HDL	Other	AA	35	Cholesterol	HDL-C	1.01562	mmol/l
Clinical	Other	Other	AA	35	Triglycerides	Total-TG	1.39774	mmol/l
Class	VLDL	Other	AA	35	Triglycerides	VLDL-TG	1.04652	mmol/l
Class	LDL	Other	AA	35	Triglycerides	LDL-TG	0.135931	mmol/l
Class	HDL	Other	AA	35	Triglycerides	HDL-TG	0.123779	mmol/l
Clinical	Other	Other	AA	35	Phospholipids	Total-PL	2.50935	mmol/l
Class	VLDL	Other	AA	35	Phospholipids	VLDL-PL	0.465645	mmol/l
Class	LDL	Other	AA	35	Phospholipids	LDL-PL	0.596612	mmol/l
Class	HDL	Other	AA	35	Phospholipids	HDL-PL	1.20732	mmol/l
Clinical	Other	Other	AA	35	Cholesteryl esters	Total-CE	2.94721	mmol/l
Class	VLDL	Other	AA	35	Cholesteryl esters	VLDL-CE	0.390678	mmol/l
Class	LDL	Other	AA	35	Cholesteryl esters	LDL-CE	1.26744	mmol/l
Class	HDL	Other	AA	35	Cholesteryl esters	HDL-CE	0.803262	mmol/l
Clinical	Other	Other	AA	35	Free cholesterol	Total-FC	1.10605	mmol/l
Class	VLDL	Other	AA	35	Free cholesterol	VLDL-FC	0.276028	mmol/l
Class	LDL	Other	AA	35	Free cholesterol	LDL-FC	0.439569	mmol/l
Class	HDL	Other	AA	35	Free cholesterol	HDL-FC	0.212356	mmol/l
Clinical	Other	Other	AA	35	Total lipids	Total-Lipid	7.96035	mmol/l
Class	VLDL	Other	AA	35	Total lipids	VLDL-Lipid	2.17887	mmol/l
Class	LDL	Other	AA	35	Total lipids	LDL-Lipid	2.43955	mmol/l
Class	HDL	Other	AA	35	Total lipids	HDL-Lipid	2.34671	mmol/l
Clinical	Other	Other	AA	35	Lipoprotein particle concentrations	Total-Particles	0.0151876	mmol/l
Class	VLDL	Other	AA	35	Lipoprotein particle concentrations	VLDL-Particles	0.000146193	mmol/l
Class	LDL	Other	AA	35	Lipoprotein particle concentrations	LDL-Particles	0.00118684	mmol/l
Class	HDL	Other	AA	35	Lipoprotein particle concentrations	HDL-Particles	0.0135985	mmol/l
Class	VLDL	Other	AA	35	Lipoprotein particle sizes	VLDL-Size	39.6072	nm
Class	LDL	Other	AA	35	Lipoprotein particle sizes	LDL-Size	23.9062	nm
Class	HDL	Other	AA	35	Lipoprotein particle sizes	HDL-Size	9.38063	nm
Clinical	Other	Other	AA	35	Apolipoproteins	ApoB	0.815193	g/l
Clinical	Other	Other	AA	35	Apolipoproteins	ApoA1	1.22438	g/l
Clinical	Other	Other	AA	35	Apolipoproteins	ApoB/ApoA1	0.665804	ratio
Subclass	VLDL	XXL	AA	35	Lipoprotein subclasses	XXL-VLDL-Particles	8.88138e-07	mmol/l
Subclass	VLDL	XXL	AA	35	Lipoprotein subclasses	XXL-VLDL-Lipid	0.105904	mmol/l
Subclass	VLDL	XXL	AA	35	Lipoprotein subclasses	XXL-VLDL-PL	0.0152288	mmol/l
Subclass	VLDL	XXL	AA	35	Lipoprotein subclasses	XXL-VLDL-C	0.0312222	mmol/l
Subclass	VLDL	XXL	AA	35	Lipoprotein subclasses	XXL-VLDL-CE	0.0198084	mmol/l
Subclass	VLDL	XXL	AA	35	Lipoprotein subclasses	XXL-VLDL-FC	0.0114138	mmol/l
Subclass	VLDL	XXL	AA	35	Lipoprotein subclasses	XXL-VLDL-TG	0.059453	mmol/l
Subclass	VLDL	XL	AA	35	Lipoprotein subclasses	XL-VLDL-Particles	3.82072e-06	mmol/l
Subclass	VLDL	XL	AA	35	Lipoprotein subclasses	XL-VLDL-Lipid	0.225023	mmol/l
Subclass	VLDL	XL	AA	35	Lipoprotein subclasses	XL-VLDL-PL	0.0382881	mmol/l
Subclass	VLDL	XL	AA	35	Lipoprotein subclasses	XL-VLDL-C	0.0579338	mmol/l
Subclass	VLDL	XL	AA	35	Lipoprotein subclasses	XL-VLDL-CE	0.0348894	mmol/l
Subclass	VLDL	XL	AA	35	Lipoprotein subclasses	XL-VLDL-FC	0.0230444	mmol/l
Subclass	VLDL	XL	AA	35	Lipoprotein subclasses	XL-VLDL-TG	0.128801	mmol/l
Subclass	VLDL	L	AA	35	Lipoprotein subclasses	L-VLDL-Particles	1.26879e-05	mmol/l
Subclass	VLDL	L	AA	35	Lipoprotein subclasses	L-VLDL-Lipid	0.426477	mmol/l
Subclass	VLDL	L	AA	35	Lipoprotein subclasses	L-VLDL-PL	0.0837542	mmol/l
Subclass	VLDL	L	AA	35	Lipoprotein subclasses	L-VLDL-C	0.118479	mmol/l
Subclass	VLDL	L	AA	35	Lipoprotein subclasses	L-VLDL-CE	0.0621189	mmol/l
Subclass	VLDL	L	AA	35	Lipoprotein subclasses	L-VLDL-FC	0.0563606	mmol/l
Subclass	VLDL	L	AA	35	Lipoprotein subclasses	L-VLDL-TG	0.224243	mmol/l
Subclass	VLDL	M	AA	35	Lipoprotein subclasses	M-VLDL-Particles	3.93446e-05	mmol/l
Subclass	VLDL	M	AA	35	Lipoprotein subclasses	M-VLDL-Lipid	0.678064	mmol/l
Subclass	VLDL	M	AA	35	Lipoprotein subclasses	M-VLDL-PL	0.140222	mmol/l
Subclass	VLDL	M	AA	35	Lipoprotein subclasses	M-VLDL-C	0.169027	mmol/l
Subclass	VLDL	M	AA	35	Lipoprotein subclasses	M-VLDL-CE	0.0884546	mmol/l
Subclass	VLDL	M	AA	35	Lipoprotein subclasses	M-VLDL-FC	0.0805722	mmol/l
Subclass	VLDL	M	AA	35	Lipoprotein subclasses	M-VLDL-TG	0.368815	mmol/l
Subclass	VLDL	S	AA	35	Lipoprotein subclasses	S-VLDL-Particles	4.51667e-05	mmol/l
Subclass	VLDL	S	AA	35	Lipoprotein subclasses	S-VLDL-Lipid	0.454056	mmol/l
Subclass	VLDL	S	AA	35	Lipoprotein subclasses	S-VLDL-PL	0.103005	mmol/l
Subclass	VLDL	S	AA	35	Lipoprotein subclasses	S-VLDL-C	0.153439	mmol/l
Subclass	VLDL	S	AA	35	Lipoprotein subclasses	S-VLDL-CE	0.0934337	mmol/l
Subclass	VLDL	S	AA	35	Lipoprotein subclasses	S-VLDL-FC	0.0600048	mmol/l
Subclass	VLDL	S	AA	35	Lipoprotein subclasses	S-VLDL-TG	0.197613	mmol/l
Subclass	VLDL	XS	AA	35	Lipoprotein subclasses	XS-VLDL-Particles	4.42849e-05	mmol/l
Subclass	VLDL	XS	AA	35	Lipoprotein subclasses	XS-VLDL-Lipid	0.289347	mmol/l
Subclass	VLDL	XS	AA	35	Lipoprotein subclasses	XS-VLDL-PL	0.0851468	mmol/l
Subclass	VLDL	XS	AA	35	Lipoprotein subclasses	XS-VLDL-C	0.136605	mmol/l
Subclass	VLDL	XS	AA	35	Lipoprotein subclasses	XS-VLDL-CE	0.091973	mmol/l
Subclass	VLDL	XS	AA	35	Lipoprotein subclasses	XS-VLDL-FC	0.0446324	mmol/l
Subclass	VLDL	XS	AA	35	Lipoprotein subclasses	XS-VLDL-TG	0.0675945	mmol/l
Class	IDL	Other	AA	35	Lipoprotein subclasses	IDL-Particles	0.000256033	mmol/l
Class	IDL	Other	AA	35	Lipoprotein subclasses	IDL-Lipid	0.995217	mmol/l
Class	IDL	Other	AA	35	Lipoprotein subclasses	IDL-PL	0.239772	mmol/l
Class	IDL	Other	AA	35	Lipoprotein subclasses	IDL-C	0.663938	mmol/l
Class	IDL	Other	AA	35	Lipoprotein subclasses	IDL-CE	0.496672	mmol/l
Class	IDL	Other	AA	35	Lipoprotein subclasses	IDL-FC	0.167266	mmol/l
Class	IDL	Other	AA	35	Lipoprotein subclasses	IDL-TG	0.0915078	mmol/l
Subclass	LDL	L	AA	35	Lipoprotein subclasses	L-LDL-Particles	0.000705606	mmol/l
Subclass	LDL	L	AA	35	Lipoprotein subclasses	L-LDL-Lipid	1.48425	mmol/l
Subclass	LDL	L	AA	35	Lipoprotein subclasses	L-LDL-PL	0.331555	mmol/l
Subclass	LDL	L	AA	35	Lipoprotein subclasses	L-LDL-C	1.0631	mmol/l
Subclass	LDL	L	AA	35	Lipoprotein subclasses	L-LDL-CE	0.795539	mmol/l
Subclass	LDL	L	AA	35	Lipoprotein subclasses	L-LDL-FC	0.267563	mmol/l
Subclass	LDL	L	AA	35	Lipoprotein subclasses	L-LDL-TG	0.0895963	mmol/l
Subclass	LDL	M	AA	35	Lipoprotein subclasses	M-LDL-Particles	0.000321133	mmol/l
Subclass	LDL	M	AA	35	Lipoprotein subclasses	M-LDL-Lipid	0.66192	mmol/l
Subclass	LDL	M	AA	35	Lipoprotein subclasses	M-LDL-PL	0.17195	mmol/l
Subclass	LDL	M	AA	35	Lipoprotein subclasses	M-LDL-C	0.458432	mmol/l
Subclass	LDL	M	AA	35	Lipoprotein subclasses	M-LDL-CE	0.339079	mmol/l
Subclass	LDL	M	AA	35	Lipoprotein subclasses	M-LDL-FC	0.119353	mmol/l
Subclass	LDL	M	AA	35	Lipoprotein subclasses	M-LDL-TG	0.0315383	mmol/l
Subclass	LDL	S	AA	35	Lipoprotein subclasses	S-LDL-Particles	0.000160105	mmol/l
Subclass	LDL	S	AA	35	Lipoprotein subclasses	S-LDL-Lipid	0.293374	mmol/l
Subclass	LDL	S	AA	35	Lipoprotein subclasses	S-LDL-PL	0.0931072	mmol/l
Subclass	LDL	S	AA	35	Lipoprotein subclasses	S-LDL-C	0.18547	mmol/l
Subclass	LDL	S	AA	35	Lipoprotein subclasses	S-LDL-CE	0.132818	mmol/l
Subclass	LDL	S	AA	35	Lipoprotein subclasses	S-LDL-FC	0.0526529	mmol/l
Subclass	LDL	S	AA	35	Lipoprotein subclasses	S-LDL-TG	0.0147966	mmol/l
Subclass	HDL	XL	AA	35	Lipoprotein subclasses	XL-HDL-Particles	0.000117897	mmol/l
Subclass	HDL	XL	AA	35	Lipoprotein subclasses	XL-HDL-Lipid	0.0692424	mmol/l
Subclass	HDL	XL	AA	35	Lipoprotein subclasses	XL-HDL-PL	0.0223673	mmol/l
Subclass	HDL	XL	AA	35	Lipoprotein subclasses	XL-HDL-C	0.0413894	mmol/l
Subclass	HDL	XL	AA	35	Lipoprotein subclasses	XL-HDL-CE	0.0280354	mmol/l
Subclass	HDL	XL	AA	35	Lipoprotein subclasses	XL-HDL-FC	0.013354	mmol/l
Subclass	HDL	XL	AA	35	Lipoprotein subclasses	XL-HDL-TG	0.00548562	mmol/l
Subclass	HDL	L	AA	35	Lipoprotein subclasses	L-HDL-Particles	0.000571836	mmol/l
Subclass	HDL	L	AA	35	Lipoprotein subclasses	L-HDL-Lipid	0.291792	mmol/l
Subclass	HDL	L	AA	35	Lipoprotein subclasses	L-HDL-PL	0.151681	mmol/l
Subclass	HDL	L	AA	35	Lipoprotein subclasses	L-HDL-C	0.121584	mmol/l
Subclass	HDL	L	AA	35	Lipoprotein subclasses	L-HDL-CE	0.0985507	mmol/l
Subclass	HDL	L	AA	35	Lipoprotein subclasses	L-HDL-FC	0.0230334	mmol/l
Subclass	HDL	L	AA	35	Lipoprotein subclasses	L-HDL-TG	0.0185262	mmol/l
Subclass	HDL	M	AA	35	Lipoprotein subclasses	M-HDL-Particles	0.0030232	mmol/l
Subclass	HDL	M	AA	35	Lipoprotein subclasses	M-HDL-Lipid	0.838933	mmol/l
Subclass	HDL	M	AA	35	Lipoprotein subclasses	M-HDL-PL	0.39669	mmol/l
Subclass	HDL	M	AA	35	Lipoprotein subclasses	M-HDL-C	0.397186	mmol/l
Subclass	HDL	M	AA	35	Lipoprotein subclasses	M-HDL-CE	0.332334	mmol/l
Subclass	HDL	M	AA	35	Lipoprotein subclasses	M-HDL-FC	0.0648524	mmol/l
Subclass	HDL	M	AA	35	Lipoprotein subclasses	M-HDL-TG	0.0450564	mmol/l
Subclass	HDL	S	AA	35	Lipoprotein subclasses	S-HDL-Particles	0.00988558	mmol/l
Subclass	HDL	S	AA	35	Lipoprotein subclasses	S-HDL-Lipid	1.14675	mmol/l
Subclass	HDL	S	AA	35	Lipoprotein subclasses	S-HDL-PL	0.636578	mmol/l
Subclass	HDL	S	AA	35	Lipoprotein subclasses	S-HDL-C	0.455459	mmol/l
Subclass	HDL	S	AA	35	Lipoprotein subclasses	S-HDL-CE	0.344343	mmol/l
Subclass	HDL	S	AA	35	Lipoprotein subclasses	S-HDL-FC	0.111116	mmol/l
Subclass	HDL	S	AA	35	Lipoprotein subclasses	S-HDL-TG	0.0547107	mmol/l
Clinical	Other	Other	AA	28	Cholesterol	Total-C	4.19118	mmol/l
Clinical	Other	Other	AA	28	Cholesterol	Non-HDL-C	3.19303	mmol/l
Clinical	Other	Other	AA	28	Cholesterol	Remnant-C	1.41677	mmol/l
Class	VLDL	Other	AA	28	Cholesterol	VLDL-C	0.720733	mmol/l
Clinical	Other	Other	AA	28	Cholesterol	Clinical-LDL-C	2.50124	mmol/l
Class	LDL	Other	AA	28	Cholesterol	LDL-C	1.77626	mmol/l
Class	HDL	Other	AA	28	Cholesterol	HDL-C	0.998154	mmol/l
Clinical	Other	Other	AA	28	Triglycerides	Total-TG	1.48331	mmol/l
Class	VLDL	Other	AA	28	Triglycerides	VLDL-TG	1.10245	mmol/l
Class	LDL	Other	AA	28	Triglycerides	LDL-TG	0.147323	mmol/l
Class	HDL	Other	AA	28	Triglycerides	HDL-TG	0.133152	mmol/l
Clinical	Other	Other	AA	28	Phospholipids	Total-PL	2.59141	mmol/l
Class	VLDL	Other	AA	28	Phospholipids	VLDL-PL	0.504905	mmol/l
Class	LDL	Other	AA	28	Phospholipids	LDL-PL	0.623886	mmol/l
Class	HDL	Other	AA	28	Phospholipids	HDL-PL	1.21218	mmol/l
Clinical	Other	Other	AA	28	Cholesteryl esters	Total-CE	3.0416	mmol/l
Class	VLDL	Other	AA	28	Cholesteryl esters	VLDL-CE	0.418246	mmol/l
Class	LDL	Other	AA	28	Cholesteryl esters	LDL-CE	1.31463	mmol/l
Class	HDL	Other	AA	28	Cholesteryl esters	HDL-CE	0.783424	mmol/l
Clinical	Other	Other	AA	28	Free cholesterol	Total-FC	1.14958	mmol/l
Class	VLDL	Other	AA	28	Free cholesterol	VLDL-FC	0.302487	mmol/l
Class	LDL	Other	AA	28	Free cholesterol	LDL-FC	0.461624	mmol/l
Class	HDL	Other	AA	28	Free cholesterol	HDL-FC	0.214729	mmol/l
Clinical	Other	Other	AA	28	Total lipids	Total-Lipid	8.2659	mmol/l
Class	VLDL	Other	AA	28	Total lipids	VLDL-Lipid	2.32809	mmol/l
Class	LDL	Other	AA	28	Total lipids	LDL-Lipid	2.54747	mmol/l
Class	HDL	Other	AA	28	Total lipids	HDL-Lipid	2.34349	mmol/l
Clinical	Other	Other	AA	28	Lipoprotein particle concentrations	Total-Particles	0.0153582	mmol/l
Class	VLDL	Other	AA	28	Lipoprotein particle concentrations	VLDL-Particles	0.000159058	mmol/l
Class	LDL	Other	AA	28	Lipoprotein particle concentrations	LDL-Particles	0.00124401	mmol/l
Class	HDL	Other	AA	28	Lipoprotein particle concentrations	HDL-Particles	0.0136926	mmol/l
Class	VLDL	Other	AA	28	Lipoprotein particle sizes	VLDL-Size	39.4037	nm
Class	LDL	Other	AA	28	Lipoprotein particle sizes	LDL-Size	24.0016	nm
Class	HDL	Other	AA	28	Lipoprotein particle sizes	HDL-Size	9.35256	nm
Clinical	Other	Other	AA	28	Apolipoproteins	ApoB	0.854437	g/l
Clinical	Other	Other	AA	28	Apolipoproteins	ApoA1	1.21908	g/l
Clinical	Other	Other	AA	28	Apolipoproteins	ApoB/ApoA1	0.700886	ratio
Subclass	VLDL	XXL	AA	28	Lipoprotein subclasses	XXL-VLDL-Particles	9.08211e-07	mmol/l
Subclass	VLDL	XXL	AA	28	Lipoprotein subclasses	XXL-VLDL-Lipid	0.103039	mmol/l
Subclass	VLDL	XXL	AA	28	Lipoprotein subclasses	XXL-VLDL-PL	0.0174924	mmol/l
Subclass	VLDL	XXL	AA	28	Lipoprotein subclasses	XXL-VLDL-C	0.0335761	mmol/l
Subclass	VLDL	XXL	AA	28	Lipoprotein subclasses	XXL-VLDL-CE	0.0202909	mmol/l
Subclass	VLDL	XXL	AA	28	Lipoprotein subclasses	XXL-VLDL-FC	0.0132853	mmol/l
Subclass	VLDL	XXL	AA	28	Lipoprotein subclasses	XXL-VLDL-TG	0.0519709	mmol/l
Subclass	VLDL	XL	AA	28	Lipoprotein subclasses	XL-VLDL-Particles	3.87347e-06	mmol/l
Subclass	VLDL	XL	AA	28	Lipoprotein subclasses	XL-VLDL-Lipid	0.227783	mmol/l
Subclass	VLDL	XL	AA	28	Lipoprotein subclasses	XL-VLDL-PL	0.0394015	mmol/l
Subclass	VLDL	XL	AA	28	Lipoprotein subclasses	XL-VLDL-C	0.0597429	mmol/l
Subclass	VLDL	XL	AA	28	Lipoprotein subclasses	XL-VLDL-CE	0.0357881	mmol/l
Subclass	VLDL	XL	AA	28	Lipoprotein subclasses	XL-VLDL-FC	0.0239549	mmol/l
Subclass	VLDL	XL	AA	28	Lipoprotein subclasses	XL-VLDL-TG	0.128639	mmol/l
Subclass	VLDL	L	AA	28	Lipoprotein subclasses	L-VLDL-Particles	1.2965e-05	mmol/l
Subclass	VLDL	L	AA	28	Lipoprotein subclasses	L-VLDL-Lipid	0.442374	mmol/l
Subclass	VLDL	L	AA	28	Lipoprotein subclasses	L-VLDL-PL	0.0857499	mmol/l
Subclass	VLDL	L	AA	28	Lipoprotein subclasses	L-VLDL-C	0.127156	mmol/l
Subclass	VLDL	L	AA	28	Lipoprotein subclasses	L-VLDL-CE	0.0680076	mmol/l
Subclass	VLDL	L	AA	28	Lipoprotein subclasses	L-VLDL-FC	0.0591479	mmol/l
Subclass	VLDL	L	AA	28	Lipoprotein subclasses	L-VLDL-TG	0.229468	mmol/l
Subclass	VLDL	M	AA	28	Lipoprotein subclasses	M-VLDL-Particles	4.14121e-05	mmol/l
Subclass	VLDL	M	AA	28	Lipoprotein subclasses	M-VLDL-Lipid	0.719451	mmol/l
Subclass	VLDL	M	AA	28	Lipoprotein subclasses	M-VLDL-PL	0.150821	mmol/l
Subclass	VLDL	M	AA	28	Lipoprotein subclasses	M-VLDL-C	0.181332	mmol/l
Subclass	VLDL	M	AA	28	Lipoprotein subclasses	M-VLDL-CE	0.09202	mmol/l
Subclass	VLDL	M	AA	28	Lipoprotein subclasses	M-VLDL-FC	0.089312	mmol/l
Subclass	VLDL	M	AA	28	Lipoprotein subclasses	M-VLDL-TG	0.387297	mmol/l
Subclass	VLDL	S	AA	28	Lipoprotein subclasses	S-VLDL-Particles	5.21554e-05	mmol/l
Subclass	VLDL	S	AA	28	Lipoprotein subclasses	S-VLDL-Lipid	0.51657	mmol/l
Subclass	VLDL	S	AA	28	Lipoprotein subclasses	S-VLDL-PL	0.115975	mmol/l
Subclass	VLDL	S	AA	28	Lipoprotein subclasses	S-VLDL-C	0.17211	mmol/l
Subclass	VLDL	S	AA	28	Lipoprotein subclasses	S-VLDL-CE	0.104998	mmol/l
Subclass	VLDL	S	AA	28	Lipoprotein subclasses	S-VLDL-FC	0.0671124	mmol/l
Subclass	VLDL	S	AA	28	Lipoprotein subclasses	S-VLDL-TG	0.228484	mmol/l
Subclass	VLDL	XS	AA	28	Lipoprotein subclasses	XS-VLDL-Particles	4.7744e-05	mmol/l
Subclass	VLDL	XS	AA	28	Lipoprotein subclasses	XS-VLDL-Lipid	0.31887	mmol/l
Subclass	VLDL	XS	AA	28	Lipoprotein subclasses	XS-VLDL-PL	0.0954647	mmol/l
Subclass	VLDL	XS	AA	28	Lipoprotein subclasses	XS-VLDL-C	0.146816	mmol/l
Subclass	VLDL	XS	AA	28	Lipoprotein subclasses	XS-VLDL-CE	0.0971412	mmol/l
Subclass	VLDL	XS	AA	28	Lipoprotein subclasses	XS-VLDL-FC	0.0496747	mmol/l
Subclass	VLDL	XS	AA	28	Lipoprotein subclasses	XS-VLDL-TG	0.076589	mmol/l
Class	IDL	Other	AA	28	Lipoprotein subclasses	IDL-Particles	0.000262497	mmol/l
Class	IDL	Other	AA	28	Lipoprotein subclasses	IDL-Lipid	1.04686	mmol/l
Class	IDL	Other	AA	28	Lipoprotein subclasses	IDL-PL	0.250438	mmol/l
Class	IDL	Other	AA	28	Lipoprotein subclasses	IDL-C	0.696038	mmol/l
Class	IDL	Other	AA	28	Lipoprotein subclasses	IDL-CE	0.525649	mmol/l
Class	IDL	Other	AA	28	Lipoprotein subclasses	IDL-FC	0.17039	mmol/l
Class	IDL	Other	AA	28	Lipoprotein subclasses	IDL-TG	0.100384	mmol/l
Subclass	LDL	L	AA	28	Lipoprotein subclasses	L-LDL-Particles	0.000778257	mmol/l
Subclass	LDL	L	AA	28	Lipoprotein subclasses	L-LDL-Lipid	1.58031	mmol/l
Subclass	LDL	L	AA	28	Lipoprotein subclasses	L-LDL-PL	0.346984	mmol/l
Subclass	LDL	L	AA	28	Lipoprotein subclasses	L-LDL-C	1.13586	mmol/l
Subclass	LDL	L	AA	28	Lipoprotein subclasses	L-LDL-CE	0.856172	mmol/l
Subclass	LDL	L	AA	28	Lipoprotein subclasses	L-LDL-FC	0.279687	mmol/l
Subclass	LDL	L	AA	28	Lipoprotein subclasses	L-LDL-TG	0.0974669	mmol/l
Subclass	LDL	M	AA	28	Lipoprotein subclasses	M-LDL-Particles	0.000303061	mmol/l
Subclass	LDL	M	AA	28	Lipoprotein subclasses	M-LDL-Lipid	0.667402	mmol/l
Subclass	LDL	M	AA	28	Lipoprotein subclasses	M-LDL-PL	0.180685	mmol/l
Subclass	LDL	M	AA	28	Lipoprotein subclasses	M-LDL-C	0.452543	mmol/l
Subclass	LDL	M	AA	28	Lipoprotein subclasses	M-LDL-CE	0.325395	mmol/l
Subclass	LDL	M	AA	28	Lipoprotein subclasses	M-LDL-FC	0.127148	mmol/l
Subclass	LDL	M	AA	28	Lipoprotein subclasses	M-LDL-TG	0.0341737	mmol/l
Subclass	LDL	S	AA	28	Lipoprotein subclasses	S-LDL-Particles	0.000162696	mmol/l
Subclass	LDL	S	AA	28	Lipoprotein subclasses	S-LDL-Lipid	0.299754	mmol/l
Subclass	LDL	S	AA	28	Lipoprotein subclasses	S-LDL-PL	0.0962173	mmol/l
Subclass	LDL	S	AA	28	Lipoprotein subclasses	S-LDL-C	0.187855	mmol/l
Subclass	LDL	S	AA	28	Lipoprotein subclasses	S-LDL-CE	0.133066	mmol/l
Subclass	LDL	S	AA	28	Lipoprotein subclasses	S-LDL-FC	0.0547889	mmol/l
Subclass	LDL	S	AA	28	Lipoprotein subclasses	S-LDL-TG	0.0156821	mmol/l
Subclass	HDL	XL	AA	28	Lipoprotein subclasses	XL-HDL-Particles	0.000111812	mmol/l
Subclass	HDL	XL	AA	28	Lipoprotein subclasses	XL-HDL-Lipid	0.065315	mmol/l
Subclass	HDL	XL	AA	28	Lipoprotein subclasses	XL-HDL-PL	0.019782	mmol/l
Subclass	HDL	XL	AA	28	Lipoprotein subclasses	XL-HDL-C	0.0394447	mmol/l
Subclass	HDL	XL	AA	28	Lipoprotein subclasses	XL-HDL-CE	0.0265049	mmol/l
Subclass	HDL	XL	AA	28	Lipoprotein subclasses	XL-HDL-FC	0.0129398	mmol/l
Subclass	HDL	XL	AA	28	Lipoprotein subclasses	XL-HDL-TG	0.00608826	mmol/l
Subclass	HDL	L	AA	28	Lipoprotein subclasses	L-HDL-Particles	0.00049974	mmol/l
Subclass	HDL	L	AA	28	Lipoprotein subclasses	L-HDL-Lipid	0.267575	mmol/l
Subclass	HDL	L	AA	28	Lipoprotein subclasses	L-HDL-PL	0.144822	mmol/l
Subclass	HDL	L	AA	28	Lipoprotein subclasses	L-HDL-C	0.102684	mmol/l
Subclass	HDL	L	AA	28	Lipoprotein subclasses	L-HDL-CE	0.0821001	mmol/l
Subclass	HDL	L	AA	28	Lipoprotein subclasses	L-HDL-FC	0.0205843	mmol/l
Subclass	HDL	L	AA	28	Lipoprotein subclasses	L-HDL-TG	0.0200689	mmol/l
Subclass	HDL	M	AA	28	Lipoprotein subclasses	M-HDL-Particles	0.00300455	mmol/l
Subclass	HDL	M	AA	28	Lipoprotein subclasses	M-HDL-Lipid	0.840518	mmol/l
Subclass	HDL	M	AA	28	Lipoprotein subclasses	M-HDL-PL	0.399465	mmol/l
Subclass	HDL	M	AA	28	Lipoprotein subclasses	M-HDL-C	0.393034	mmol/l
Subclass	HDL	M	AA	28	Lipoprotein subclasses	M-HDL-CE	0.327014	mmol/l
Subclass	HDL	M	AA	28	Lipoprotein subclasses	M-HDL-FC	0.0660195	mmol/l
Subclass	HDL	M	AA	28	Lipoprotein subclasses	M-HDL-TG	0.0480197	mmol/l
Subclass	HDL	S	AA	28	Lipoprotein subclasses	S-HDL-Particles	0.0100765	mmol/l
Subclass	HDL	S	AA	28	Lipoprotein subclasses	S-HDL-Lipid	1.17008	mmol/l
Subclass	HDL	S	AA	28	Lipoprotein subclasses	S-HDL-PL	0.648115	mmol/l
Subclass	HDL	S	AA	28	Lipoprotein subclasses	S-HDL-C	0.462991	mmol/l
Subclass	HDL	S	AA	28	Lipoprotein subclasses	S-HDL-CE	0.347805	mmol/l
Subclass	HDL	S	AA	28	Lipoprotein subclasses	S-HDL-FC	0.115186	mmol/l
Subclass	HDL	S	AA	28	Lipoprotein subclasses	S-HDL-TG	0.0589751	mmol/l
Clinical	Other	Other	AA	7	Cholesterol	Total-C	4.04986	mmol/l
Clinical	Other	Other	AA	7	Cholesterol	Non-HDL-C	2.82798	mmol/l
Clinical	Other	Other	AA	7	Cholesterol	Remnant-C	1.35438	mmol/l
Class	VLDL	Other	AA	7	Cholesterol	VLDL-C	0.694188	mmol/l
Clinical	Other	Other	AA	7	Cholesterol	Clinical-LDL-C	1.92569	mmol/l
Class	LDL	Other	AA	7	Cholesterol	LDL-C	1.4736	mmol/l
Class	HDL	Other	AA	7	Cholesterol	HDL-C	1.22188	mmol/l
Clinical	Other	Other	AA	7	Triglycerides	Total-TG	1.83709	mmol/l
Class	VLDL	Other	AA	7	Triglycerides	VLDL-TG	1.35342	mmol/l
Class	LDL	Other	AA	7	Triglycerides	LDL-TG	0.161947	mmol/l
Class	HDL	Other	AA	7	Triglycerides	HDL-TG	0.199792	mmol/l
Clinical	Other	Other	AA	7	Phospholipids	Total-PL	2.95885	mmol/l
Class	VLDL	Other	AA	7	Phospholipids	VLDL-PL	0.533236	mmol/l
Class	LDL	Other	AA	7	Phospholipids	LDL-PL	0.502302	mmol/l
Class	HDL	Other	AA	7	Phospholipids	HDL-PL	1.67135	mmol/l
Clinical	Other	Other	AA	7	Cholesteryl esters	Total-CE	2.92998	mmol/l
Class	VLDL	Other	AA	7	Cholesteryl esters	VLDL-CE	0.391806	mmol/l
Class	LDL	Other	AA	7	Cholesteryl esters	LDL-CE	1.11733	mmol/l
Class	HDL	Other	AA	7	Cholesteryl esters	HDL-CE	0.934686	mmol/l
Clinical	Other	Other	AA	7	Free cholesterol	Total-FC	1.11987	mmol/l
Class	VLDL	Other	AA	7	Free cholesterol	VLDL-FC	0.302382	mmol/l
Class	LDL	Other	AA	7	Free cholesterol	LDL-FC	0.356272	mmol/l
Class	HDL	Other	AA	7	Free cholesterol	HDL-FC	0.287192	mmol/l
Clinical	Other	Other	AA	7	Total lipids	Total-Lipid	8.84579	mmol/l
Class	VLDL	Other	AA	7	Total lipids	VLDL-Lipid	2.58084	mmol/l
Class	LDL	Other	AA	7	Total lipids	LDL-Lipid	2.13785	mmol/l
Class	HDL	Other	AA	7	Total lipids	HDL-Lipid	3.09302	mmol/l
Clinical	Other	Other	AA	7	Lipoprotein particle concentrations	Total-Particles	0.0166935	mmol/l
Class	VLDL	Other	AA	7	Lipoprotein particle concentrations	VLDL-Particles	0.000162346	mmol/l
Class	LDL	Other	AA	7	Lipoprotein particle concentrations	LDL-Particles	0.00105874	mmol/l
Class	HDL	Other	AA	7	Lipoprotein particle concentrations	HDL-Particles	0.0152342	mmol/l
Class	VLDL	Other	AA	7	Lipoprotein particle sizes	VLDL-Size	39.6607	nm
Class	LDL	Other	AA	7	Lipoprotein particle sizes	LDL-Size	24.0536	nm
Class	HDL	Other	AA	7	Lipoprotein particle sizes	HDL-Size	9.59903	nm
Clinical	Other	Other	AA	7	Apolipoproteins	ApoB	0.748645	g/l
Clinical	Other	Other	AA	7	Apolipoproteins	ApoA1	1.4797	g/l
Clinical	Other	Other	AA	7	Apolipoproteins	ApoB/ApoA1	0.505942	ratio
Subclass	VLDL	XXL	AA	7	Lipoprotein subclasses	XXL-VLDL-Particles	1.57806e-06	mmol/l
Subclass	VLDL	XXL	AA	7	Lipoprotein subclasses	XXL-VLDL-Lipid	0.189615	mmol/l
Subclass	VLDL	XXL	AA	7	Lipoprotein subclasses	XXL-VLDL-PL	0.027531	mmol/l
Subclass	VLDL	XXL	AA	7	Lipoprotein subclasses	XXL-VLDL-C	0.049598	mmol/l
Subclass	VLDL	XXL	AA	7	Lipoprotein subclasses	XXL-VLDL-CE	0.0299772	mmol/l
Subclass	VLDL	XXL	AA	7	Lipoprotein subclasses	XXL-VLDL-FC	0.0196208	mmol/l
Subclass	VLDL	XXL	AA	7	Lipoprotein subclasses	XXL-VLDL-TG	0.112486	mmol/l
Subclass	VLDL	XL	AA	7	Lipoprotein subclasses	XL-VLDL-Particles	4.9423e-06	mmol/l
Subclass	VLDL	XL	AA	7	Lipoprotein subclasses	XL-VLDL-Lipid	0.287949	mmol/l
Subclass	VLDL	XL	AA	7	Lipoprotein subclasses	XL-VLDL-PL	0.0496561	mmol/l
Subclass	VLDL	XL	AA	7	Lipoprotein subclasses	XL-VLDL-C	0.0652021	mmol/l
Subclass	VLDL	XL	AA	7	Lipoprotein subclasses	XL-VLDL-CE	0.0359861	mmol/l
Subclass	VLDL	XL	AA	7	Lipoprotein subclasses	XL-VLDL-FC	0.029216	mmol/l
Subclass	VLDL	XL	AA	7	Lipoprotein subclasses	XL-VLDL-TG	0.173091	mmol/l
Subclass	VLDL	L	AA	7	Lipoprotein subclasses	L-VLDL-Particles	1.56068e-05	mmol/l
Subclass	VLDL	L	AA	7	Lipoprotein subclasses	L-VLDL-Lipid	0.523528	mmol/l
Subclass	VLDL	L	AA	7	Lipoprotein subclasses	L-VLDL-PL	0.101854	mmol/l
Subclass	VLDL	L	AA	7	Lipoprotein subclasses	L-VLDL-C	0.135679	mmol/l
Subclass	VLDL	L	AA	7	Lipoprotein subclasses	L-VLDL-CE	0.069718	mmol/l
Subclass	VLDL	L	AA	7	Lipoprotein subclasses	L-VLDL-FC	0.0659606	mmol/l
Subclass	VLDL	L	AA	7	Lipoprotein subclasses	L-VLDL-TG	0.285995	mmol/l
Subclass	VLDL	M	AA	7	Lipoprotein subclasses	M-VLDL-Particles	3.88909e-05	mmol/l
Subclass	VLDL	M	AA	7	Lipoprotein subclasses	M-VLDL-Lipid	0.719894	mmol/l
Subclass	VLDL	M	AA	7	Lipoprotein subclasses	M-VLDL-PL	0.140176	mmol/l
Subclass	VLDL	M	AA	7	Lipoprotein subclasses	M-VLDL-C	0.137841	mmol/l
Subclass	VLDL	M	AA	7	Lipoprotein subclasses	M-VLDL-CE	0.0602422	mmol/l
Subclass	VLDL	M	AA	7	Lipoprotein subclasses	M-VLDL-FC	0.0775985	mmol/l
Subclass	VLDL	M	AA	7	Lipoprotein subclasses	M-VLDL-TG	0.441877	mmol/l
Subclass	VLDL	S	AA	7	Lipoprotein subclasses	S-VLDL-Particles	4.82488e-05	mmol/l
Subclass	VLDL	S	AA	7	Lipoprotein subclasses	S-VLDL-Lipid	0.492913	mmol/l
Subclass	VLDL	S	AA	7	Lipoprotein subclasses	S-VLDL-PL	0.102491	mmol/l
Subclass	VLDL	S	AA	7	Lipoprotein subclasses	S-VLDL-C	0.142168	mmol/l
Subclass	VLDL	S	AA	7	Lipoprotein subclasses	S-VLDL-CE	0.0874632	mmol/l
Subclass	VLDL	S	AA	7	Lipoprotein subclasses	S-VLDL-FC	0.0547049	mmol/l
Subclass	VLDL	S	AA	7	Lipoprotein subclasses	S-VLDL-TG	0.248254	mmol/l
Subclass	VLDL	XS	AA	7	Lipoprotein subclasses	XS-VLDL-Particles	5.30793e-05	mmol/l
Subclass	VLDL	XS	AA	7	Lipoprotein subclasses	XS-VLDL-Lipid	0.366941	mmol/l
Subclass	VLDL	XS	AA	7	Lipoprotein subclasses	XS-VLDL-PL	0.111527	mmol/l
Subclass	VLDL	XS	AA	7	Lipoprotein subclasses	XS-VLDL-C	0.1637	mmol/l
Subclass	VLDL	XS	AA	7	Lipoprotein subclasses	XS-VLDL-CE	0.108419	mmol/l
Subclass	VLDL	XS	AA	7	Lipoprotein subclasses	XS-VLDL-FC	0.0552809	mmol/l
Subclass	VLDL	XS	AA	7	Lipoprotein subclasses	XS-VLDL-TG	0.0917137	mmol/l
Class	IDL	Other	AA	7	Lipoprotein subclasses	IDL-Particles	0.000238259	mmol/l
Class	IDL	Other	AA	7	Lipoprotein subclasses	IDL-Lipid	1.03409	mmol/l
Class	IDL	Other	AA	7	Lipoprotein subclasses	IDL-PL	0.251963	mmol/l
Class	IDL	Other	AA	7	Lipoprotein subclasses	IDL-C	0.66019	mmol/l
Class	IDL	Other	AA	7	Lipoprotein subclasses	IDL-CE	0.496875	mmol/l
Class	IDL	Other	AA	7	Lipoprotein subclasses	IDL-FC	0.163315	mmol/l
Class	IDL	Other	AA	7	Lipoprotein subclasses	IDL-TG	0.121936	mmol/l
Subclass	LDL	L	AA	7	Lipoprotein subclasses	L-LDL-Particles	0.000688128	mmol/l
Subclass	LDL	L	AA	7	Lipoprotein subclasses	L-LDL-Lipid	1.37737	mmol/l
Subclass	LDL	L	AA	7	Lipoprotein subclasses	L-LDL-PL	0.285651	mmol/l
Subclass	LDL	L	AA	7	Lipoprotein subclasses	L-LDL-C	0.982718	mmol/l
Subclass	LDL	L	AA	7	Lipoprotein subclasses	L-LDL-CE	0.751163	mmol/l
Subclass	LDL	L	AA	7	Lipoprotein subclasses	L-LDL-FC	0.231554	mmol/l
Subclass	LDL	L	AA	7	Lipoprotein subclasses	L-LDL-TG	0.108997	mmol/l
Subclass	LDL	M	AA	7	Lipoprotein subclasses	M-LDL-Particles	0.000229965	mmol/l
Subclass	LDL	M	AA	7	Lipoprotein subclasses	M-LDL-Lipid	0.522135	mmol/l
Subclass	LDL	M	AA	7	Lipoprotein subclasses	M-LDL-PL	0.14103	mmol/l
Subclass	LDL	M	AA	7	Lipoprotein subclasses	M-LDL-C	0.345524	mmol/l
Subclass	LDL	M	AA	7	Lipoprotein subclasses	M-LDL-CE	0.25754	mmol/l
Subclass	LDL	M	AA	7	Lipoprotein subclasses	M-LDL-FC	0.0879835	mmol/l
Subclass	LDL	M	AA	7	Lipoprotein subclasses	M-LDL-TG	0.0355818	mmol/l
Subclass	LDL	S	AA	7	Lipoprotein subclasses	S-LDL-Particles	0.000140649	mmol/l
Subclass	LDL	S	AA	7	Lipoprotein subclasses	S-LDL-Lipid	0.238349	mmol/l
Subclass	LDL	S	AA	7	Lipoprotein subclasses	S-LDL-PL	0.0756209	mmol/l
Subclass	LDL	S	AA	7	Lipoprotein subclasses	S-LDL-C	0.145361	mmol/l
Subclass	LDL	S	AA	7	Lipoprotein subclasses	S-LDL-CE	0.108626	mmol/l
Subclass	LDL	S	AA	7	Lipoprotein subclasses	S-LDL-FC	0.0367348	mmol/l
Subclass	LDL	S	AA	7	Lipoprotein subclasses	S-LDL-TG	0.0173675	mmol/l
Subclass	HDL	XL	AA	7	Lipoprotein subclasses	XL-HDL-Particles	0.000162424	mmol/l
Subclass	HDL	XL	AA	7	Lipoprotein subclasses	XL-HDL-Lipid	0.118015	mmol/l
Subclass	HDL	XL	AA	7	Lipoprotein subclasses	XL-HDL-PL	0.0572317	mmol/l
Subclass	HDL	XL	AA	7	Lipoprotein subclasses	XL-HDL-C	0.0527156	mmol/l
Subclass	HDL	XL	AA	7	Lipoprotein subclasses	XL-HDL-CE	0.0371772	mmol/l
Subclass	HDL	XL	AA	7	Lipoprotein subclasses	XL-HDL-FC	0.0155384	mmol/l
Subclass	HDL	XL	AA	7	Lipoprotein subclasses	XL-HDL-TG	0.00806775	mmol/l
Subclass	HDL	L	AA	7	Lipoprotein subclasses	L-HDL-Particles	0.00110326	mmol/l
Subclass	HDL	L	AA	7	Lipoprotein subclasses	L-HDL-Lipid	0.563895	mmol/l
Subclass	HDL	L	AA	7	Lipoprotein subclasses	L-HDL-PL	0.312286	mmol/l
Subclass	HDL	L	AA	7	Lipoprotein subclasses	L-HDL-C	0.210924	mmol/l
Subclass	HDL	L	AA	7	Lipoprotein subclasses	L-HDL-CE	0.157014	mmol/l
Subclass	HDL	L	AA	7	Lipoprotein subclasses	L-HDL-FC	0.0539102	mmol/l
Subclass	HDL	L	AA	7	Lipoprotein subclasses	L-HDL-TG	0.0406846	mmol/l
Subclass	HDL	M	AA	7	Lipoprotein subclasses	M-HDL-Particles	0.00410699	mmol/l
Subclass	HDL	M	AA	7	Lipoprotein subclasses	M-HDL-Lipid	1.15008	mmol/l
Subclass	HDL	M	AA	7	Lipoprotein subclasses	M-HDL-PL	0.561326	mmol/l
Subclass	HDL	M	AA	7	Lipoprotein subclasses	M-HDL-C	0.50848	mmol/l
Subclass	HDL	M	AA	7	Lipoprotein subclasses	M-HDL-CE	0.413084	mmol/l
Subclass	HDL	M	AA	7	Lipoprotein subclasses	M-HDL-FC	0.0953955	mmol/l
Subclass	HDL	M	AA	7	Lipoprotein subclasses	M-HDL-TG	0.0802743	mmol/l
Subclass	HDL	S	AA	7	Lipoprotein subclasses	S-HDL-Particles	0.00986151	mmol/l
Subclass	HDL	S	AA	7	Lipoprotein subclasses	S-HDL-Lipid	1.26103	mmol/l
Subclass	HDL	S	AA	7	Lipoprotein subclasses	S-HDL-PL	0.740502	mmol/l
Subclass	HDL	S	AA	7	Lipoprotein subclasses	S-HDL-C	0.449758	mmol/l
Subclass	HDL	S	AA	7	Lipoprotein subclasses	S-HDL-CE	0.32741	mmol/l
Subclass	HDL	S	AA	7	Lipoprotein subclasses	S-HDL-FC	0.122348	mmol/l
Subclass	HDL	S	AA	7	Lipoprotein subclasses	S-HDL-TG	0.070765	mmol/l
Clinical	Other	Other	AB	35	Cholesterol	Total-C	5.29015	mmol/l
Clinical	Other	Other	AB	35	Cholesterol	Non-HDL-C	3.48956	mmol/l
Clinical	Other	Other	AB	35	Cholesterol	Remnant-C	1.49501	mmol/l
Class	VLDL	Other	AB	35	Cholesterol	VLDL-C	0.549028	mmol/l
Clinical	Other	Other	AB	35	Cholesterol	Clinical-LDL-C	2.83573	mmol/l
Class	LDL	Other	AB	35	Cholesterol	LDL-C	1.99455	mmol/l
Class	HDL	Other	AB	35	Cholesterol	HDL-C	1.80059	mmol/l
Clinical	Other	Other	AB	35	Triglycerides	Total-TG	0.99738	mmol/l
Class	VLDL	Other	AB	35	Triglycerides	VLDL-TG	0.552799	mmol/l
Class	LDL	Other	AB	35	Triglycerides	LDL-TG	0.169599	mmol/l
Class	HDL	Other	AB	35	Triglycerides	HDL-TG	0.158973	mmol/l
Clinical	Other	Other	AB	35	Phospholipids	Total-PL	3.37086	mmol/l
Class	VLDL	Other	AB	35	Phospholipids	VLDL-PL	0.345248	mmol/l
Class	LDL	Other	AB	35	Phospholipids	LDL-PL	0.674779	mmol/l
Class	HDL	Other	AB	35	Phospholipids	HDL-PL	2.03322	mmol/l
Clinical	Other	Other	AB	35	Cholesteryl esters	Total-CE	3.9225	mmol/l
Class	VLDL	Other	AB	35	Cholesteryl esters	VLDL-CE	0.33747	mmol/l
Class	LDL	Other	AB	35	Cholesteryl esters	LDL-CE	1.44906	mmol/l
Class	HDL	Other	AB	35	Cholesteryl esters	HDL-CE	1.40282	mmol/l
Clinical	Other	Other	AB	35	Free cholesterol	Total-FC	1.36766	mmol/l
Class	VLDL	Other	AB	35	Free cholesterol	VLDL-FC	0.211558	mmol/l
Class	LDL	Other	AB	35	Free cholesterol	LDL-FC	0.545494	mmol/l
Class	HDL	Other	AB	35	Free cholesterol	HDL-FC	0.397771	mmol/l
Clinical	Other	Other	AB	35	Total lipids	Total-Lipid	9.65839	mmol/l
Class	VLDL	Other	AB	35	Total lipids	VLDL-Lipid	1.44708	mmol/l
Class	LDL	Other	AB	35	Total lipids	LDL-Lipid	2.83893	mmol/l
Class	HDL	Other	AB	35	Total lipids	HDL-Lipid	3.99278	mmol/l
Clinical	Other	Other	AB	35	Lipoprotein particle concentrations	Total-Particles	0.0214802	mmol/l
Class	VLDL	Other	AB	35	Lipoprotein particle concentrations	VLDL-Particles	0.000127466	mmol/l
Class	LDL	Other	AB	35	Lipoprotein particle concentrations	LDL-Particles	0.00116695	mmol/l
Class	HDL	Other	AB	35	Lipoprotein particle concentrations	HDL-Particles	0.0198672	mmol/l
Class	VLDL	Other	AB	35	Lipoprotein particle sizes	VLDL-Size	37.2751	nm
Class	LDL	Other	AB	35	Lipoprotein particle sizes	LDL-Size	23.9589	nm
Class	HDL	Other	AB	35	Lipoprotein particle sizes	HDL-Size	9.73716	nm
Clinical	Other	Other	AB	35	Apolipoproteins	ApoB	0.827449	g/l
Clinical	Other	Other	AB	35	Apolipoproteins	ApoA1	1.87329	g/l
Clinical	Other	Other	AB	35	Apolipoproteins	ApoB/ApoA1	0.44171	ratio
Subclass	VLDL	XXL	AB	35	Lipoprotein subclasses	XXL-VLDL-Particles	2.47332e-08	mmol/l
Subclass	VLDL	XXL	AB	35	Lipoprotein subclasses	XXL-VLDL-Lipid	0.00394428	mmol/l
Subclass	VLDL	XXL	AB	35	Lipoprotein subclasses	XXL-VLDL-PL	4.90509e-05	mmol/l
Subclass	VLDL	XXL	AB	35	Lipoprotein subclasses	XXL-VLDL-C	0.00389483	mmol/l
Subclass	VLDL	XXL	AB	35	Lipoprotein subclasses	XXL-VLDL-CE	0.00253989	mmol/l
Subclass	VLDL	XXL	AB	35	Lipoprotein subclasses	XXL-VLDL-FC	0.00135495	mmol/l
Subclass	VLDL	XXL	AB	35	Lipoprotein subclasses	XXL-VLDL-TG	3.92498e-07	mmol/l
Subclass	VLDL	XL	AB	35	Lipoprotein subclasses	XL-VLDL-Particles	1.46685e-06	mmol/l
Subclass	VLDL	XL	AB	35	Lipoprotein subclasses	XL-VLDL-Lipid	0.0646744	mmol/l
Subclass	VLDL	XL	AB	35	Lipoprotein subclasses	XL-VLDL-PL	0.00888419	mmol/l
Subclass	VLDL	XL	AB	35	Lipoprotein subclasses	XL-VLDL-C	0.0243401	mmol/l
Subclass	VLDL	XL	AB	35	Lipoprotein subclasses	XL-VLDL-CE	0.0173989	mmol/l
Subclass	VLDL	XL	AB	35	Lipoprotein subclasses	XL-VLDL-FC	0.0069412	mmol/l
Subclass	VLDL	XL	AB	35	Lipoprotein subclasses	XL-VLDL-TG	0.0314502	mmol/l
Subclass	VLDL	L	AB	35	Lipoprotein subclasses	L-VLDL-Particles	6.14311e-06	mmol/l
Subclass	VLDL	L	AB	35	Lipoprotein subclasses	L-VLDL-Lipid	0.177262	mmol/l
Subclass	VLDL	L	AB	35	Lipoprotein subclasses	L-VLDL-PL	0.0352415	mmol/l
Subclass	VLDL	L	AB	35	Lipoprotein subclasses	L-VLDL-C	0.0558645	mmol/l
Subclass	VLDL	L	AB	35	Lipoprotein subclasses	L-VLDL-CE	0.0293652	mmol/l
Subclass	VLDL	L	AB	35	Lipoprotein subclasses	L-VLDL-FC	0.0264993	mmol/l
Subclass	VLDL	L	AB	35	Lipoprotein subclasses	L-VLDL-TG	0.0861558	mmol/l
Subclass	VLDL	M	AB	35	Lipoprotein subclasses	M-VLDL-Particles	2.84832e-05	mmol/l
Subclass	VLDL	M	AB	35	Lipoprotein subclasses	M-VLDL-Lipid	0.470253	mmol/l
Subclass	VLDL	M	AB	35	Lipoprotein subclasses	M-VLDL-PL	0.107059	mmol/l
Subclass	VLDL	M	AB	35	Lipoprotein subclasses	M-VLDL-C	0.151444	mmol/l
Subclass	VLDL	M	AB	35	Lipoprotein subclasses	M-VLDL-CE	0.0849876	mmol/l
Subclass	VLDL	M	AB	35	Lipoprotein subclasses	M-VLDL-FC	0.0664568	mmol/l
Subclass	VLDL	M	AB	35	Lipoprotein subclasses	M-VLDL-TG	0.211749	mmol/l
Subclass	VLDL	S	AB	35	Lipoprotein subclasses	S-VLDL-Particles	3.62933e-05	mmol/l
Subclass	VLDL	S	AB	35	Lipoprotein subclasses	S-VLDL-Lipid	0.376594	mmol/l
Subclass	VLDL	S	AB	35	Lipoprotein subclasses	S-VLDL-PL	0.0917055	mmol/l
Subclass	VLDL	S	AB	35	Lipoprotein subclasses	S-VLDL-C	0.140066	mmol/l
Subclass	VLDL	S	AB	35	Lipoprotein subclasses	S-VLDL-CE	0.0840791	mmol/l
Subclass	VLDL	S	AB	35	Lipoprotein subclasses	S-VLDL-FC	0.0559867	mmol/l
Subclass	VLDL	S	AB	35	Lipoprotein subclasses	S-VLDL-TG	0.144823	mmol/l
Subclass	VLDL	XS	AB	35	Lipoprotein subclasses	XS-VLDL-Particles	5.50552e-05	mmol/l
Subclass	VLDL	XS	AB	35	Lipoprotein subclasses	XS-VLDL-Lipid	0.354348	mmol/l
Subclass	VLDL	XS	AB	35	Lipoprotein subclasses	XS-VLDL-PL	0.102308	mmol/l
Subclass	VLDL	XS	AB	35	Lipoprotein subclasses	XS-VLDL-C	0.173419	mmol/l
Subclass	VLDL	XS	AB	35	Lipoprotein subclasses	XS-VLDL-CE	0.1191	mmol/l
Subclass	VLDL	XS	AB	35	Lipoprotein subclasses	XS-VLDL-FC	0.054319	mmol/l
Subclass	VLDL	XS	AB	35	Lipoprotein subclasses	XS-VLDL-TG	0.078621	mmol/l
Class	IDL	Other	AB	35	Lipoprotein subclasses	IDL-Particles	0.000318542	mmol/l
Class	IDL	Other	AB	35	Lipoprotein subclasses	IDL-Lipid	1.3796	mmol/l
Class	IDL	Other	AB	35	Lipoprotein subclasses	IDL-PL	0.317615	mmol/l
Class	IDL	Other	AB	35	Lipoprotein subclasses	IDL-C	0.94598	mmol/l
Class	IDL	Other	AB	35	Lipoprotein subclasses	IDL-CE	0.717582	mmol/l
Class	IDL	Other	AB	35	Lipoprotein subclasses	IDL-FC	0.228398	mmol/l
Class	IDL	Other	AB	35	Lipoprotein subclasses	IDL-TG	0.116009	mmol/l
Subclass	LDL	L	AB	35	Lipoprotein subclasses	L-LDL-Particles	0.000724727	mmol/l
Subclass	LDL	L	AB	35	Lipoprotein subclasses	L-LDL-Lipid	1.87214	mmol/l
Subclass	LDL	L	AB	35	Lipoprotein subclasses	L-LDL-PL	0.399834	mmol/l
Subclass	LDL	L	AB	35	Lipoprotein subclasses	L-LDL-C	1.35466	mmol/l
Subclass	LDL	L	AB	35	Lipoprotein subclasses	L-LDL-CE	1.00719	mmol/l
Subclass	LDL	L	AB	35	Lipoprotein subclasses	L-LDL-FC	0.347476	mmol/l
Subclass	LDL	L	AB	35	Lipoprotein subclasses	L-LDL-TG	0.117639	mmol/l
Subclass	LDL	M	AB	35	Lipoprotein subclasses	M-LDL-Particles	0.000281112	mmol/l
Subclass	LDL	M	AB	35	Lipoprotein subclasses	M-LDL-Lipid	0.674638	mmol/l
Subclass	LDL	M	AB	35	Lipoprotein subclasses	M-LDL-PL	0.182516	mmol/l
Subclass	LDL	M	AB	35	Lipoprotein subclasses	M-LDL-C	0.454228	mmol/l
Subclass	LDL	M	AB	35	Lipoprotein subclasses	M-LDL-CE	0.313014	mmol/l
Subclass	LDL	M	AB	35	Lipoprotein subclasses	M-LDL-FC	0.141214	mmol/l
Subclass	LDL	M	AB	35	Lipoprotein subclasses	M-LDL-TG	0.0378939	mmol/l
Subclass	LDL	S	AB	35	Lipoprotein subclasses	S-LDL-Particles	0.000161114	mmol/l
Subclass	LDL	S	AB	35	Lipoprotein subclasses	S-LDL-Lipid	0.292156	mmol/l
Subclass	LDL	S	AB	35	Lipoprotein subclasses	S-LDL-PL	0.0924285	mmol/l
Subclass	LDL	S	AB	35	Lipoprotein subclasses	S-LDL-C	0.185663	mmol/l
Subclass	LDL	S	AB	35	Lipoprotein subclasses	S-LDL-CE	0.128858	mmol/l
Subclass	LDL	S	AB	35	Lipoprotein subclasses	S-LDL-FC	0.0568047	mmol/l
Subclass	LDL	S	AB	35	Lipoprotein subclasses	S-LDL-TG	0.0140652	mmol/l
Subclass	HDL	XL	AB	35	Lipoprotein subclasses	XL-HDL-Particles	0.000250835	mmol/l
Subclass	HDL	XL	AB	35	Lipoprotein subclasses	XL-HDL-Lipid	0.174946	mmol/l
Subclass	HDL	XL	AB	35	Lipoprotein subclasses	XL-HDL-PL	0.0812647	mmol/l
Subclass	HDL	XL	AB	35	Lipoprotein subclasses	XL-HDL-C	0.0863453	mmol/l
Subclass	HDL	XL	AB	35	Lipoprotein subclasses	XL-HDL-CE	0.0663761	mmol/l
Subclass	HDL	XL	AB	35	Lipoprotein subclasses	XL-HDL-FC	0.0199691	mmol/l
Subclass	HDL	XL	AB	35	Lipoprotein subclasses	XL-HDL-TG	0.00733602	mmol/l
Subclass	HDL	L	AB	35	Lipoprotein subclasses	L-HDL-Particles	0.00208215	mmol/l
Subclass	HDL	L	AB	35	Lipoprotein subclasses	L-HDL-Lipid	0.950117	mmol/l
Subclass	HDL	L	AB	35	Lipoprotein subclasses	L-HDL-PL	0.482506	mmol/l
Subclass	HDL	L	AB	35	Lipoprotein subclasses	L-HDL-C	0.429204	mmol/l
Subclass	HDL	L	AB	35	Lipoprotein subclasses	L-HDL-CE	0.3326	mmol/l
Subclass	HDL	L	AB	35	Lipoprotein subclasses	L-HDL-FC	0.0966042	mmol/l
Subclass	HDL	L	AB	35	Lipoprotein subclasses	L-HDL-TG	0.0384075	mmol/l
Subclass	HDL	M	AB	35	Lipoprotein subclasses	M-HDL-Particles	0.00550974	mmol/l
Subclass	HDL	M	AB	35	Lipoprotein subclasses	M-HDL-Lipid	1.43818	mmol/l
Subclass	HDL	M	AB	35	Lipoprotein subclasses	M-HDL-PL	0.658328	mmol/l
Subclass	HDL	M	AB	35	Lipoprotein subclasses	M-HDL-C	0.719626	mmol/l
Subclass	HDL	M	AB	35	Lipoprotein subclasses	M-HDL-CE	0.587793	mmol/l
Subclass	HDL	M	AB	35	Lipoprotein subclasses	M-HDL-FC	0.131833	mmol/l
Subclass	HDL	M	AB	35	Lipoprotein subclasses	M-HDL-TG	0.0602289	mmol/l
Subclass	HDL	S	AB	35	Lipoprotein subclasses	S-HDL-Particles	0.0120245	mmol/l
Subclass	HDL	S	AB	35	Lipoprotein subclasses	S-HDL-Lipid	1.42953	mmol/l
Subclass	HDL	S	AB	35	Lipoprotein subclasses	S-HDL-PL	0.811117	mmol/l
Subclass	HDL	S	AB	35	Lipoprotein subclasses	S-HDL-C	0.565414	mmol/l
Subclass	HDL	S	AB	35	Lipoprotein subclasses	S-HDL-CE	0.416049	mmol/l
Subclass	HDL	S	AB	35	Lipoprotein subclasses	S-HDL-FC	0.149365	mmol/l
Subclass	HDL	S	AB	35	Lipoprotein subclasses	S-HDL-TG	0.0530005	mmol/l
Clinical	Other	Other	AB	7	Cholesterol	Total-C	4.65483	mmol/l
Clinical	Other	Other	AB	7	Cholesterol	Non-HDL-C	2.88966	mmol/l
Clinical	Other	Other	AB	7	Cholesterol	Remnant-C	1.13583	mmol/l
Class	VLDL	Other	AB	7	Cholesterol	VLDL-C	0.360776	mmol/l
Clinical	Other	Other	AB	7	Cholesterol	Clinical-LDL-C	2.50271	mmol/l
Class	LDL	Other	AB	7	Cholesterol	LDL-C	1.75383	mmol/l
Class	HDL	Other	AB	7	Cholesterol	HDL-C	1.76517	mmol/l
Clinical	Other	Other	AB	7	Triglycerides	Total-TG	0.546898	mmol/l
Class	VLDL	Other	AB	7	Triglycerides	VLDL-TG	0.277834	mmol/l
Class	LDL	Other	AB	7	Triglycerides	LDL-TG	0.120355	mmol/l
Class	HDL	Other	AB	7	Triglycerides	HDL-TG	0.0718465	mmol/l
Clinical	Other	Other	AB	7	Phospholipids	Total-PL	2.90534	mmol/l
Class	VLDL	Other	AB	7	Phospholipids	VLDL-PL	0.197204	mmol/l
Class	LDL	Other	AB	7	Phospholipids	LDL-PL	0.605518	mmol/l
Class	HDL	Other	AB	7	Phospholipids	HDL-PL	1.84044	mmol/l
Clinical	Other	Other	AB	7	Cholesteryl esters	Total-CE	3.49881	mmol/l
Class	VLDL	Other	AB	7	Cholesteryl esters	VLDL-CE	0.233804	mmol/l
Class	LDL	Other	AB	7	Cholesteryl esters	LDL-CE	1.26093	mmol/l
Class	HDL	Other	AB	7	Cholesteryl esters	HDL-CE	1.39899	mmol/l
Clinical	Other	Other	AB	7	Free cholesterol	Total-FC	1.15602	mmol/l
Class	VLDL	Other	AB	7	Free cholesterol	VLDL-FC	0.126972	mmol/l
Class	LDL	Other	AB	7	Free cholesterol	LDL-FC	0.492898	mmol/l
Class	HDL	Other	AB	7	Free cholesterol	HDL-FC	0.366185	mmol/l
Clinical	Other	Other	AB	7	Total lipids	Total-Lipid	8.10707	mmol/l
Class	VLDL	Other	AB	7	Total lipids	VLDL-Lipid	0.835813	mmol/l
Class	LDL	Other	AB	7	Total lipids	LDL-Lipid	2.4797	mmol/l
Class	HDL	Other	AB	7	Total lipids	HDL-Lipid	3.67746	mmol/l
Clinical	Other	Other	AB	7	Lipoprotein particle concentrations	Total-Particles	0.0198516	mmol/l
Class	VLDL	Other	AB	7	Lipoprotein particle concentrations	VLDL-Particles	7.93206e-05	mmol/l
Class	LDL	Other	AB	7	Lipoprotein particle concentrations	LDL-Particles	0.00103811	mmol/l
Class	HDL	Other	AB	7	Lipoprotein particle concentrations	HDL-Particles	0.0184904	mmol/l
Class	VLDL	Other	AB	7	Lipoprotein particle sizes	VLDL-Size	36.5905	nm
Class	LDL	Other	AB	7	Lipoprotein particle sizes	LDL-Size	23.7963	nm
Class	HDL	Other	AB	7	Lipoprotein particle sizes	HDL-Size	9.73715	nm
Clinical	Other	Other	AB	7	Apolipoproteins	ApoB	0.698273	g/l
Clinical	Other	Other	AB	7	Apolipoproteins	ApoA1	1.72105	g/l
Clinical	Other	Other	AB	7	Apolipoproteins	ApoB/ApoA1	0.405726	ratio
Subclass	VLDL	XXL	AB	7	Lipoprotein subclasses	XXL-VLDL-Particles	1.46895e-08	mmol/l
Subclass	VLDL	XXL	AB	7	Lipoprotein subclasses	XXL-VLDL-Lipid	0.00236743	mmol/l
Subclass	VLDL	XXL	AB	7	Lipoprotein subclasses	XXL-VLDL-PL	1.43859e-05	mmol/l
Subclass	VLDL	XXL	AB	7	Lipoprotein subclasses	XXL-VLDL-C	0.00234894	mmol/l
Subclass	VLDL	XXL	AB	7	Lipoprotein subclasses	XXL-VLDL-CE	0.00145639	mmol/l
Subclass	VLDL	XXL	AB	7	Lipoprotein subclasses	XXL-VLDL-FC	0.000892553	mmol/l
Subclass	VLDL	XXL	AB	7	Lipoprotein subclasses	XXL-VLDL-TG	4.1e-06	mmol/l
Subclass	VLDL	XL	AB	7	Lipoprotein subclasses	XL-VLDL-Particles	2.06601e-07	mmol/l
Subclass	VLDL	XL	AB	7	Lipoprotein subclasses	XL-VLDL-Lipid	0.00816595	mmol/l
Subclass	VLDL	XL	AB	7	Lipoprotein subclasses	XL-VLDL-PL	1.1554e-05	mmol/l
Subclass	VLDL	XL	AB	7	Lipoprotein subclasses	XL-VLDL-C	0.00814116	mmol/l
Subclass	VLDL	XL	AB	7	Lipoprotein subclasses	XL-VLDL-CE	0.00767642	mmol/l
Subclass	VLDL	XL	AB	7	Lipoprotein subclasses	XL-VLDL-FC	0.000464736	mmol/l
Subclass	VLDL	XL	AB	7	Lipoprotein subclasses	XL-VLDL-TG	1.32333e-05	mmol/l
Subclass	VLDL	L	AB	7	Lipoprotein subclasses	L-VLDL-Particles	2.28946e-06	mmol/l
Subclass	VLDL	L	AB	7	Lipoprotein subclasses	L-VLDL-Lipid	0.0678244	mmol/l
Subclass	VLDL	L	AB	7	Lipoprotein subclasses	L-VLDL-PL	0.00762188	mmol/l
Subclass	VLDL	L	AB	7	Lipoprotein subclasses	L-VLDL-C	0.0204448	mmol/l
Subclass	VLDL	L	AB	7	Lipoprotein subclasses	L-VLDL-CE	0.0123879	mmol/l
Subclass	VLDL	L	AB	7	Lipoprotein subclasses	L-VLDL-FC	0.00805693	mmol/l
Subclass	VLDL	L	AB	7	Lipoprotein subclasses	L-VLDL-TG	0.0397578	mmol/l
Subclass	VLDL	M	AB	7	Lipoprotein subclasses	M-VLDL-Particles	1.85707e-05	mmol/l
Subclass	VLDL	M	AB	7	Lipoprotein subclasses	M-VLDL-Lipid	0.297977	mmol/l
Subclass	VLDL	M	AB	7	Lipoprotein subclasses	M-VLDL-PL	0.0680021	mmol/l
Subclass	VLDL	M	AB	7	Lipoprotein subclasses	M-VLDL-C	0.112574	mmol/l
Subclass	VLDL	M	AB	7	Lipoprotein subclasses	M-VLDL-CE	0.0691618	mmol/l
Subclass	VLDL	M	AB	7	Lipoprotein subclasses	M-VLDL-FC	0.0434121	mmol/l
Subclass	VLDL	M	AB	7	Lipoprotein subclasses	M-VLDL-TG	0.117401	mmol/l
Subclass	VLDL	S	AB	7	Lipoprotein subclasses	S-VLDL-Particles	2.11012e-05	mmol/l
Subclass	VLDL	S	AB	7	Lipoprotein subclasses	S-VLDL-Lipid	0.230272	mmol/l
Subclass	VLDL	S	AB	7	Lipoprotein subclasses	S-VLDL-PL	0.0614638	mmol/l
Subclass	VLDL	S	AB	7	Lipoprotein subclasses	S-VLDL-C	0.0910787	mmol/l
Subclass	VLDL	S	AB	7	Lipoprotein subclasses	S-VLDL-CE	0.052114	mmol/l
Subclass	VLDL	S	AB	7	Lipoprotein subclasses	S-VLDL-FC	0.0389647	mmol/l
Subclass	VLDL	S	AB	7	Lipoprotein subclasses	S-VLDL-TG	0.0777291	mmol/l
Subclass	VLDL	XS	AB	7	Lipoprotein subclasses	XS-VLDL-Particles	3.7138e-05	mmol/l
Subclass	VLDL	XS	AB	7	Lipoprotein subclasses	XS-VLDL-Lipid	0.229207	mmol/l
Subclass	VLDL	XS	AB	7	Lipoprotein subclasses	XS-VLDL-PL	0.0600904	mmol/l
Subclass	VLDL	XS	AB	7	Lipoprotein subclasses	XS-VLDL-C	0.126188	mmol/l
Subclass	VLDL	XS	AB	7	Lipoprotein subclasses	XS-VLDL-CE	0.0910076	mmol/l
Subclass	VLDL	XS	AB	7	Lipoprotein subclasses	XS-VLDL-FC	0.0351806	mmol/l
Subclass	VLDL	XS	AB	7	Lipoprotein subclasses	XS-VLDL-TG	0.0429286	mmol/l
Class	IDL	Other	AB	7	Lipoprotein subclasses	IDL-Particles	0.000243727	mmol/l
Class	IDL	Other	AB	7	Lipoprotein subclasses	IDL-Lipid	1.1141	mmol/l
Class	IDL	Other	AB	7	Lipoprotein subclasses	IDL-PL	0.262181	mmol/l
Class	IDL	Other	AB	7	Lipoprotein subclasses	IDL-C	0.775054	mmol/l
Class	IDL	Other	AB	7	Lipoprotein subclasses	IDL-CE	0.581468	mmol/l
Class	IDL	Other	AB	7	Lipoprotein subclasses	IDL-FC	0.193586	mmol/l
Class	IDL	Other	AB	7	Lipoprotein subclasses	IDL-TG	0.0768636	mmol/l
Subclass	LDL	L	AB	7	Lipoprotein subclasses	L-LDL-Particles	0.000611117	mmol/l
Subclass	LDL	L	AB	7	Lipoprotein subclasses	L-LDL-Lipid	1.59159	mmol/l
Subclass	LDL	L	AB	7	Lipoprotein subclasses	L-LDL-PL	0.355095	mmol/l
Subclass	LDL	L	AB	7	Lipoprotein subclasses	L-LDL-C	1.15193	mmol/l
Subclass	LDL	L	AB	7	Lipoprotein subclasses	L-LDL-CE	0.845021	mmol/l
Subclass	LDL	L	AB	7	Lipoprotein subclasses	L-LDL-FC	0.306905	mmol/l
Subclass	LDL	L	AB	7	Lipoprotein subclasses	L-LDL-TG	0.084567	mmol/l
Subclass	LDL	M	AB	7	Lipoprotein subclasses	M-LDL-Particles	0.000263928	mmol/l
Subclass	LDL	M	AB	7	Lipoprotein subclasses	M-LDL-Lipid	0.609146	mmol/l
Subclass	LDL	M	AB	7	Lipoprotein subclasses	M-LDL-PL	0.16123	mmol/l
Subclass	LDL	M	AB	7	Lipoprotein subclasses	M-LDL-C	0.421547	mmol/l
Subclass	LDL	M	AB	7	Lipoprotein subclasses	M-LDL-CE	0.290857	mmol/l
Subclass	LDL	M	AB	7	Lipoprotein subclasses	M-LDL-FC	0.13069	mmol/l
Subclass	LDL	M	AB	7	Lipoprotein subclasses	M-LDL-TG	0.0263702	mmol/l
Subclass	LDL	S	AB	7	Lipoprotein subclasses	S-LDL-Particles	0.000163063	mmol/l
Subclass	LDL	S	AB	7	Lipoprotein subclasses	S-LDL-Lipid	0.278966	mmol/l
Subclass	LDL	S	AB	7	Lipoprotein subclasses	S-LDL-PL	0.0891928	mmol/l
Subclass	LDL	S	AB	7	Lipoprotein subclasses	S-LDL-C	0.180356	mmol/l
Subclass	LDL	S	AB	7	Lipoprotein subclasses	S-LDL-CE	0.125052	mmol/l
Subclass	LDL	S	AB	7	Lipoprotein subclasses	S-LDL-FC	0.0553035	mmol/l
Subclass	LDL	S	AB	7	Lipoprotein subclasses	S-LDL-TG	0.00941731	mmol/l
Subclass	HDL	XL	AB	7	Lipoprotein subclasses	XL-HDL-Particles	0.000249909	mmol/l
Subclass	HDL	XL	AB	7	Lipoprotein subclasses	XL-HDL-Lipid	0.185416	mmol/l
Subclass	HDL	XL	AB	7	Lipoprotein subclasses	XL-HDL-PL	0.0850627	mmol/l
Subclass	HDL	XL	AB	7	Lipoprotein subclasses	XL-HDL-C	0.0968053	mmol/l
Subclass	HDL	XL	AB	7	Lipoprotein subclasses	XL-HDL-CE	0.0739219	mmol/l
Subclass	HDL	XL	AB	7	Lipoprotein subclasses	XL-HDL-FC	0.0228834	mmol/l
Subclass	HDL	XL	AB	7	Lipoprotein subclasses	XL-HDL-TG	0.00354824	mmol/l
Subclass	HDL	L	AB	7	Lipoprotein subclasses	L-HDL-Particles	0.00201847	mmol/l
Subclass	HDL	L	AB	7	Lipoprotein subclasses	L-HDL-Lipid	0.92911	mmol/l
Subclass	HDL	L	AB	7	Lipoprotein subclasses	L-HDL-PL	0.457662	mmol/l
Subclass	HDL	L	AB	7	Lipoprotein subclasses	L-HDL-C	0.456622	mmol/l
Subclass	HDL	L	AB	7	Lipoprotein subclasses	L-HDL-CE	0.36075	mmol/l
Subclass	HDL	L	AB	7	Lipoprotein subclasses	L-HDL-FC	0.0958714	mmol/l
Subclass	HDL	L	AB	7	Lipoprotein subclasses	L-HDL-TG	0.0148266	mmol/l
Subclass	HDL	M	AB	7	Lipoprotein subclasses	M-HDL-Particles	0.00496141	mmol/l
Subclass	HDL	M	AB	7	Lipoprotein subclasses	M-HDL-Lipid	1.29054	mmol/l
Subclass	HDL	M	AB	7	Lipoprotein subclasses	M-HDL-PL	0.585582	mmol/l
Subclass	HDL	M	AB	7	Lipoprotein subclasses	M-HDL-C	0.680028	mmol/l
Subclass	HDL	M	AB	7	Lipoprotein subclasses	M-HDL-CE	0.562987	mmol/l
Subclass	HDL	M	AB	7	Lipoprotein subclasses	M-HDL-FC	0.117041	mmol/l
Subclass	HDL	M	AB	7	Lipoprotein subclasses	M-HDL-TG	0.0249329	mmol/l
Subclass	HDL	S	AB	7	Lipoprotein subclasses	S-HDL-Particles	0.0112606	mmol/l
Subclass	HDL	S	AB	7	Lipoprotein subclasses	S-HDL-Lipid	1.27239	mmol/l
Subclass	HDL	S	AB	7	Lipoprotein subclasses	S-HDL-PL	0.712133	mmol/l
Subclass	HDL	S	AB	7	Lipoprotein subclasses	S-HDL-C	0.531718	mmol/l
Subclass	HDL	S	AB	7	Lipoprotein subclasses	S-HDL-CE	0.401329	mmol/l
Subclass	HDL	S	AB	7	Lipoprotein subclasses	S-HDL-FC	0.130389	mmol/l
Subclass	HDL	S	AB	7	Lipoprotein subclasses	S-HDL-TG	0.0285388	mmol/l
Clinical	Other	Other	AB	0	Cholesterol	Total-C	4.67075	mmol/l
Clinical	Other	Other	AB	0	Cholesterol	Non-HDL-C	3.11051	mmol/l
Clinical	Other	Other	AB	0	Cholesterol	Remnant-C	1.3044	mmol/l
Class	VLDL	Other	AB	0	Cholesterol	VLDL-C	0.483492	mmol/l
Clinical	Other	Other	AB	0	Cholesterol	Clinical-LDL-C	2.58491	mmol/l
Class	LDL	Other	AB	0	Cholesterol	LDL-C	1.80611	mmol/l
Class	HDL	Other	AB	0	Cholesterol	HDL-C	1.56024	mmol/l
Clinical	Other	Other	AB	0	Triglycerides	Total-TG	0.705207	mmol/l
Class	VLDL	Other	AB	0	Triglycerides	VLDL-TG	0.382224	mmol/l
Class	LDL	Other	AB	0	Triglycerides	LDL-TG	0.132379	mmol/l
Class	HDL	Other	AB	0	Triglycerides	HDL-TG	0.0996884	mmol/l
Clinical	Other	Other	AB	0	Phospholipids	Total-PL	2.89856	mmol/l
Class	VLDL	Other	AB	0	Phospholipids	VLDL-PL	0.283763	mmol/l
Class	LDL	Other	AB	0	Phospholipids	LDL-PL	0.623373	mmol/l
Class	HDL	Other	AB	0	Phospholipids	HDL-PL	1.7042	mmol/l
Clinical	Other	Other	AB	0	Cholesteryl esters	Total-CE	3.47431	mmol/l
Class	VLDL	Other	AB	0	Cholesteryl esters	VLDL-CE	0.307881	mmol/l
Class	LDL	Other	AB	0	Cholesteryl esters	LDL-CE	1.31384	mmol/l
Class	HDL	Other	AB	0	Cholesteryl esters	HDL-CE	1.23104	mmol/l
Clinical	Other	Other	AB	0	Free cholesterol	Total-FC	1.19644	mmol/l
Class	VLDL	Other	AB	0	Free cholesterol	VLDL-FC	0.175612	mmol/l
Class	LDL	Other	AB	0	Free cholesterol	LDL-FC	0.492267	mmol/l
Class	HDL	Other	AB	0	Free cholesterol	HDL-FC	0.329198	mmol/l
Clinical	Other	Other	AB	0	Total lipids	Total-Lipid	8.27451	mmol/l
Class	VLDL	Other	AB	0	Total lipids	VLDL-Lipid	1.14948	mmol/l
Class	LDL	Other	AB	0	Total lipids	LDL-Lipid	2.56186	mmol/l
Class	HDL	Other	AB	0	Total lipids	HDL-Lipid	3.36412	mmol/l
Clinical	Other	Other	AB	0	Lipoprotein particle concentrations	Total-Particles	0.0186271	mmol/l
Class	VLDL	Other	AB	0	Lipoprotein particle concentrations	VLDL-Particles	0.000103266	mmol/l
Class	LDL	Other	AB	0	Lipoprotein particle concentrations	LDL-Particles	0.00113284	mmol/l
Class	HDL	Other	AB	0	Lipoprotein particle concentrations	HDL-Particles	0.017118	mmol/l
Class	VLDL	Other	AB	0	Lipoprotein particle sizes	VLDL-Size	37.1516	nm
Class	LDL	Other	AB	0	Lipoprotein particle sizes	LDL-Size	23.8796	nm
Class	HDL	Other	AB	0	Lipoprotein particle sizes	HDL-Size	9.67627	nm
Clinical	Other	Other	AB	0	Apolipoproteins	ApoB	0.774153	g/l
Clinical	Other	Other	AB	0	Apolipoproteins	ApoA1	1.60076	g/l
Clinical	Other	Other	AB	0	Apolipoproteins	ApoB/ApoA1	0.483615	ratio
Subclass	VLDL	XXL	AB	0	Lipoprotein subclasses	XXL-VLDL-Particles	1.58686e-08	mmol/l
Subclass	VLDL	XXL	AB	0	Lipoprotein subclasses	XXL-VLDL-Lipid	0.00232192	mmol/l
Subclass	VLDL	XXL	AB	0	Lipoprotein subclasses	XXL-VLDL-PL	3.23859e-05	mmol/l
Subclass	VLDL	XXL	AB	0	Lipoprotein subclasses	XXL-VLDL-C	0.00228885	mmol/l
Subclass	VLDL	XXL	AB	0	Lipoprotein subclasses	XXL-VLDL-CE	0.00135236	mmol/l
Subclass	VLDL	XXL	AB	0	Lipoprotein subclasses	XXL-VLDL-FC	0.000936493	mmol/l
Subclass	VLDL	XXL	AB	0	Lipoprotein subclasses	XXL-VLDL-TG	6.78242e-07	mmol/l
Subclass	VLDL	XL	AB	0	Lipoprotein subclasses	XL-VLDL-Particles	8.2635e-07	mmol/l
Subclass	VLDL	XL	AB	0	Lipoprotein subclasses	XL-VLDL-Lipid	0.0375836	mmol/l
Subclass	VLDL	XL	AB	0	Lipoprotein subclasses	XL-VLDL-PL	0.00493407	mmol/l
Subclass	VLDL	XL	AB	0	Lipoprotein subclasses	XL-VLDL-C	0.0194898	mmol/l
Subclass	VLDL	XL	AB	0	Lipoprotein subclasses	XL-VLDL-CE	0.0150155	mmol/l
Subclass	VLDL	XL	AB	0	Lipoprotein subclasses	XL-VLDL-FC	0.00447427	mmol/l
Subclass	VLDL	XL	AB	0	Lipoprotein subclasses	XL-VLDL-TG	0.0131597	mmol/l
Subclass	VLDL	L	AB	0	Lipoprotein subclasses	L-VLDL-Particles	4.1671e-06	mmol/l
Subclass	VLDL	L	AB	0	Lipoprotein subclasses	L-VLDL-Lipid	0.119022	mmol/l
Subclass	VLDL	L	AB	0	Lipoprotein subclasses	L-VLDL-PL	0.0230876	mmol/l
Subclass	VLDL	L	AB	0	Lipoprotein subclasses	L-VLDL-C	0.0419355	mmol/l
Subclass	VLDL	L	AB	0	Lipoprotein subclasses	L-VLDL-CE	0.0240079	mmol/l
Subclass	VLDL	L	AB	0	Lipoprotein subclasses	L-VLDL-FC	0.0179276	mmol/l
Subclass	VLDL	L	AB	0	Lipoprotein subclasses	L-VLDL-TG	0.0539987	mmol/l
Subclass	VLDL	M	AB	0	Lipoprotein subclasses	M-VLDL-Particles	2.45584e-05	mmol/l
Subclass	VLDL	M	AB	0	Lipoprotein subclasses	M-VLDL-Lipid	0.389882	mmol/l
Subclass	VLDL	M	AB	0	Lipoprotein subclasses	M-VLDL-PL	0.0926896	mmol/l
Subclass	VLDL	M	AB	0	Lipoprotein subclasses	M-VLDL-C	0.143334	mmol/l
Subclass	VLDL	M	AB	0	Lipoprotein subclasses	M-VLDL-CE	0.0861273	mmol/l
Subclass	VLDL	M	AB	0	Lipoprotein subclasses	M-VLDL-FC	0.0572069	mmol/l
Subclass	VLDL	M	AB	0	Lipoprotein subclasses	M-VLDL-TG	0.153858	mmol/l
Subclass	VLDL	S	AB	0	Lipoprotein subclasses	S-VLDL-Particles	2.89925e-05	mmol/l
Subclass	VLDL	S	AB	0	Lipoprotein subclasses	S-VLDL-Lipid	0.308153	mmol/l
Subclass	VLDL	S	AB	0	Lipoprotein subclasses	S-VLDL-PL	0.0790359	mmol/l
Subclass	VLDL	S	AB	0	Lipoprotein subclasses	S-VLDL-C	0.124597	mmol/l
Subclass	VLDL	S	AB	0	Lipoprotein subclasses	S-VLDL-CE	0.0748398	mmol/l
Subclass	VLDL	S	AB	0	Lipoprotein subclasses	S-VLDL-FC	0.0497573	mmol/l
Subclass	VLDL	S	AB	0	Lipoprotein subclasses	S-VLDL-TG	0.10452	mmol/l
Subclass	VLDL	XS	AB	0	Lipoprotein subclasses	XS-VLDL-Particles	4.47057e-05	mmol/l
Subclass	VLDL	XS	AB	0	Lipoprotein subclasses	XS-VLDL-Lipid	0.292518	mmol/l
Subclass	VLDL	XS	AB	0	Lipoprotein subclasses	XS-VLDL-PL	0.0839834	mmol/l
Subclass	VLDL	XS	AB	0	Lipoprotein subclasses	XS-VLDL-C	0.151847	mmol/l
Subclass	VLDL	XS	AB	0	Lipoprotein subclasses	XS-VLDL-CE	0.106538	mmol/l
Subclass	VLDL	XS	AB	0	Lipoprotein subclasses	XS-VLDL-FC	0.0453093	mmol/l
Subclass	VLDL	XS	AB	0	Lipoprotein subclasses	XS-VLDL-TG	0.0566872	mmol/l
Class	IDL	Other	AB	0	Lipoprotein subclasses	IDL-Particles	0.000272965	mmol/l
Class	IDL	Other	AB	0	Lipoprotein subclasses	IDL-Lipid	1.19905	mmol/l
Class	IDL	Other	AB	0	Lipoprotein subclasses	IDL-PL	0.287225	mmol/l
Class	IDL	Other	AB	0	Lipoprotein subclasses	IDL-C	0.820908	mmol/l
Class	IDL	Other	AB	0	Lipoprotein subclasses	IDL-CE	0.611643	mmol/l
Class	IDL	Other	AB	0	Lipoprotein subclasses	IDL-FC	0.209265	mmol/l
Class	IDL	Other	AB	0	Lipoprotein subclasses	IDL-TG	0.0909158	mmol/l
Subclass	LDL	L	AB	0	Lipoprotein subclasses	L-LDL-Particles	0.000681058	mmol/l
Subclass	LDL	L	AB	0	Lipoprotein subclasses	L-LDL-Lipid	1.6399	mmol/l
Subclass	LDL	L	AB	0	Lipoprotein subclasses	L-LDL-PL	0.365753	mmol/l
Subclass	LDL	L	AB	0	Lipoprotein subclasses	L-LDL-C	1.18136	mmol/l
Subclass	LDL	L	AB	0	Lipoprotein subclasses	L-LDL-CE	0.874827	mmol/l
Subclass	LDL	L	AB	0	Lipoprotein subclasses	L-LDL-FC	0.306529	mmol/l
Subclass	LDL	L	AB	0	Lipoprotein subclasses	L-LDL-TG	0.0927855	mmol/l
Subclass	LDL	M	AB	0	Lipoprotein subclasses	M-LDL-Particles	0.000287546	mmol/l
Subclass	LDL	M	AB	0	Lipoprotein subclasses	M-LDL-Lipid	0.635901	mmol/l
Subclass	LDL	M	AB	0	Lipoprotein subclasses	M-LDL-PL	0.166568	mmol/l
Subclass	LDL	M	AB	0	Lipoprotein subclasses	M-LDL-C	0.440551	mmol/l
Subclass	LDL	M	AB	0	Lipoprotein subclasses	M-LDL-CE	0.310757	mmol/l
Subclass	LDL	M	AB	0	Lipoprotein subclasses	M-LDL-FC	0.129794	mmol/l
Subclass	LDL	M	AB	0	Lipoprotein subclasses	M-LDL-TG	0.0287817	mmol/l
Subclass	LDL	S	AB	0	Lipoprotein subclasses	S-LDL-Particles	0.000164236	mmol/l
Subclass	LDL	S	AB	0	Lipoprotein subclasses	S-LDL-Lipid	0.286063	mmol/l
Subclass	LDL	S	AB	0	Lipoprotein subclasses	S-LDL-PL	0.0910511	mmol/l
Subclass	LDL	S	AB	0	Lipoprotein subclasses	S-LDL-C	0.184201	mmol/l
Subclass	LDL	S	AB	0	Lipoprotein subclasses	S-LDL-CE	0.128257	mmol/l
Subclass	LDL	S	AB	0	Lipoprotein subclasses	S-LDL-FC	0.0559435	mmol/l
Subclass	LDL	S	AB	0	Lipoprotein subclasses	S-LDL-TG	0.0108115	mmol/l
Subclass	HDL	XL	AB	0	Lipoprotein subclasses	XL-HDL-Particles	0.000218786	mmol/l
Subclass	HDL	XL	AB	0	Lipoprotein subclasses	XL-HDL-Lipid	0.159968	mmol/l
Subclass	HDL	XL	AB	0	Lipoprotein subclasses	XL-HDL-PL	0.0725567	mmol/l
Subclass	HDL	XL	AB	0	Lipoprotein subclasses	XL-HDL-C	0.0828009	mmol/l
Subclass	HDL	XL	AB	0	Lipoprotein subclasses	XL-HDL-CE	0.0621807	mmol/l
Subclass	HDL	XL	AB	0	Lipoprotein subclasses	XL-HDL-FC	0.0206202	mmol/l
Subclass	HDL	XL	AB	0	Lipoprotein subclasses	XL-HDL-TG	0.00461037	mmol/l
Subclass	HDL	L	AB	0	Lipoprotein subclasses	L-HDL-Particles	0.00165101	mmol/l
Subclass	HDL	L	AB	0	Lipoprotein subclasses	L-HDL-Lipid	0.76977	mmol/l
Subclass	HDL	L	AB	0	Lipoprotein subclasses	L-HDL-PL	0.38475	mmol/l
Subclass	HDL	L	AB	0	Lipoprotein subclasses	L-HDL-C	0.365073	mmol/l
Subclass	HDL	L	AB	0	Lipoprotein subclasses	L-HDL-CE	0.286814	mmol/l
Subclass	HDL	L	AB	0	Lipoprotein subclasses	L-HDL-FC	0.0782595	mmol/l
Subclass	HDL	L	AB	0	Lipoprotein subclasses	L-HDL-TG	0.0199474	mmol/l
Subclass	HDL	M	AB	0	Lipoprotein subclasses	M-HDL-Particles	0.00448776	mmol/l
Subclass	HDL	M	AB	0	Lipoprotein subclasses	M-HDL-Lipid	1.18638	mmol/l
Subclass	HDL	M	AB	0	Lipoprotein subclasses	M-HDL-PL	0.544468	mmol/l
Subclass	HDL	M	AB	0	Lipoprotein subclasses	M-HDL-C	0.605121	mmol/l
Subclass	HDL	M	AB	0	Lipoprotein subclasses	M-HDL-CE	0.501047	mmol/l
Subclass	HDL	M	AB	0	Lipoprotein subclasses	M-HDL-FC	0.104075	mmol/l
Subclass	HDL	M	AB	0	Lipoprotein subclasses	M-HDL-TG	0.0367914	mmol/l
Subclass	HDL	S	AB	0	Lipoprotein subclasses	S-HDL-Particles	0.0107604	mmol/l
Subclass	HDL	S	AB	0	Lipoprotein subclasses	S-HDL-Lipid	1.24801	mmol/l
Subclass	HDL	S	AB	0	Lipoprotein subclasses	S-HDL-PL	0.702421	mmol/l
Subclass	HDL	S	AB	0	Lipoprotein subclasses	S-HDL-C	0.507245	mmol/l
Subclass	HDL	S	AB	0	Lipoprotein subclasses	S-HDL-CE	0.381001	mmol/l
Subclass	HDL	S	AB	0	Lipoprotein subclasses	S-HDL-FC	0.126244	mmol/l
Subclass	HDL	S	AB	0	Lipoprotein subclasses	S-HDL-TG	0.0383392	mmol/l
Clinical	Other	Other	AC	35	Cholesterol	Total-C	2.61834	mmol/l
Clinical	Other	Other	AC	35	Cholesterol	Non-HDL-C	1.51713	mmol/l
Clinical	Other	Other	AC	35	Cholesterol	Remnant-C	0.678241	mmol/l
Class	VLDL	Other	AC	35	Cholesterol	VLDL-C	0.278509	mmol/l
Clinical	Other	Other	AC	35	Cholesterol	Clinical-LDL-C	1.07363	mmol/l
Class	LDL	Other	AC	35	Cholesterol	LDL-C	0.838887	mmol/l
Class	HDL	Other	AC	35	Cholesterol	HDL-C	1.10121	mmol/l
Clinical	Other	Other	AC	35	Triglycerides	Total-TG	0.635155	mmol/l
Class	VLDL	Other	AC	35	Triglycerides	VLDL-TG	0.407964	mmol/l
Class	LDL	Other	AC	35	Triglycerides	LDL-TG	0.0781904	mmol/l
Class	HDL	Other	AC	35	Triglycerides	HDL-TG	0.0886899	mmol/l
Clinical	Other	Other	AC	35	Phospholipids	Total-PL	1.91437	mmol/l
Class	VLDL	Other	AC	35	Phospholipids	VLDL-PL	0.183957	mmol/l
Class	LDL	Other	AC	35	Phospholipids	LDL-PL	0.318327	mmol/l
Class	HDL	Other	AC	35	Phospholipids	HDL-PL	1.25442	mmol/l
Clinical	Other	Other	AC	35	Cholesteryl esters	Total-CE	1.93612	mmol/l
Class	VLDL	Other	AC	35	Cholesteryl esters	VLDL-CE	0.171282	mmol/l
Class	LDL	Other	AC	35	Cholesteryl esters	LDL-CE	0.605272	mmol/l
Class	HDL	Other	AC	35	Cholesteryl esters	HDL-CE	0.880338	mmol/l
Clinical	Other	Other	AC	35	Free cholesterol	Total-FC	0.682216	mmol/l
Class	VLDL	Other	AC	35	Free cholesterol	VLDL-FC	0.107227	mmol/l
Class	LDL	Other	AC	35	Free cholesterol	LDL-FC	0.233615	mmol/l
Class	HDL	Other	AC	35	Free cholesterol	HDL-FC	0.22087	mmol/l
Clinical	Other	Other	AC	35	Total lipids	Total-Lipid	5.16786	mmol/l
Class	VLDL	Other	AC	35	Total lipids	VLDL-Lipid	0.870429	mmol/l
Class	LDL	Other	AC	35	Total lipids	LDL-Lipid	1.2354	mmol/l
Class	HDL	Other	AC	35	Total lipids	HDL-Lipid	2.44432	mmol/l
Clinical	Other	Other	AC	35	Lipoprotein particle concentrations	Total-Particles	0.0131044	mmol/l
Class	VLDL	Other	AC	35	Lipoprotein particle concentrations	VLDL-Particles	6.76099e-05	mmol/l
Class	LDL	Other	AC	35	Lipoprotein particle concentrations	LDL-Particles	0.000653927	mmol/l
Class	HDL	Other	AC	35	Lipoprotein particle concentrations	HDL-Particles	0.0122221	mmol/l
Class	VLDL	Other	AC	35	Lipoprotein particle sizes	VLDL-Size	37.585	nm
Class	LDL	Other	AC	35	Lipoprotein particle sizes	LDL-Size	23.9378	nm
Class	HDL	Other	AC	35	Lipoprotein particle sizes	HDL-Size	9.65578	nm
Clinical	Other	Other	AC	35	Apolipoproteins	ApoB	0.452608	g/l
Clinical	Other	Other	AC	35	Apolipoproteins	ApoA1	1.2098	g/l
Clinical	Other	Other	AC	35	Apolipoproteins	ApoB/ApoA1	0.374119	ratio
Subclass	VLDL	XXL	AC	35	Lipoprotein subclasses	XXL-VLDL-Particles	2.2774e-07	mmol/l
Subclass	VLDL	XXL	AC	35	Lipoprotein subclasses	XXL-VLDL-Lipid	0.0349904	mmol/l
Subclass	VLDL	XXL	AC	35	Lipoprotein subclasses	XXL-VLDL-PL	0.00602135	mmol/l
Subclass	VLDL	XXL	AC	35	Lipoprotein subclasses	XXL-VLDL-C	0.0104496	mmol/l
Subclass	VLDL	XXL	AC	35	Lipoprotein subclasses	XXL-VLDL-CE	0.00471887	mmol/l
Subclass	VLDL	XXL	AC	35	Lipoprotein subclasses	XXL-VLDL-FC	0.00573073	mmol/l
Subclass	VLDL	XXL	AC	35	Lipoprotein subclasses	XXL-VLDL-TG	0.0185195	mmol/l
Subclass	VLDL	XL	AC	35	Lipoprotein subclasses	XL-VLDL-Particles	9.59739e-07	mmol/l
Subclass	VLDL	XL	AC	35	Lipoprotein subclasses	XL-VLDL-Lipid	0.059044	mmol/l
Subclass	VLDL	XL	AC	35	Lipoprotein subclasses	XL-VLDL-PL	0.00844533	mmol/l
Subclass	VLDL	XL	AC	35	Lipoprotein subclasses	XL-VLDL-C	0.0167098	mmol/l
Subclass	VLDL	XL	AC	35	Lipoprotein subclasses	XL-VLDL-CE	0.0105894	mmol/l
Subclass	VLDL	XL	AC	35	Lipoprotein subclasses	XL-VLDL-FC	0.00612044	mmol/l
Subclass	VLDL	XL	AC	35	Lipoprotein subclasses	XL-VLDL-TG	0.0338889	mmol/l
Subclass	VLDL	L	AC	35	Lipoprotein subclasses	L-VLDL-Particles	3.8174e-06	mmol/l
Subclass	VLDL	L	AC	35	Lipoprotein subclasses	L-VLDL-Lipid	0.129066	mmol/l
Subclass	VLDL	L	AC	35	Lipoprotein subclasses	L-VLDL-PL	0.0220705	mmol/l
Subclass	VLDL	L	AC	35	Lipoprotein subclasses	L-VLDL-C	0.034633	mmol/l
Subclass	VLDL	L	AC	35	Lipoprotein subclasses	L-VLDL-CE	0.018616	mmol/l
Subclass	VLDL	L	AC	35	Lipoprotein subclasses	L-VLDL-FC	0.016017	mmol/l
Subclass	VLDL	L	AC	35	Lipoprotein subclasses	L-VLDL-TG	0.072363	mmol/l
Subclass	VLDL	M	AC	35	Lipoprotein subclasses	M-VLDL-Particles	1.3915e-05	mmol/l
Subclass	VLDL	M	AC	35	Lipoprotein subclasses	M-VLDL-Lipid	0.246101	mmol/l
Subclass	VLDL	M	AC	35	Lipoprotein subclasses	M-VLDL-PL	0.0451024	mmol/l
Subclass	VLDL	M	AC	35	Lipoprotein subclasses	M-VLDL-C	0.061433	mmol/l
Subclass	VLDL	M	AC	35	Lipoprotein subclasses	M-VLDL-CE	0.035459	mmol/l
Subclass	VLDL	M	AC	35	Lipoprotein subclasses	M-VLDL-FC	0.025974	mmol/l
Subclass	VLDL	M	AC	35	Lipoprotein subclasses	M-VLDL-TG	0.139565	mmol/l
Subclass	VLDL	S	AC	35	Lipoprotein subclasses	S-VLDL-Particles	2.08702e-05	mmol/l
Subclass	VLDL	S	AC	35	Lipoprotein subclasses	S-VLDL-Lipid	0.213981	mmol/l
Subclass	VLDL	S	AC	35	Lipoprotein subclasses	S-VLDL-PL	0.0450773	mmol/l
Subclass	VLDL	S	AC	35	Lipoprotein subclasses	S-VLDL-C	0.0685644	mmol/l
Subclass	VLDL	S	AC	35	Lipoprotein subclasses	S-VLDL-CE	0.0435297	mmol/l
Subclass	VLDL	S	AC	35	Lipoprotein subclasses	S-VLDL-FC	0.0250347	mmol/l
Subclass	VLDL	S	AC	35	Lipoprotein subclasses	S-VLDL-TG	0.100339	mmol/l
Subclass	VLDL	XS	AC	35	Lipoprotein subclasses	XS-VLDL-Particles	2.78198e-05	mmol/l
Subclass	VLDL	XS	AC	35	Lipoprotein subclasses	XS-VLDL-Lipid	0.187247	mmol/l
Subclass	VLDL	XS	AC	35	Lipoprotein subclasses	XS-VLDL-PL	0.0572399	mmol/l
Subclass	VLDL	XS	AC	35	Lipoprotein subclasses	XS-VLDL-C	0.0867189	mmol/l
Subclass	VLDL	XS	AC	35	Lipoprotein subclasses	XS-VLDL-CE	0.0583689	mmol/l
Subclass	VLDL	XS	AC	35	Lipoprotein subclasses	XS-VLDL-FC	0.02835	mmol/l
Subclass	VLDL	XS	AC	35	Lipoprotein subclasses	XS-VLDL-TG	0.0432882	mmol/l
Class	IDL	Other	AC	35	Lipoprotein subclasses	IDL-Particles	0.00016074	mmol/l
Class	IDL	Other	AC	35	Lipoprotein subclasses	IDL-Lipid	0.617709	mmol/l
Class	IDL	Other	AC	35	Lipoprotein subclasses	IDL-PL	0.157666	mmol/l
Class	IDL	Other	AC	35	Lipoprotein subclasses	IDL-C	0.399733	mmol/l
Class	IDL	Other	AC	35	Lipoprotein subclasses	IDL-CE	0.292482	mmol/l
Class	IDL	Other	AC	35	Lipoprotein subclasses	IDL-FC	0.107251	mmol/l
Class	IDL	Other	AC	35	Lipoprotein subclasses	IDL-TG	0.0603111	mmol/l
Subclass	LDL	L	AC	35	Lipoprotein subclasses	L-LDL-Particles	0.00041347	mmol/l
Subclass	LDL	L	AC	35	Lipoprotein subclasses	L-LDL-Lipid	0.795656	mmol/l
Subclass	LDL	L	AC	35	Lipoprotein subclasses	L-LDL-PL	0.184972	mmol/l
Subclass	LDL	L	AC	35	Lipoprotein subclasses	L-LDL-C	0.557501	mmol/l
Subclass	LDL	L	AC	35	Lipoprotein subclasses	L-LDL-CE	0.411615	mmol/l
Subclass	LDL	L	AC	35	Lipoprotein subclasses	L-LDL-FC	0.145886	mmol/l
Subclass	LDL	L	AC	35	Lipoprotein subclasses	L-LDL-TG	0.0531822	mmol/l
Subclass	LDL	M	AC	35	Lipoprotein subclasses	M-LDL-Particles	0.000142682	mmol/l
Subclass	LDL	M	AC	35	Lipoprotein subclasses	M-LDL-Lipid	0.283608	mmol/l
Subclass	LDL	M	AC	35	Lipoprotein subclasses	M-LDL-PL	0.0791675	mmol/l
Subclass	LDL	M	AC	35	Lipoprotein subclasses	M-LDL-C	0.187481	mmol/l
Subclass	LDL	M	AC	35	Lipoprotein subclasses	M-LDL-CE	0.128765	mmol/l
Subclass	LDL	M	AC	35	Lipoprotein subclasses	M-LDL-FC	0.0587156	mmol/l
Subclass	LDL	M	AC	35	Lipoprotein subclasses	M-LDL-TG	0.0169596	mmol/l
Subclass	LDL	S	AC	35	Lipoprotein subclasses	S-LDL-Particles	9.77762e-05	mmol/l
Subclass	LDL	S	AC	35	Lipoprotein subclasses	S-LDL-Lipid	0.156141	mmol/l
Subclass	LDL	S	AC	35	Lipoprotein subclasses	S-LDL-PL	0.054188	mmol/l
Subclass	LDL	S	AC	35	Lipoprotein subclasses	S-LDL-C	0.0939045	mmol/l
Subclass	LDL	S	AC	35	Lipoprotein subclasses	S-LDL-CE	0.064892	mmol/l
Subclass	LDL	S	AC	35	Lipoprotein subclasses	S-LDL-FC	0.0290125	mmol/l
Subclass	LDL	S	AC	35	Lipoprotein subclasses	S-LDL-TG	0.0080486	mmol/l
Subclass	HDL	XL	AC	35	Lipoprotein subclasses	XL-HDL-Particles	0.000178231	mmol/l
Subclass	HDL	XL	AC	35	Lipoprotein subclasses	XL-HDL-Lipid	0.137593	mmol/l
Subclass	HDL	XL	AC	35	Lipoprotein subclasses	XL-HDL-PL	0.0664082	mmol/l
Subclass	HDL	XL	AC	35	Lipoprotein subclasses	XL-HDL-C	0.0674216	mmol/l
Subclass	HDL	XL	AC	35	Lipoprotein subclasses	XL-HDL-CE	0.0480063	mmol/l
Subclass	HDL	XL	AC	35	Lipoprotein subclasses	XL-HDL-FC	0.0194153	mmol/l
Subclass	HDL	XL	AC	35	Lipoprotein subclasses	XL-HDL-TG	0.003763	mmol/l
Subclass	HDL	L	AC	35	Lipoprotein subclasses	L-HDL-Particles	0.00115742	mmol/l
Subclass	HDL	L	AC	35	Lipoprotein subclasses	L-HDL-Lipid	0.546686	mmol/l
Subclass	HDL	L	AC	35	Lipoprotein subclasses	L-HDL-PL	0.27061	mmol/l
Subclass	HDL	L	AC	35	Lipoprotein subclasses	L-HDL-C	0.258067	mmol/l
Subclass	HDL	L	AC	35	Lipoprotein subclasses	L-HDL-CE	0.206018	mmol/l
Subclass	HDL	L	AC	35	Lipoprotein subclasses	L-HDL-FC	0.0520496	mmol/l
Subclass	HDL	L	AC	35	Lipoprotein subclasses	L-HDL-TG	0.0180084	mmol/l
Subclass	HDL	M	AC	35	Lipoprotein subclasses	M-HDL-Particles	0.00306746	mmol/l
Subclass	HDL	M	AC	35	Lipoprotein subclasses	M-HDL-Lipid	0.834857	mmol/l
Subclass	HDL	M	AC	35	Lipoprotein subclasses	M-HDL-PL	0.389875	mmol/l
Subclass	HDL	M	AC	35	Lipoprotein subclasses	M-HDL-C	0.412524	mmol/l
Subclass	HDL	M	AC	35	Lipoprotein subclasses	M-HDL-CE	0.349137	mmol/l
Subclass	HDL	M	AC	35	Lipoprotein subclasses	M-HDL-FC	0.0633873	mmol/l
Subclass	HDL	M	AC	35	Lipoprotein subclasses	M-HDL-TG	0.0324585	mmol/l
Subclass	HDL	S	AC	35	Lipoprotein subclasses	S-HDL-Particles	0.00781904	mmol/l
Subclass	HDL	S	AC	35	Lipoprotein subclasses	S-HDL-Lipid	0.925183	mmol/l
Subclass	HDL	S	AC	35	Lipoprotein subclasses	S-HDL-PL	0.527527	mmol/l
Subclass	HDL	S	AC	35	Lipoprotein subclasses	S-HDL-C	0.363195	mmol/l
Subclass	HDL	S	AC	35	Lipoprotein subclasses	S-HDL-CE	0.277177	mmol/l
Subclass	HDL	S	AC	35	Lipoprotein subclasses	S-HDL-FC	0.0860176	mmol/l
Subclass	HDL	S	AC	35	Lipoprotein subclasses	S-HDL-TG	0.03446	mmol/l
Clinical	Other	Other	AC	28	Cholesterol	Total-C	2.59889	mmol/l
Clinical	Other	Other	AC	28	Cholesterol	Non-HDL-C	1.46424	mmol/l
Clinical	Other	Other	AC	28	Cholesterol	Remnant-C	0.645407	mmol/l
Class	VLDL	Other	AC	28	Cholesterol	VLDL-C	0.243304	mmol/l
Clinical	Other	Other	AC	28	Cholesterol	Clinical-LDL-C	1.08854	mmol/l
Class	LDL	Other	AC	28	Cholesterol	LDL-C	0.818834	mmol/l
Class	HDL	Other	AC	28	Cholesterol	HDL-C	1.13465	mmol/l
Clinical	Other	Other	AC	28	Triglycerides	Total-TG	0.497921	mmol/l
Class	VLDL	Other	AC	28	Triglycerides	VLDL-TG	0.327342	mmol/l
Class	LDL	Other	AC	28	Triglycerides	LDL-TG	0.0657208	mmol/l
Class	HDL	Other	AC	28	Triglycerides	HDL-TG	0.0549571	mmol/l
Clinical	Other	Other	AC	28	Phospholipids	Total-PL	1.83548	mmol/l
Class	VLDL	Other	AC	28	Phospholipids	VLDL-PL	0.147106	mmol/l
Class	LDL	Other	AC	28	Phospholipids	LDL-PL	0.314421	mmol/l
Class	HDL	Other	AC	28	Phospholipids	HDL-PL	1.22175	mmol/l
Clinical	Other	Other	AC	28	Cholesteryl esters	Total-CE	1.93462	mmol/l
Class	VLDL	Other	AC	28	Cholesteryl esters	VLDL-CE	0.151737	mmol/l
Class	LDL	Other	AC	28	Cholesteryl esters	LDL-CE	0.580483	mmol/l
Class	HDL	Other	AC	28	Cholesteryl esters	HDL-CE	0.910133	mmol/l
Clinical	Other	Other	AC	28	Free cholesterol	Total-FC	0.664266	mmol/l
Class	VLDL	Other	AC	28	Free cholesterol	VLDL-FC	0.0915665	mmol/l
Class	LDL	Other	AC	28	Free cholesterol	LDL-FC	0.238351	mmol/l
Class	HDL	Other	AC	28	Free cholesterol	HDL-FC	0.224515	mmol/l
Clinical	Other	Other	AC	28	Total lipids	Total-Lipid	4.93229	mmol/l
Class	VLDL	Other	AC	28	Total lipids	VLDL-Lipid	0.717751	mmol/l
Class	LDL	Other	AC	28	Total lipids	LDL-Lipid	1.19898	mmol/l
Class	HDL	Other	AC	28	Total lipids	HDL-Lipid	2.41136	mmol/l
Clinical	Other	Other	AC	28	Lipoprotein particle concentrations	Total-Particles	0.0127361	mmol/l
Class	VLDL	Other	AC	28	Lipoprotein particle concentrations	VLDL-Particles	5.71671e-05	mmol/l
Class	LDL	Other	AC	28	Lipoprotein particle concentrations	LDL-Particles	0.000642557	mmol/l
Class	HDL	Other	AC	28	Lipoprotein particle concentrations	HDL-Particles	0.0118667	mmol/l
Class	VLDL	Other	AC	28	Lipoprotein particle sizes	VLDL-Size	37.1831	nm
Class	LDL	Other	AC	28	Lipoprotein particle sizes	LDL-Size	23.9021	nm
Class	HDL	Other	AC	28	Lipoprotein particle sizes	HDL-Size	9.70514	nm
Clinical	Other	Other	AC	28	Apolipoproteins	ApoB	0.446007	g/l
Clinical	Other	Other	AC	28	Apolipoproteins	ApoA1	1.17291	g/l
Clinical	Other	Other	AC	28	Apolipoproteins	ApoB/ApoA1	0.380257	ratio
Subclass	VLDL	XXL	AC	28	Lipoprotein subclasses	XXL-VLDL-Particles	1.29821e-07	mmol/l
Subclass	VLDL	XXL	AC	28	Lipoprotein subclasses	XXL-VLDL-Lipid	0.0347772	mmol/l
Subclass	VLDL	XXL	AC	28	Lipoprotein subclasses	XXL-VLDL-PL	0.00379847	mmol/l
Subclass	VLDL	XXL	AC	28	Lipoprotein subclasses	XXL-VLDL-C	0.00766681	mmol/l
Subclass	VLDL	XXL	AC	28	Lipoprotein subclasses	XXL-VLDL-CE	0.00328317	mmol/l
Subclass	VLDL	XXL	AC	28	Lipoprotein subclasses	XXL-VLDL-FC	0.00438364	mmol/l
Subclass	VLDL	XXL	AC	28	Lipoprotein subclasses	XXL-VLDL-TG	0.0233119	mmol/l
Subclass	VLDL	XL	AC	28	Lipoprotein subclasses	XL-VLDL-Particles	5.62194e-07	mmol/l
Subclass	VLDL	XL	AC	28	Lipoprotein subclasses	XL-VLDL-Lipid	0.0427485	mmol/l
Subclass	VLDL	XL	AC	28	Lipoprotein subclasses	XL-VLDL-PL	0.00505979	mmol/l
Subclass	VLDL	XL	AC	28	Lipoprotein subclasses	XL-VLDL-C	0.0126441	mmol/l
Subclass	VLDL	XL	AC	28	Lipoprotein subclasses	XL-VLDL-CE	0.00844756	mmol/l
Subclass	VLDL	XL	AC	28	Lipoprotein subclasses	XL-VLDL-FC	0.00419657	mmol/l
Subclass	VLDL	XL	AC	28	Lipoprotein subclasses	XL-VLDL-TG	0.0250446	mmol/l
Subclass	VLDL	L	AC	28	Lipoprotein subclasses	L-VLDL-Particles	2.70152e-06	mmol/l
Subclass	VLDL	L	AC	28	Lipoprotein subclasses	L-VLDL-Lipid	0.0959202	mmol/l
Subclass	VLDL	L	AC	28	Lipoprotein subclasses	L-VLDL-PL	0.0118827	mmol/l
Subclass	VLDL	L	AC	28	Lipoprotein subclasses	L-VLDL-C	0.0242199	mmol/l
Subclass	VLDL	L	AC	28	Lipoprotein subclasses	L-VLDL-CE	0.013194	mmol/l
Subclass	VLDL	L	AC	28	Lipoprotein subclasses	L-VLDL-FC	0.0110259	mmol/l
Subclass	VLDL	L	AC	28	Lipoprotein subclasses	L-VLDL-TG	0.0598177	mmol/l
Subclass	VLDL	M	AC	28	Lipoprotein subclasses	M-VLDL-Particles	1.20113e-05	mmol/l
Subclass	VLDL	M	AC	28	Lipoprotein subclasses	M-VLDL-Lipid	0.203941	mmol/l
Subclass	VLDL	M	AC	28	Lipoprotein subclasses	M-VLDL-PL	0.0370681	mmol/l
Subclass	VLDL	M	AC	28	Lipoprotein subclasses	M-VLDL-C	0.0584707	mmol/l
Subclass	VLDL	M	AC	28	Lipoprotein subclasses	M-VLDL-CE	0.035102	mmol/l
Subclass	VLDL	M	AC	28	Lipoprotein subclasses	M-VLDL-FC	0.0233687	mmol/l
Subclass	VLDL	M	AC	28	Lipoprotein subclasses	M-VLDL-TG	0.108402	mmol/l
Subclass	VLDL	S	AC	28	Lipoprotein subclasses	S-VLDL-Particles	1.69946e-05	mmol/l
Subclass	VLDL	S	AC	28	Lipoprotein subclasses	S-VLDL-Lipid	0.175242	mmol/l
Subclass	VLDL	S	AC	28	Lipoprotein subclasses	S-VLDL-PL	0.0391911	mmol/l
Subclass	VLDL	S	AC	28	Lipoprotein subclasses	S-VLDL-C	0.0588441	mmol/l
Subclass	VLDL	S	AC	28	Lipoprotein subclasses	S-VLDL-CE	0.0362483	mmol/l
Subclass	VLDL	S	AC	28	Lipoprotein subclasses	S-VLDL-FC	0.0225957	mmol/l
Subclass	VLDL	S	AC	28	Lipoprotein subclasses	S-VLDL-TG	0.0772069	mmol/l
Subclass	VLDL	XS	AC	28	Lipoprotein subclasses	XS-VLDL-Particles	2.47677e-05	mmol/l
Subclass	VLDL	XS	AC	28	Lipoprotein subclasses	XS-VLDL-Lipid	0.165122	mmol/l
Subclass	VLDL	XS	AC	28	Lipoprotein subclasses	XS-VLDL-PL	0.0501057	mmol/l
Subclass	VLDL	XS	AC	28	Lipoprotein subclasses	XS-VLDL-C	0.081458	mmol/l
Subclass	VLDL	XS	AC	28	Lipoprotein subclasses	XS-VLDL-CE	0.0554621	mmol/l
Subclass	VLDL	XS	AC	28	Lipoprotein subclasses	XS-VLDL-FC	0.0259959	mmol/l
Subclass	VLDL	XS	AC	28	Lipoprotein subclasses	XS-VLDL-TG	0.0335583	mmol/l
Class	IDL	Other	AC	28	Lipoprotein subclasses	IDL-Particles	0.000169685	mmol/l
Class	IDL	Other	AC	28	Lipoprotein subclasses	IDL-Lipid	0.604199	mmol/l
Class	IDL	Other	AC	28	Lipoprotein subclasses	IDL-PL	0.152195	mmol/l
Class	IDL	Other	AC	28	Lipoprotein subclasses	IDL-C	0.402103	mmol/l
Class	IDL	Other	AC	28	Lipoprotein subclasses	IDL-CE	0.290341	mmol/l
Class	IDL	Other	AC	28	Lipoprotein subclasses	IDL-FC	0.111762	mmol/l
Class	IDL	Other	AC	28	Lipoprotein subclasses	IDL-TG	0.0499015	mmol/l
Subclass	LDL	L	AC	28	Lipoprotein subclasses	L-LDL-Particles	0.000399863	mmol/l
Subclass	LDL	L	AC	28	Lipoprotein subclasses	L-LDL-Lipid	0.770293	mmol/l
Subclass	LDL	L	AC	28	Lipoprotein subclasses	L-LDL-PL	0.182902	mmol/l
Subclass	LDL	L	AC	28	Lipoprotein subclasses	L-LDL-C	0.542525	mmol/l
Subclass	LDL	L	AC	28	Lipoprotein subclasses	L-LDL-CE	0.395364	mmol/l
Subclass	LDL	L	AC	28	Lipoprotein subclasses	L-LDL-FC	0.147161	mmol/l
Subclass	LDL	L	AC	28	Lipoprotein subclasses	L-LDL-TG	0.0448655	mmol/l
Subclass	LDL	M	AC	28	Lipoprotein subclasses	M-LDL-Particles	0.000145023	mmol/l
Subclass	LDL	M	AC	28	Lipoprotein subclasses	M-LDL-Lipid	0.271588	mmol/l
Subclass	LDL	M	AC	28	Lipoprotein subclasses	M-LDL-PL	0.0760681	mmol/l
Subclass	LDL	M	AC	28	Lipoprotein subclasses	M-LDL-C	0.181411	mmol/l
Subclass	LDL	M	AC	28	Lipoprotein subclasses	M-LDL-CE	0.121083	mmol/l
Subclass	LDL	M	AC	28	Lipoprotein subclasses	M-LDL-FC	0.0603281	mmol/l
Subclass	LDL	M	AC	28	Lipoprotein subclasses	M-LDL-TG	0.0141093	mmol/l
Subclass	LDL	S	AC	28	Lipoprotein subclasses	S-LDL-Particles	9.76712e-05	mmol/l
Subclass	LDL	S	AC	28	Lipoprotein subclasses	S-LDL-Lipid	0.157094	mmol/l
Subclass	LDL	S	AC	28	Lipoprotein subclasses	S-LDL-PL	0.0554502	mmol/l
Subclass	LDL	S	AC	28	Lipoprotein subclasses	S-LDL-C	0.0948979	mmol/l
Subclass	LDL	S	AC	28	Lipoprotein subclasses	S-LDL-CE	0.064036	mmol/l
Subclass	LDL	S	AC	28	Lipoprotein subclasses	S-LDL-FC	0.0308619	mmol/l
Subclass	LDL	S	AC	28	Lipoprotein subclasses	S-LDL-TG	0.00674596	mmol/l
Subclass	HDL	XL	AC	28	Lipoprotein subclasses	XL-HDL-Particles	0.000200045	mmol/l
Subclass	HDL	XL	AC	28	Lipoprotein subclasses	XL-HDL-Lipid	0.160517	mmol/l
Subclass	HDL	XL	AC	28	Lipoprotein subclasses	XL-HDL-PL	0.0779794	mmol/l
Subclass	HDL	XL	AC	28	Lipoprotein subclasses	XL-HDL-C	0.0799319	mmol/l
Subclass	HDL	XL	AC	28	Lipoprotein subclasses	XL-HDL-CE	0.0575968	mmol/l
Subclass	HDL	XL	AC	28	Lipoprotein subclasses	XL-HDL-FC	0.0223351	mmol/l
Subclass	HDL	XL	AC	28	Lipoprotein subclasses	XL-HDL-TG	0.00260622	mmol/l
Subclass	HDL	L	AC	28	Lipoprotein subclasses	L-HDL-Particles	0.00127894	mmol/l
Subclass	HDL	L	AC	28	Lipoprotein subclasses	L-HDL-Lipid	0.602511	mmol/l
Subclass	HDL	L	AC	28	Lipoprotein subclasses	L-HDL-PL	0.292296	mmol/l
Subclass	HDL	L	AC	28	Lipoprotein subclasses	L-HDL-C	0.30065	mmol/l
Subclass	HDL	L	AC	28	Lipoprotein subclasses	L-HDL-CE	0.240383	mmol/l
Subclass	HDL	L	AC	28	Lipoprotein subclasses	L-HDL-FC	0.0602676	mmol/l
Subclass	HDL	L	AC	28	Lipoprotein subclasses	L-HDL-TG	0.00956422	mmol/l
Subclass	HDL	M	AC	28	Lipoprotein subclasses	M-HDL-Particles	0.00293597	mmol/l
Subclass	HDL	M	AC	28	Lipoprotein subclasses	M-HDL-Lipid	0.795251	mmol/l
Subclass	HDL	M	AC	28	Lipoprotein subclasses	M-HDL-PL	0.370724	mmol/l
Subclass	HDL	M	AC	28	Lipoprotein subclasses	M-HDL-C	0.406076	mmol/l
Subclass	HDL	M	AC	28	Lipoprotein subclasses	M-HDL-CE	0.344498	mmol/l
Subclass	HDL	M	AC	28	Lipoprotein subclasses	M-HDL-FC	0.0615781	mmol/l
Subclass	HDL	M	AC	28	Lipoprotein subclasses	M-HDL-TG	0.0184511	mmol/l
Subclass	HDL	S	AC	28	Lipoprotein subclasses	S-HDL-Particles	0.00745178	mmol/l
Subclass	HDL	S	AC	28	Lipoprotein subclasses	S-HDL-Lipid	0.85308	mmol/l
Subclass	HDL	S	AC	28	Lipoprotein subclasses	S-HDL-PL	0.480754	mmol/l
Subclass	HDL	S	AC	28	Lipoprotein subclasses	S-HDL-C	0.34799	mmol/l
Subclass	HDL	S	AC	28	Lipoprotein subclasses	S-HDL-CE	0.267656	mmol/l
Subclass	HDL	S	AC	28	Lipoprotein subclasses	S-HDL-FC	0.0803346	mmol/l
Subclass	HDL	S	AC	28	Lipoprotein subclasses	S-HDL-TG	0.0243355	mmol/l
Clinical	Other	Other	AC	7	Cholesterol	Total-C	2.50475	mmol/l
Clinical	Other	Other	AC	7	Cholesterol	Non-HDL-C	1.42229	mmol/l
Clinical	Other	Other	AC	7	Cholesterol	Remnant-C	0.608606	mmol/l
Class	VLDL	Other	AC	7	Cholesterol	VLDL-C	0.21197	mmol/l
Clinical	Other	Other	AC	7	Cholesterol	Clinical-LDL-C	1.07775	mmol/l
Class	LDL	Other	AC	7	Cholesterol	LDL-C	0.813681	mmol/l
Class	HDL	Other	AC	7	Cholesterol	HDL-C	1.08247	mmol/l
Clinical	Other	Other	AC	7	Triglycerides	Total-TG	0.409811	mmol/l
Class	VLDL	Other	AC	7	Triglycerides	VLDL-TG	0.226019	mmol/l
Class	LDL	Other	AC	7	Triglycerides	LDL-TG	0.0720423	mmol/l
Class	HDL	Other	AC	7	Triglycerides	HDL-TG	0.0573501	mmol/l
Clinical	Other	Other	AC	7	Phospholipids	Total-PL	1.76761	mmol/l
Class	VLDL	Other	AC	7	Phospholipids	VLDL-PL	0.12078	mmol/l
Class	LDL	Other	AC	7	Phospholipids	LDL-PL	0.31441	mmol/l
Class	HDL	Other	AC	7	Phospholipids	HDL-PL	1.17847	mmol/l
Clinical	Other	Other	AC	7	Cholesteryl esters	Total-CE	1.86752	mmol/l
Class	VLDL	Other	AC	7	Cholesteryl esters	VLDL-CE	0.136924	mmol/l
Class	LDL	Other	AC	7	Cholesteryl esters	LDL-CE	0.574976	mmol/l
Class	HDL	Other	AC	7	Cholesteryl esters	HDL-CE	0.870007	mmol/l
Clinical	Other	Other	AC	7	Free cholesterol	Total-FC	0.637235	mmol/l
Class	VLDL	Other	AC	7	Free cholesterol	VLDL-FC	0.0750458	mmol/l
Class	LDL	Other	AC	7	Free cholesterol	LDL-FC	0.238705	mmol/l
Class	HDL	Other	AC	7	Free cholesterol	HDL-FC	0.212459	mmol/l
Clinical	Other	Other	AC	7	Total lipids	Total-Lipid	4.68217	mmol/l
Class	VLDL	Other	AC	7	Total lipids	VLDL-Lipid	0.558769	mmol/l
Class	LDL	Other	AC	7	Total lipids	LDL-Lipid	1.20013	mmol/l
Class	HDL	Other	AC	7	Total lipids	HDL-Lipid	2.31829	mmol/l
Clinical	Other	Other	AC	7	Lipoprotein particle concentrations	Total-Particles	0.0125599	mmol/l
Class	VLDL	Other	AC	7	Lipoprotein particle concentrations	VLDL-Particles	5.17885e-05	mmol/l
Class	LDL	Other	AC	7	Lipoprotein particle concentrations	LDL-Particles	0.000632904	mmol/l
Class	HDL	Other	AC	7	Lipoprotein particle concentrations	HDL-Particles	0.0117155	mmol/l
Class	VLDL	Other	AC	7	Lipoprotein particle sizes	VLDL-Size	36.2765	nm
Class	LDL	Other	AC	7	Lipoprotein particle sizes	LDL-Size	23.9155	nm
Class	HDL	Other	AC	7	Lipoprotein particle sizes	HDL-Size	9.64291	nm
Clinical	Other	Other	AC	7	Apolipoproteins	ApoB	0.433196	g/l
Clinical	Other	Other	AC	7	Apolipoproteins	ApoA1	1.15127	g/l
Clinical	Other	Other	AC	7	Apolipoproteins	ApoB/ApoA1	0.376277	ratio
Subclass	VLDL	XXL	AC	7	Lipoprotein subclasses	XXL-VLDL-Particles	2.44559e-08	mmol/l
Subclass	VLDL	XXL	AC	7	Lipoprotein subclasses	XXL-VLDL-Lipid	0.0142104	mmol/l
Subclass	VLDL	XXL	AC	7	Lipoprotein subclasses	XXL-VLDL-PL	0.000233411	mmol/l
Subclass	VLDL	XXL	AC	7	Lipoprotein subclasses	XXL-VLDL-C	0.00239155	mmol/l
Subclass	VLDL	XXL	AC	7	Lipoprotein subclasses	XXL-VLDL-CE	0.00061893	mmol/l
Subclass	VLDL	XXL	AC	7	Lipoprotein subclasses	XXL-VLDL-FC	0.00177262	mmol/l
Subclass	VLDL	XXL	AC	7	Lipoprotein subclasses	XXL-VLDL-TG	0.0115855	mmol/l
Subclass	VLDL	XL	AC	7	Lipoprotein subclasses	XL-VLDL-Particles	2.98276e-07	mmol/l
Subclass	VLDL	XL	AC	7	Lipoprotein subclasses	XL-VLDL-Lipid	0.020822	mmol/l
Subclass	VLDL	XL	AC	7	Lipoprotein subclasses	XL-VLDL-PL	0.00141681	mmol/l
Subclass	VLDL	XL	AC	7	Lipoprotein subclasses	XL-VLDL-C	0.00794439	mmol/l
Subclass	VLDL	XL	AC	7	Lipoprotein subclasses	XL-VLDL-CE	0.00583548	mmol/l
Subclass	VLDL	XL	AC	7	Lipoprotein subclasses	XL-VLDL-FC	0.00210891	mmol/l
Subclass	VLDL	XL	AC	7	Lipoprotein subclasses	XL-VLDL-TG	0.0114608	mmol/l
Subclass	VLDL	L	AC	7	Lipoprotein subclasses	L-VLDL-Particles	1.76786e-06	mmol/l
Subclass	VLDL	L	AC	7	Lipoprotein subclasses	L-VLDL-Lipid	0.0562661	mmol/l
Subclass	VLDL	L	AC	7	Lipoprotein subclasses	L-VLDL-PL	0.00622565	mmol/l
Subclass	VLDL	L	AC	7	Lipoprotein subclasses	L-VLDL-C	0.0152703	mmol/l
Subclass	VLDL	L	AC	7	Lipoprotein subclasses	L-VLDL-CE	0.00790896	mmol/l
Subclass	VLDL	L	AC	7	Lipoprotein subclasses	L-VLDL-FC	0.0073613	mmol/l
Subclass	VLDL	L	AC	7	Lipoprotein subclasses	L-VLDL-TG	0.0347702	mmol/l
Subclass	VLDL	M	AC	7	Lipoprotein subclasses	M-VLDL-Particles	9.50734e-06	mmol/l
Subclass	VLDL	M	AC	7	Lipoprotein subclasses	M-VLDL-Lipid	0.148053	mmol/l
Subclass	VLDL	M	AC	7	Lipoprotein subclasses	M-VLDL-PL	0.0272403	mmol/l
Subclass	VLDL	M	AC	7	Lipoprotein subclasses	M-VLDL-C	0.0483904	mmol/l
Subclass	VLDL	M	AC	7	Lipoprotein subclasses	M-VLDL-CE	0.0309011	mmol/l
Subclass	VLDL	M	AC	7	Lipoprotein subclasses	M-VLDL-FC	0.0174893	mmol/l
Subclass	VLDL	M	AC	7	Lipoprotein subclasses	M-VLDL-TG	0.0724224	mmol/l
Subclass	VLDL	S	AC	7	Lipoprotein subclasses	S-VLDL-Particles	1.49057e-05	mmol/l
Subclass	VLDL	S	AC	7	Lipoprotein subclasses	S-VLDL-Lipid	0.151758	mmol/l
Subclass	VLDL	S	AC	7	Lipoprotein subclasses	S-VLDL-PL	0.0345276	mmol/l
Subclass	VLDL	S	AC	7	Lipoprotein subclasses	S-VLDL-C	0.0563342	mmol/l
Subclass	VLDL	S	AC	7	Lipoprotein subclasses	S-VLDL-CE	0.036218	mmol/l
Subclass	VLDL	S	AC	7	Lipoprotein subclasses	S-VLDL-FC	0.0201162	mmol/l
Subclass	VLDL	S	AC	7	Lipoprotein subclasses	S-VLDL-TG	0.0608966	mmol/l
Subclass	VLDL	XS	AC	7	Lipoprotein subclasses	XS-VLDL-Particles	2.52848e-05	mmol/l
Subclass	VLDL	XS	AC	7	Lipoprotein subclasses	XS-VLDL-Lipid	0.167659	mmol/l
Subclass	VLDL	XS	AC	7	Lipoprotein subclasses	XS-VLDL-PL	0.0511358	mmol/l
Subclass	VLDL	XS	AC	7	Lipoprotein subclasses	XS-VLDL-C	0.0816394	mmol/l
Subclass	VLDL	XS	AC	7	Lipoprotein subclasses	XS-VLDL-CE	0.0554419	mmol/l
Subclass	VLDL	XS	AC	7	Lipoprotein subclasses	XS-VLDL-FC	0.0261975	mmol/l
Subclass	VLDL	XS	AC	7	Lipoprotein subclasses	XS-VLDL-TG	0.0348834	mmol/l
Class	IDL	Other	AC	7	Lipoprotein subclasses	IDL-Particles	0.000159744	mmol/l
Class	IDL	Other	AC	7	Lipoprotein subclasses	IDL-Lipid	0.604978	mmol/l
Class	IDL	Other	AC	7	Lipoprotein subclasses	IDL-PL	0.153941	mmol/l
Class	IDL	Other	AC	7	Lipoprotein subclasses	IDL-C	0.396636	mmol/l
Class	IDL	Other	AC	7	Lipoprotein subclasses	IDL-CE	0.283193	mmol/l
Class	IDL	Other	AC	7	Lipoprotein subclasses	IDL-FC	0.113443	mmol/l
Class	IDL	Other	AC	7	Lipoprotein subclasses	IDL-TG	0.0544002	mmol/l
Subclass	LDL	L	AC	7	Lipoprotein subclasses	L-LDL-Particles	0.000395233	mmol/l
Subclass	LDL	L	AC	7	Lipoprotein subclasses	L-LDL-Lipid	0.774217	mmol/l
Subclass	LDL	L	AC	7	Lipoprotein subclasses	L-LDL-PL	0.183822	mmol/l
Subclass	LDL	L	AC	7	Lipoprotein subclasses	L-LDL-C	0.540061	mmol/l
Subclass	LDL	L	AC	7	Lipoprotein subclasses	L-LDL-CE	0.392433	mmol/l
Subclass	LDL	L	AC	7	Lipoprotein subclasses	L-LDL-FC	0.147629	mmol/l
Subclass	LDL	L	AC	7	Lipoprotein subclasses	L-LDL-TG	0.0503339	mmol/l
Subclass	LDL	M	AC	7	Lipoprotein subclasses	M-LDL-Particles	0.00014264	mmol/l
Subclass	LDL	M	AC	7	Lipoprotein subclasses	M-LDL-Lipid	0.271466	mmol/l
Subclass	LDL	M	AC	7	Lipoprotein subclasses	M-LDL-PL	0.0755169	mmol/l
Subclass	LDL	M	AC	7	Lipoprotein subclasses	M-LDL-C	0.180718	mmol/l
Subclass	LDL	M	AC	7	Lipoprotein subclasses	M-LDL-CE	0.120178	mmol/l
Subclass	LDL	M	AC	7	Lipoprotein subclasses	M-LDL-FC	0.0605395	mmol/l
Subclass	LDL	M	AC	7	Lipoprotein subclasses	M-LDL-TG	0.0152317	mmol/l
Subclass	LDL	S	AC	7	Lipoprotein subclasses	S-LDL-Particles	9.50308e-05	mmol/l
Subclass	LDL	S	AC	7	Lipoprotein subclasses	S-LDL-Lipid	0.15445	mmol/l
Subclass	LDL	S	AC	7	Lipoprotein subclasses	S-LDL-PL	0.0550713	mmol/l
Subclass	LDL	S	AC	7	Lipoprotein subclasses	S-LDL-C	0.0929024	mmol/l
Subclass	LDL	S	AC	7	Lipoprotein subclasses	S-LDL-CE	0.0623656	mmol/l
Subclass	LDL	S	AC	7	Lipoprotein subclasses	S-LDL-FC	0.0305368	mmol/l
Subclass	LDL	S	AC	7	Lipoprotein subclasses	S-LDL-TG	0.00647659	mmol/l
Subclass	HDL	XL	AC	7	Lipoprotein subclasses	XL-HDL-Particles	0.000172455	mmol/l
Subclass	HDL	XL	AC	7	Lipoprotein subclasses	XL-HDL-Lipid	0.13585	mmol/l
Subclass	HDL	XL	AC	7	Lipoprotein subclasses	XL-HDL-PL	0.0641074	mmol/l
Subclass	HDL	XL	AC	7	Lipoprotein subclasses	XL-HDL-C	0.0694457	mmol/l
Subclass	HDL	XL	AC	7	Lipoprotein subclasses	XL-HDL-CE	0.0489624	mmol/l
Subclass	HDL	XL	AC	7	Lipoprotein subclasses	XL-HDL-FC	0.0204834	mmol/l
Subclass	HDL	XL	AC	7	Lipoprotein subclasses	XL-HDL-TG	0.00229648	mmol/l
Subclass	HDL	L	AC	7	Lipoprotein subclasses	L-HDL-Particles	0.00110686	mmol/l
Subclass	HDL	L	AC	7	Lipoprotein subclasses	L-HDL-Lipid	0.533297	mmol/l
Subclass	HDL	L	AC	7	Lipoprotein subclasses	L-HDL-PL	0.262563	mmol/l
Subclass	HDL	L	AC	7	Lipoprotein subclasses	L-HDL-C	0.261253	mmol/l
Subclass	HDL	L	AC	7	Lipoprotein subclasses	L-HDL-CE	0.20952	mmol/l
Subclass	HDL	L	AC	7	Lipoprotein subclasses	L-HDL-FC	0.0517338	mmol/l
Subclass	HDL	L	AC	7	Lipoprotein subclasses	L-HDL-TG	0.00948052	mmol/l
Subclass	HDL	M	AC	7	Lipoprotein subclasses	M-HDL-Particles	0.00287161	mmol/l
Subclass	HDL	M	AC	7	Lipoprotein subclasses	M-HDL-Lipid	0.783841	mmol/l
Subclass	HDL	M	AC	7	Lipoprotein subclasses	M-HDL-PL	0.366482	mmol/l
Subclass	HDL	M	AC	7	Lipoprotein subclasses	M-HDL-C	0.397575	mmol/l
Subclass	HDL	M	AC	7	Lipoprotein subclasses	M-HDL-CE	0.338279	mmol/l
Subclass	HDL	M	AC	7	Lipoprotein subclasses	M-HDL-FC	0.0592955	mmol/l
Subclass	HDL	M	AC	7	Lipoprotein subclasses	M-HDL-TG	0.0197836	mmol/l
Subclass	HDL	S	AC	7	Lipoprotein subclasses	S-HDL-Particles	0.00756456	mmol/l
Subclass	HDL	S	AC	7	Lipoprotein subclasses	S-HDL-Lipid	0.865304	mmol/l
Subclass	HDL	S	AC	7	Lipoprotein subclasses	S-HDL-PL	0.485322	mmol/l
Subclass	HDL	S	AC	7	Lipoprotein subclasses	S-HDL-C	0.354192	mmol/l
Subclass	HDL	S	AC	7	Lipoprotein subclasses	S-HDL-CE	0.273246	mmol/l
Subclass	HDL	S	AC	7	Lipoprotein subclasses	S-HDL-FC	0.0809463	mmol/l
Subclass	HDL	S	AC	7	Lipoprotein subclasses	S-HDL-TG	0.0257896	mmol/l
Clinical	Other	Other	AC	0	Cholesterol	Total-C	2.66366	mmol/l
Clinical	Other	Other	AC	0	Cholesterol	Non-HDL-C	1.45083	mmol/l
Clinical	Other	Other	AC	0	Cholesterol	Remnant-C	0.647355	mmol/l
Class	VLDL	Other	AC	0	Cholesterol	VLDL-C	0.232076	mmol/l
Clinical	Other	Other	AC	0	Cholesterol	Clinical-LDL-C	1.08385	mmol/l
Class	LDL	Other	AC	0	Cholesterol	LDL-C	0.803472	mmol/l
Class	HDL	Other	AC	0	Cholesterol	HDL-C	1.21283	mmol/l
Clinical	Other	Other	AC	0	Triglycerides	Total-TG	0.454033	mmol/l
Class	VLDL	Other	AC	0	Triglycerides	VLDL-TG	0.273051	mmol/l
Class	LDL	Other	AC	0	Triglycerides	LDL-TG	0.0735147	mmol/l
Class	HDL	Other	AC	0	Triglycerides	HDL-TG	0.0528535	mmol/l
Clinical	Other	Other	AC	0	Phospholipids	Total-PL	1.90043	mmol/l
Class	VLDL	Other	AC	0	Phospholipids	VLDL-PL	0.140294	mmol/l
Class	LDL	Other	AC	0	Phospholipids	LDL-PL	0.313788	mmol/l
Class	HDL	Other	AC	0	Phospholipids	HDL-PL	1.28624	mmol/l
Clinical	Other	Other	AC	0	Cholesteryl esters	Total-CE	1.98179	mmol/l
Class	VLDL	Other	AC	0	Cholesteryl esters	VLDL-CE	0.146294	mmol/l
Class	LDL	Other	AC	0	Cholesteryl esters	LDL-CE	0.565705	mmol/l
Class	HDL	Other	AC	0	Cholesteryl esters	HDL-CE	0.970039	mmol/l
Clinical	Other	Other	AC	0	Free cholesterol	Total-FC	0.681867	mmol/l
Class	VLDL	Other	AC	0	Free cholesterol	VLDL-FC	0.0857818	mmol/l
Class	LDL	Other	AC	0	Free cholesterol	LDL-FC	0.237767	mmol/l
Class	HDL	Other	AC	0	Free cholesterol	HDL-FC	0.24279	mmol/l
Clinical	Other	Other	AC	0	Total lipids	Total-Lipid	5.01812	mmol/l
Class	VLDL	Other	AC	0	Total lipids	VLDL-Lipid	0.645421	mmol/l
Class	LDL	Other	AC	0	Total lipids	LDL-Lipid	1.19077	mmol/l
Class	HDL	Other	AC	0	Total lipids	HDL-Lipid	2.55192	mmol/l
Clinical	Other	Other	AC	0	Lipoprotein particle concentrations	Total-Particles	0.0129645	mmol/l
Class	VLDL	Other	AC	0	Lipoprotein particle concentrations	VLDL-Particles	5.40896e-05	mmol/l
Class	LDL	Other	AC	0	Lipoprotein particle concentrations	LDL-Particles	0.00064786	mmol/l
Class	HDL	Other	AC	0	Lipoprotein particle concentrations	HDL-Particles	0.0120917	mmol/l
Class	VLDL	Other	AC	0	Lipoprotein particle sizes	VLDL-Size	36.5121	nm
Class	LDL	Other	AC	0	Lipoprotein particle sizes	LDL-Size	23.9556	nm
Class	HDL	Other	AC	0	Lipoprotein particle sizes	HDL-Size	9.79445	nm
Clinical	Other	Other	AC	0	Apolipoproteins	ApoB	0.447759	g/l
Clinical	Other	Other	AC	0	Apolipoproteins	ApoA1	1.21657	g/l
Clinical	Other	Other	AC	0	Apolipoproteins	ApoB/ApoA1	0.36805	ratio
Subclass	VLDL	XXL	AC	0	Lipoprotein subclasses	XXL-VLDL-Particles	1.58577e-07	mmol/l
Subclass	VLDL	XXL	AC	0	Lipoprotein subclasses	XXL-VLDL-Lipid	0.0405604	mmol/l
Subclass	VLDL	XXL	AC	0	Lipoprotein subclasses	XXL-VLDL-PL	0.00477001	mmol/l
Subclass	VLDL	XXL	AC	0	Lipoprotein subclasses	XXL-VLDL-C	0.00847169	mmol/l
Subclass	VLDL	XXL	AC	0	Lipoprotein subclasses	XXL-VLDL-CE	0.00354545	mmol/l
Subclass	VLDL	XXL	AC	0	Lipoprotein subclasses	XXL-VLDL-FC	0.00492624	mmol/l
Subclass	VLDL	XXL	AC	0	Lipoprotein subclasses	XXL-VLDL-TG	0.0273187	mmol/l
Subclass	VLDL	XL	AC	0	Lipoprotein subclasses	XL-VLDL-Particles	3.5051e-07	mmol/l
Subclass	VLDL	XL	AC	0	Lipoprotein subclasses	XL-VLDL-Lipid	0.0293598	mmol/l
Subclass	VLDL	XL	AC	0	Lipoprotein subclasses	XL-VLDL-PL	0.00314976	mmol/l
Subclass	VLDL	XL	AC	0	Lipoprotein subclasses	XL-VLDL-C	0.0101978	mmol/l
Subclass	VLDL	XL	AC	0	Lipoprotein subclasses	XL-VLDL-CE	0.0070912	mmol/l
Subclass	VLDL	XL	AC	0	Lipoprotein subclasses	XL-VLDL-FC	0.00310656	mmol/l
Subclass	VLDL	XL	AC	0	Lipoprotein subclasses	XL-VLDL-TG	0.0160123	mmol/l
Subclass	VLDL	L	AC	0	Lipoprotein subclasses	L-VLDL-Particles	1.96947e-06	mmol/l
Subclass	VLDL	L	AC	0	Lipoprotein subclasses	L-VLDL-Lipid	0.0699752	mmol/l
Subclass	VLDL	L	AC	0	Lipoprotein subclasses	L-VLDL-PL	0.00774684	mmol/l
Subclass	VLDL	L	AC	0	Lipoprotein subclasses	L-VLDL-C	0.0168581	mmol/l
Subclass	VLDL	L	AC	0	Lipoprotein subclasses	L-VLDL-CE	0.0092384	mmol/l
Subclass	VLDL	L	AC	0	Lipoprotein subclasses	L-VLDL-FC	0.0076197	mmol/l
Subclass	VLDL	L	AC	0	Lipoprotein subclasses	L-VLDL-TG	0.0453702	mmol/l
Subclass	VLDL	M	AC	0	Lipoprotein subclasses	M-VLDL-Particles	1.0407e-05	mmol/l
Subclass	VLDL	M	AC	0	Lipoprotein subclasses	M-VLDL-Lipid	0.174197	mmol/l
Subclass	VLDL	M	AC	0	Lipoprotein subclasses	M-VLDL-PL	0.0331288	mmol/l
Subclass	VLDL	M	AC	0	Lipoprotein subclasses	M-VLDL-C	0.0550661	mmol/l
Subclass	VLDL	M	AC	0	Lipoprotein subclasses	M-VLDL-CE	0.0343624	mmol/l
Subclass	VLDL	M	AC	0	Lipoprotein subclasses	M-VLDL-FC	0.0207037	mmol/l
Subclass	VLDL	M	AC	0	Lipoprotein subclasses	M-VLDL-TG	0.0860021	mmol/l
Subclass	VLDL	S	AC	0	Lipoprotein subclasses	S-VLDL-Particles	1.49522e-05	mmol/l
Subclass	VLDL	S	AC	0	Lipoprotein subclasses	S-VLDL-Lipid	0.155033	mmol/l
Subclass	VLDL	S	AC	0	Lipoprotein subclasses	S-VLDL-PL	0.0359878	mmol/l
Subclass	VLDL	S	AC	0	Lipoprotein subclasses	S-VLDL-C	0.0549246	mmol/l
Subclass	VLDL	S	AC	0	Lipoprotein subclasses	S-VLDL-CE	0.0337738	mmol/l
Subclass	VLDL	S	AC	0	Lipoprotein subclasses	S-VLDL-FC	0.0211509	mmol/l
Subclass	VLDL	S	AC	0	Lipoprotein subclasses	S-VLDL-TG	0.0641203	mmol/l
Subclass	VLDL	XS	AC	0	Lipoprotein subclasses	XS-VLDL-Particles	2.62518e-05	mmol/l
Subclass	VLDL	XS	AC	0	Lipoprotein subclasses	XS-VLDL-Lipid	0.176296	mmol/l
Subclass	VLDL	XS	AC	0	Lipoprotein subclasses	XS-VLDL-PL	0.0555112	mmol/l
Subclass	VLDL	XS	AC	0	Lipoprotein subclasses	XS-VLDL-C	0.0865574	mmol/l
Subclass	VLDL	XS	AC	0	Lipoprotein subclasses	XS-VLDL-CE	0.0582827	mmol/l
Subclass	VLDL	XS	AC	0	Lipoprotein subclasses	XS-VLDL-FC	0.0282747	mmol/l
Subclass	VLDL	XS	AC	0	Lipoprotein subclasses	XS-VLDL-TG	0.0342272	mmol/l
Class	IDL	Other	AC	0	Lipoprotein subclasses	IDL-Particles	0.000170875	mmol/l
Class	IDL	Other	AC	0	Lipoprotein subclasses	IDL-Lipid	0.630006	mmol/l
Class	IDL	Other	AC	0	Lipoprotein subclasses	IDL-PL	0.160113	mmol/l
Class	IDL	Other	AC	0	Lipoprotein subclasses	IDL-C	0.415279	mmol/l
Class	IDL	Other	AC	0	Lipoprotein subclasses	IDL-CE	0.298911	mmol/l
Class	IDL	Other	AC	0	Lipoprotein subclasses	IDL-FC	0.116367	mmol/l
Class	IDL	Other	AC	0	Lipoprotein subclasses	IDL-TG	0.0546138	mmol/l
Subclass	LDL	L	AC	0	Lipoprotein subclasses	L-LDL-Particles	0.000414678	mmol/l
Subclass	LDL	L	AC	0	Lipoprotein subclasses	L-LDL-Lipid	0.767161	mmol/l
Subclass	LDL	L	AC	0	Lipoprotein subclasses	L-LDL-PL	0.182336	mmol/l
Subclass	LDL	L	AC	0	Lipoprotein subclasses	L-LDL-C	0.533851	mmol/l
Subclass	LDL	L	AC	0	Lipoprotein subclasses	L-LDL-CE	0.385282	mmol/l
Subclass	LDL	L	AC	0	Lipoprotein subclasses	L-LDL-FC	0.148569	mmol/l
Subclass	LDL	L	AC	0	Lipoprotein subclasses	L-LDL-TG	0.0509741	mmol/l
Subclass	LDL	M	AC	0	Lipoprotein subclasses	M-LDL-Particles	0.00013606	mmol/l
Subclass	LDL	M	AC	0	Lipoprotein subclasses	M-LDL-Lipid	0.263612	mmol/l
Subclass	LDL	M	AC	0	Lipoprotein subclasses	M-LDL-PL	0.0734925	mmol/l
Subclass	LDL	M	AC	0	Lipoprotein subclasses	M-LDL-C	0.174567	mmol/l
Subclass	LDL	M	AC	0	Lipoprotein subclasses	M-LDL-CE	0.11613	mmol/l
Subclass	LDL	M	AC	0	Lipoprotein subclasses	M-LDL-FC	0.0584375	mmol/l
Subclass	LDL	M	AC	0	Lipoprotein subclasses	M-LDL-TG	0.0155521	mmol/l
Subclass	LDL	S	AC	0	Lipoprotein subclasses	S-LDL-Particles	9.71223e-05	mmol/l
Subclass	LDL	S	AC	0	Lipoprotein subclasses	S-LDL-Lipid	0.160002	mmol/l
Subclass	LDL	S	AC	0	Lipoprotein subclasses	S-LDL-PL	0.0579593	mmol/l
Subclass	LDL	S	AC	0	Lipoprotein subclasses	S-LDL-C	0.0950537	mmol/l
Subclass	LDL	S	AC	0	Lipoprotein subclasses	S-LDL-CE	0.0642931	mmol/l
Subclass	LDL	S	AC	0	Lipoprotein subclasses	S-LDL-FC	0.0307606	mmol/l
Subclass	LDL	S	AC	0	Lipoprotein subclasses	S-LDL-TG	0.00698853	mmol/l
Subclass	HDL	XL	AC	0	Lipoprotein subclasses	XL-HDL-Particles	0.000239107	mmol/l
Subclass	HDL	XL	AC	0	Lipoprotein subclasses	XL-HDL-Lipid	0.192155	mmol/l
Subclass	HDL	XL	AC	0	Lipoprotein subclasses	XL-HDL-PL	0.0956519	mmol/l
Subclass	HDL	XL	AC	0	Lipoprotein subclasses	XL-HDL-C	0.0934502	mmol/l
Subclass	HDL	XL	AC	0	Lipoprotein subclasses	XL-HDL-CE	0.0680509	mmol/l
Subclass	HDL	XL	AC	0	Lipoprotein subclasses	XL-HDL-FC	0.0253993	mmol/l
Subclass	HDL	XL	AC	0	Lipoprotein subclasses	XL-HDL-TG	0.00305275	mmol/l
Subclass	HDL	L	AC	0	Lipoprotein subclasses	L-HDL-Particles	0.00152463	mmol/l
Subclass	HDL	L	AC	0	Lipoprotein subclasses	L-HDL-Lipid	0.702985	mmol/l
Subclass	HDL	L	AC	0	Lipoprotein subclasses	L-HDL-PL	0.335822	mmol/l
Subclass	HDL	L	AC	0	Lipoprotein subclasses	L-HDL-C	0.356304	mmol/l
Subclass	HDL	L	AC	0	Lipoprotein subclasses	L-HDL-CE	0.283815	mmol/l
Subclass	HDL	L	AC	0	Lipoprotein subclasses	L-HDL-FC	0.0724895	mmol/l
Subclass	HDL	L	AC	0	Lipoprotein subclasses	L-HDL-TG	0.010859	mmol/l
Subclass	HDL	M	AC	0	Lipoprotein subclasses	M-HDL-Particles	0.00305047	mmol/l
Subclass	HDL	M	AC	0	Lipoprotein subclasses	M-HDL-Lipid	0.817845	mmol/l
Subclass	HDL	M	AC	0	Lipoprotein subclasses	M-HDL-PL	0.378289	mmol/l
Subclass	HDL	M	AC	0	Lipoprotein subclasses	M-HDL-C	0.422898	mmol/l
Subclass	HDL	M	AC	0	Lipoprotein subclasses	M-HDL-CE	0.357866	mmol/l
Subclass	HDL	M	AC	0	Lipoprotein subclasses	M-HDL-FC	0.065032	mmol/l
Subclass	HDL	M	AC	0	Lipoprotein subclasses	M-HDL-TG	0.0166575	mmol/l
Subclass	HDL	S	AC	0	Lipoprotein subclasses	S-HDL-Particles	0.00727747	mmol/l
Subclass	HDL	S	AC	0	Lipoprotein subclasses	S-HDL-Lipid	0.838935	mmol/l
Subclass	HDL	S	AC	0	Lipoprotein subclasses	S-HDL-PL	0.476475	mmol/l
Subclass	HDL	S	AC	0	Lipoprotein subclasses	S-HDL-C	0.340176	mmol/l
Subclass	HDL	S	AC	0	Lipoprotein subclasses	S-HDL-CE	0.260307	mmol/l
Subclass	HDL	S	AC	0	Lipoprotein subclasses	S-HDL-FC	0.0798689	mmol/l
Subclass	HDL	S	AC	0	Lipoprotein subclasses	S-HDL-TG	0.0222842	mmol/l
Clinical	Other	Other	AD	35	Cholesterol	Total-C	4.6634	mmol/l
Clinical	Other	Other	AD	35	Cholesterol	Non-HDL-C	2.99141	mmol/l
Clinical	Other	Other	AD	35	Cholesterol	Remnant-C	1.26238	mmol/l
Class	VLDL	Other	AD	35	Cholesterol	VLDL-C	0.445464	mmol/l
Clinical	Other	Other	AD	35	Cholesterol	Clinical-LDL-C	2.49167	mmol/l
Class	LDL	Other	AD	35	Cholesterol	LDL-C	1.72903	mmol/l
Class	HDL	Other	AD	35	Cholesterol	HDL-C	1.67199	mmol/l
Clinical	Other	Other	AD	35	Triglycerides	Total-TG	0.661893	mmol/l
Class	VLDL	Other	AD	35	Triglycerides	VLDL-TG	0.433209	mmol/l
Class	LDL	Other	AD	35	Triglycerides	LDL-TG	0.085386	mmol/l
Class	HDL	Other	AD	35	Triglycerides	HDL-TG	0.0854296	mmol/l
Clinical	Other	Other	AD	35	Phospholipids	Total-PL	2.8719	mmol/l
Class	VLDL	Other	AD	35	Phospholipids	VLDL-PL	0.247987	mmol/l
Class	LDL	Other	AD	35	Phospholipids	LDL-PL	0.581787	mmol/l
Class	HDL	Other	AD	35	Phospholipids	HDL-PL	1.7682	mmol/l
Clinical	Other	Other	AD	35	Cholesteryl esters	Total-CE	3.47048	mmol/l
Class	VLDL	Other	AD	35	Cholesteryl esters	VLDL-CE	0.283592	mmol/l
Class	LDL	Other	AD	35	Cholesteryl esters	LDL-CE	1.24051	mmol/l
Class	HDL	Other	AD	35	Cholesteryl esters	HDL-CE	1.32108	mmol/l
Clinical	Other	Other	AD	35	Free cholesterol	Total-FC	1.19292	mmol/l
Class	VLDL	Other	AD	35	Free cholesterol	VLDL-FC	0.161873	mmol/l
Class	LDL	Other	AD	35	Free cholesterol	LDL-FC	0.48852	mmol/l
Class	HDL	Other	AD	35	Free cholesterol	HDL-FC	0.350914	mmol/l
Clinical	Other	Other	AD	35	Total lipids	Total-Lipid	8.1972	mmol/l
Class	VLDL	Other	AD	35	Total lipids	VLDL-Lipid	1.12666	mmol/l
Class	LDL	Other	AD	35	Total lipids	LDL-Lipid	2.3962	mmol/l
Class	HDL	Other	AD	35	Total lipids	HDL-Lipid	3.52562	mmol/l
Clinical	Other	Other	AD	35	Lipoprotein particle concentrations	Total-Particles	0.0186386	mmol/l
Class	VLDL	Other	AD	35	Lipoprotein particle concentrations	VLDL-Particles	9.28801e-05	mmol/l
Class	LDL	Other	AD	35	Lipoprotein particle concentrations	LDL-Particles	0.00105491	mmol/l
Class	HDL	Other	AD	35	Lipoprotein particle concentrations	HDL-Particles	0.0172302	mmol/l
Class	VLDL	Other	AD	35	Lipoprotein particle sizes	VLDL-Size	37.6042	nm
Class	LDL	Other	AD	35	Lipoprotein particle sizes	LDL-Size	23.9837	nm
Class	HDL	Other	AD	35	Lipoprotein particle sizes	HDL-Size	9.80174	nm
Clinical	Other	Other	AD	35	Apolipoproteins	ApoB	0.722481	g/l
Clinical	Other	Other	AD	35	Apolipoproteins	ApoA1	1.64702	g/l
Clinical	Other	Other	AD	35	Apolipoproteins	ApoB/ApoA1	0.438658	ratio
Subclass	VLDL	XXL	AD	35	Lipoprotein subclasses	XXL-VLDL-Particles	2.59456e-08	mmol/l
Subclass	VLDL	XXL	AD	35	Lipoprotein subclasses	XXL-VLDL-Lipid	0.0123254	mmol/l
Subclass	VLDL	XXL	AD	35	Lipoprotein subclasses	XXL-VLDL-PL	9.64018e-05	mmol/l
Subclass	VLDL	XXL	AD	35	Lipoprotein subclasses	XXL-VLDL-C	0.00333191	mmol/l
Subclass	VLDL	XXL	AD	35	Lipoprotein subclasses	XXL-VLDL-CE	0.00247122	mmol/l
Subclass	VLDL	XXL	AD	35	Lipoprotein subclasses	XXL-VLDL-FC	0.000860695	mmol/l
Subclass	VLDL	XXL	AD	35	Lipoprotein subclasses	XXL-VLDL-TG	0.0088971	mmol/l
Subclass	VLDL	XL	AD	35	Lipoprotein subclasses	XL-VLDL-Particles	9.09263e-07	mmol/l
Subclass	VLDL	XL	AD	35	Lipoprotein subclasses	XL-VLDL-Lipid	0.0572548	mmol/l
Subclass	VLDL	XL	AD	35	Lipoprotein subclasses	XL-VLDL-PL	0.00681803	mmol/l
Subclass	VLDL	XL	AD	35	Lipoprotein subclasses	XL-VLDL-C	0.019123	mmol/l
Subclass	VLDL	XL	AD	35	Lipoprotein subclasses	XL-VLDL-CE	0.0136302	mmol/l
Subclass	VLDL	XL	AD	35	Lipoprotein subclasses	XL-VLDL-FC	0.00549286	mmol/l
Subclass	VLDL	XL	AD	35	Lipoprotein subclasses	XL-VLDL-TG	0.0313137	mmol/l
Subclass	VLDL	L	AD	35	Lipoprotein subclasses	L-VLDL-Particles	4.73255e-06	mmol/l
Subclass	VLDL	L	AD	35	Lipoprotein subclasses	L-VLDL-Lipid	0.159749	mmol/l
Subclass	VLDL	L	AD	35	Lipoprotein subclasses	L-VLDL-PL	0.0223085	mmol/l
Subclass	VLDL	L	AD	35	Lipoprotein subclasses	L-VLDL-C	0.0408252	mmol/l
Subclass	VLDL	L	AD	35	Lipoprotein subclasses	L-VLDL-CE	0.0230651	mmol/l
Subclass	VLDL	L	AD	35	Lipoprotein subclasses	L-VLDL-FC	0.0177601	mmol/l
Subclass	VLDL	L	AD	35	Lipoprotein subclasses	L-VLDL-TG	0.0966149	mmol/l
Subclass	VLDL	M	AD	35	Lipoprotein subclasses	M-VLDL-Particles	2.40979e-05	mmol/l
Subclass	VLDL	M	AD	35	Lipoprotein subclasses	M-VLDL-Lipid	0.405658	mmol/l
Subclass	VLDL	M	AD	35	Lipoprotein subclasses	M-VLDL-PL	0.0883308	mmol/l
Subclass	VLDL	M	AD	35	Lipoprotein subclasses	M-VLDL-C	0.139395	mmol/l
Subclass	VLDL	M	AD	35	Lipoprotein subclasses	M-VLDL-CE	0.0844751	mmol/l
Subclass	VLDL	M	AD	35	Lipoprotein subclasses	M-VLDL-FC	0.05492	mmol/l
Subclass	VLDL	M	AD	35	Lipoprotein subclasses	M-VLDL-TG	0.177932	mmol/l
Subclass	VLDL	S	AD	35	Lipoprotein subclasses	S-VLDL-Particles	2.38258e-05	mmol/l
Subclass	VLDL	S	AD	35	Lipoprotein subclasses	S-VLDL-Lipid	0.250421	mmol/l
Subclass	VLDL	S	AD	35	Lipoprotein subclasses	S-VLDL-PL	0.0645704	mmol/l
Subclass	VLDL	S	AD	35	Lipoprotein subclasses	S-VLDL-C	0.102748	mmol/l
Subclass	VLDL	S	AD	35	Lipoprotein subclasses	S-VLDL-CE	0.0592634	mmol/l
Subclass	VLDL	S	AD	35	Lipoprotein subclasses	S-VLDL-FC	0.0434842	mmol/l
Subclass	VLDL	S	AD	35	Lipoprotein subclasses	S-VLDL-TG	0.0831035	mmol/l
Subclass	VLDL	XS	AD	35	Lipoprotein subclasses	XS-VLDL-Particles	3.92887e-05	mmol/l
Subclass	VLDL	XS	AD	35	Lipoprotein subclasses	XS-VLDL-Lipid	0.241252	mmol/l
Subclass	VLDL	XS	AD	35	Lipoprotein subclasses	XS-VLDL-PL	0.0658634	mmol/l
Subclass	VLDL	XS	AD	35	Lipoprotein subclasses	XS-VLDL-C	0.140042	mmol/l
Subclass	VLDL	XS	AD	35	Lipoprotein subclasses	XS-VLDL-CE	0.100687	mmol/l
Subclass	VLDL	XS	AD	35	Lipoprotein subclasses	XS-VLDL-FC	0.0393549	mmol/l
Subclass	VLDL	XS	AD	35	Lipoprotein subclasses	XS-VLDL-TG	0.0353474	mmol/l
Class	IDL	Other	AD	35	Lipoprotein subclasses	IDL-Particles	0.000260552	mmol/l
Class	IDL	Other	AD	35	Lipoprotein subclasses	IDL-Lipid	1.14871	mmol/l
Class	IDL	Other	AD	35	Lipoprotein subclasses	IDL-PL	0.27393	mmol/l
Class	IDL	Other	AD	35	Lipoprotein subclasses	IDL-C	0.816914	mmol/l
Class	IDL	Other	AD	35	Lipoprotein subclasses	IDL-CE	0.609399	mmol/l
Class	IDL	Other	AD	35	Lipoprotein subclasses	IDL-FC	0.207516	mmol/l
Class	IDL	Other	AD	35	Lipoprotein subclasses	IDL-TG	0.0578688	mmol/l
Subclass	LDL	L	AD	35	Lipoprotein subclasses	L-LDL-Particles	0.000672398	mmol/l
Subclass	LDL	L	AD	35	Lipoprotein subclasses	L-LDL-Lipid	1.57773	mmol/l
Subclass	LDL	L	AD	35	Lipoprotein subclasses	L-LDL-PL	0.346347	mmol/l
Subclass	LDL	L	AD	35	Lipoprotein subclasses	L-LDL-C	1.17273	mmol/l
Subclass	LDL	L	AD	35	Lipoprotein subclasses	L-LDL-CE	0.860867	mmol/l
Subclass	LDL	L	AD	35	Lipoprotein subclasses	L-LDL-FC	0.311866	mmol/l
Subclass	LDL	L	AD	35	Lipoprotein subclasses	L-LDL-TG	0.0586497	mmol/l
Subclass	LDL	M	AD	35	Lipoprotein subclasses	M-LDL-Particles	0.000232911	mmol/l
Subclass	LDL	M	AD	35	Lipoprotein subclasses	M-LDL-Lipid	0.558177	mmol/l
Subclass	LDL	M	AD	35	Lipoprotein subclasses	M-LDL-PL	0.150435	mmol/l
Subclass	LDL	M	AD	35	Lipoprotein subclasses	M-LDL-C	0.389008	mmol/l
Subclass	LDL	M	AD	35	Lipoprotein subclasses	M-LDL-CE	0.265631	mmol/l
Subclass	LDL	M	AD	35	Lipoprotein subclasses	M-LDL-FC	0.123377	mmol/l
Subclass	LDL	M	AD	35	Lipoprotein subclasses	M-LDL-TG	0.0187341	mmol/l
Subclass	LDL	S	AD	35	Lipoprotein subclasses	S-LDL-Particles	0.000149604	mmol/l
Subclass	LDL	S	AD	35	Lipoprotein subclasses	S-LDL-Lipid	0.260293	mmol/l
Subclass	LDL	S	AD	35	Lipoprotein subclasses	S-LDL-PL	0.0850047	mmol/l
Subclass	LDL	S	AD	35	Lipoprotein subclasses	S-LDL-C	0.167286	mmol/l
Subclass	LDL	S	AD	35	Lipoprotein subclasses	S-LDL-CE	0.114009	mmol/l
Subclass	LDL	S	AD	35	Lipoprotein subclasses	S-LDL-FC	0.0532774	mmol/l
Subclass	LDL	S	AD	35	Lipoprotein subclasses	S-LDL-TG	0.00800223	mmol/l
Subclass	HDL	XL	AD	35	Lipoprotein subclasses	XL-HDL-Particles	0.000279698	mmol/l
[truncated: 17,712 more rows]
