# Supplementary material for: Icosapent ethyl–induced lipoprotein remodeling and its impact on cardiovascular disease risk markers in normolipidemic individuals
Source: JCI Insight. 2025 Oct 8;10(19):e193637. doi: 10.1172/jci.insight.193637 (PMC12513490; doi:10.1172/jci.insight.193637)
Supplement: Supplemental table 5 [file jciinsight-10-193637-s290.xlsx]

## Sheet: Table S5A - SUMMARY
Supplemental Table S5A: Summary lipidomic data
Identifiers				Lipid abundance pmol/ug protein				Standard deviation				Number of observations				FDR-adjusted p-value			Percent change			Log2 Fold Change
Lipoprotein	Lipid class	Variable	Lipid Species	Day 0	Day 7	Day 28	Day 35	Day 0	Day 7	Day 28	Day 35	Day 0	Day 7	Day 28	Day 35	Day 7 vs. Day 0	Day 28 vs. Day 0	Day 35 vs. Day 0	Day 7 vs. Day 0	Day 28 vs. Day 0	Day 35 vs. Day 0	Day 7 vs. Day 0	Day 28 vs. Day 0	Day 35 vs. Day 0
VLDL	CE	SE 41:1	CE 14:0	0.827212	0.641209	0.721097	0.848251	0.676581	0.616636	0.504446	0.539216	38	38	38	38	0.151827	0.619146	0.313314	-22.4855	-12.8281	2.54335	-0.367463	-0.198064	0.036234
VLDL	CE	SE 42:1	CE 15:0	2.02952	1.95683	1.91693	2.23969	2.2802	2.77024	2.19941	2.10793	38	38	38	38	0.49018	0.919635	0.105289	-3.5818	-5.54766	10.3559	-0.0526226	-0.0823415	0.142163
VLDL	CE	SE 42:2	CE 15:1	1.55268	2.19441	2.69451	2.47922	0.823872	1.87176	2.08823	1.27853	38	38	38	38	0.084643	0.00112429	5.73299e-05	41.3307	73.5396	59.6738	0.499075	0.795265	0.675127
VLDL	CE	SE 43:1	CE 16:0	37.9963	37.3772	37.8894	44.4656	19.7867	28.4466	21.5591	15.1697	38	38	38	38	0.415701	0.897651	0.0230724	-1.62938	-0.281151	17.0263	-0.0237005	-0.00406186	0.226833
VLDL	CE	SE 43:2	CE 16:1	13.3912	10.3262	9.41931	13.8278	14.153	17.9879	8.98776	10.1038	38	38	38	38	0.00222222	0.0261662	0.191004	-22.8881	-29.6605	3.25999	-0.374974	-0.507592	0.0462813
VLDL	CE	SE 44:1	CE 17:0	1.04943	1.03262	1.00971	1.15938	0.974959	0.844439	0.951173	0.815611	38	38	38	38	0.738755	0.937515	0.313314	-1.60242	-3.78525	10.4763	-0.0233053	-0.0556701	0.143737
VLDL	CE	SE 44:2	CE 17:1	1.46404	1.17478	1.24435	1.57862	1.20124	1.12325	0.953287	0.854736	38	38	38	38	0.0328428	0.298924	0.14152	-19.7576	-15.0055	7.82642	-0.317563	-0.234558	0.108711
VLDL	CE	SE 44:3	CE 17:2	0.570655	1.15812	1.52552	1.11984	0.470289	1.1748	1.48156	1.07236	38	38	38	38	0.182233	0.0260827	0.0658635	102.945	167.327	96.2374	1.02109	1.41861	0.9726
VLDL	CE	SE 45:1	CE 18:0	4.59347	4.00716	4.5026	5.73263	4.83536	4.25665	4.90473	3.81398	38	38	38	38	0.201313	0.815189	0.0102523	-12.7639	-1.97825	24.7997	-0.197003	-0.0288262	0.319614
VLDL	CE	SE 45:2a	CE 18:1a	1.60735	0.995398	0.803705	1.4345	1.75573	1.23168	0.728633	1.40986	38	38	38	38	0.262519	0.0609692	0.412625	-38.072	-49.9981	-10.7537	-0.691336	-0.999944	-0.164135
VLDL	CE	SE 45:2b	CE 18:1b	153.454	135.033	138.275	171.653	72.4791	86.6963	70.1509	54.3416	38	38	38	38	0.0900484	0.352372	0.0566968	-12.0041	-9.89177	11.8593	-0.184491	-0.150269	0.161686
VLDL	CE	SE 45:3a	CE 18:2a	451.088	318.906	324.499	480.508	265.72	239.157	214.693	236.456	38	38	38	38	0.000640213	0.00223158	0.212526	-29.303	-28.0631	6.52196	-0.50028	-0.475195	0.0911509
VLDL	CE	SE 45:3b	CE 18:2b	15.7632	10.7943	9.95314	16.3259	14.3867	10.5763	9.33626	12.6352	38	38	38	38	0.0231787	0.00996532	0.382751	-31.5219	-36.8584	3.5696	-0.546285	-0.663336	0.0506006
VLDL	CE	SE 45:4	CE 18:3	9.12334	3.81286	3.7789	8.22818	11.4532	3.34752	3.43899	6.54764	38	38	38	38	3.47633e-10	3.25021e-09	0.763802	-58.2076	-58.5799	-9.81173	-1.25869	-1.2716	-0.148988
VLDL	CE	SE 46:2	CE 19:1	1.87169	1.81305	1.90084	2.17656	1.24779	1.13556	1.09384	0.877027	38	38	38	38	0.969674	0.727982	0.0114359	-3.1329	1.55741	16.2886	-0.0459214	0.0222956	0.217709
VLDL	CE	SE 46:3	CE 19:2	5.10376	4.84174	4.972	5.35487	3.17611	2.96796	3.20512	3.23706	38	38	38	38	0.571115	0.631447	0.467614	-5.13388	-2.58158	4.92017	-0.0760352	-0.0377336	0.069292
VLDL	CE	SE 47:1	CE 20:0	0.140107	0.104193	0.0864612	0.170529	0.216737	0.098307	0.0692713	0.193504	38	38	38	38	0.883003	0.895088	0.0315516	-25.6327	-38.289	21.7136	-0.427261	-0.6964	0.283491
VLDL	CE	SE 47:2	CE 20:1	0.900383	0.802573	0.825283	1.05288	0.425638	0.405944	0.394032	0.512692	38	38	38	38	0.21949	0.538707	0.232233	-10.8632	-8.34091	16.9367	-0.165906	-0.12565	0.225728
VLDL	CE	SE 47:3	CE 20:2	0.981238	0.80662	0.805838	1.05694	0.848208	0.784952	0.682319	0.714795	38	38	38	38	0.0914234	0.201498	0.234117	-17.7957	-17.8754	7.71481	-0.282714	-0.284113	0.107217
VLDL	CE	SE 47:4	CE 20:3	4.43182	3.02409	2.16498	3.28166	4.2081	3.2179	2.00142	2.6423	38	38	38	38	0.0177716	0.00146829	0.23488	-31.7642	-51.1493	-25.9524	-0.551398	-1.03355	-0.433474
VLDL	CE	SE 47:5	CE 20:4	55.3788	48.1756	43.0972	49.4409	41.087	38.8764	31.1776	28.4815	38	38	38	38	0.153198	0.159215	0.927355	-13.0071	-22.1775	-10.7223	-0.20103	-0.36174	-0.163628
VLDL	CE	SE 47:6a	CE 20:5a	8.60198	68.5925	102.97	36.4587	9.89937	62.2452	88.9689	44.7284	38	38	38	38	1.3252e-25	2.83001e-33	1.66273e-14	697.404	1097.06	323.841	2.99531	3.58142	2.08352
VLDL	CE	SE 47:6b	CE 20:5b	1.29696	1.0333	1.04527	1.15561	1.0819	0.763418	0.748231	0.624789	38	38	38	38	0.151827	0.192478	0.935647	-20.3295	-19.4059	-10.8983	-0.327883	-0.311254	-0.166475
VLDL	CE	SE 49:3	CE 22:2	0.782595	0.640443	0.889362	1.05473	0.576909	0.504343	0.780069	0.922927	38	38	38	38	0.442541	0.811451	0.229474	-18.1642	13.6427	34.7728	-0.289195	0.184505	0.43053
VLDL	CE	SE 49:4	CE 22:3	0.298811	0.187142	0.247187	0.262006	0.389781	0.173128	0.247616	0.23667	38	36	36	37	0.757684	0.917764	0.327715	-37.371	-17.2763	-12.3171	-0.675096	-0.273628	-0.189632
VLDL	CE	SE 49:5	CE 22:4	0.171718	0.142051	0.109793	0.161798	0.21547	0.13338	0.0880677	0.132614	38	38	38	38	0.90979	0.467407	0.1555	-17.2763	-36.062	-5.77682	-0.273628	-0.645255	-0.085846
VLDL	CE	SE 49:6a	CE 22:5a	0.823878	1.0422	1.46957	1.52007	0.596642	0.768841	1.1593	1.13275	38	38	38	38	0.167056	0.000211461	9.25937e-06	26.4987	78.372	84.5012	0.339123	0.834889	0.883631
VLDL	CE	SE 49:6b	CE 22:5b	0.468405	0.300302	0.236978	0.443893	0.418977	0.332403	0.182844	0.442307	38	38	38	38	0.000799115	0.000148853	0.579384	-35.8883	-49.4074	-5.23305	-0.641341	-0.983	-0.0775441
VLDL	CE	SE 49:7a	CE 22:6a	1.04415	0.804337	1.08724	3.26567	0.929505	0.788967	1.29577	8.09799	38	38	38	38	0.204174	0.97889	0.00513603	-22.967	4.12753	212.76	-0.376451	0.0583515	1.64506
VLDL	CE	SE 49:7b	CE 22:6b	11.1347	7.62208	7.38832	11.9387	8.10801	7.84794	6.48689	7.82631	38	38	38	38	0.0004997	0.00398135	0.339159	-31.5466	-33.646	7.22105	-0.546806	-0.591744	0.100588
VLDL	CE	SE 43:3	SE 43:3	0.360681	0.267487	0.302194	0.331138	0.267453	0.149255	0.213775	0.192944	38	38	38	38	0.0458253	0.267905	0.763802	-25.8382	-16.2157	-8.19092	-0.431251	-0.255248	-0.123291
VLDL	CE	SE 45:5	SE 45:5	0.440341	0.334266	0.303429	0.433941	0.322452	0.226301	0.225371	0.322226	38	38	38	38	0.0680083	0.00819747	0.401012	-24.0893	-31.0921	-1.45321	-0.397624	-0.537258	-0.0211192
VLDL	Cer	CER 34:1;2	Cer 34:1;O2	0.151177	0.113239	0.109919	0.13858	0.214567	0.0871871	0.0931486	0.0916881	35	33	36	34	0.171143	0.143972	0.42475	-25.0951	-27.2909	-8.33285	-0.416867	-0.459793	-0.125523
VLDL	Cer	CER 36:1;2	Cer 36:1;O2	0.0639462	0.0516169	0.055638	0.0626277	0.0681331	0.0379629	0.0511566	0.0413164	35	34	34	31	0.319752	0.67972	0.374529	-19.2808	-12.9926	-2.06192	-0.309016	-0.20079	-0.0300582
VLDL	Cer	CER 36;2:2	Cer 36:2;O2	0.0041012	0.00582356	0.00652707	0.00559137	0.00250827	0.00324671	0.000877378	0.00136283	3	4	5	3	0.478572	0.146868	0.24885	41.9965	59.1502	36.335	0.505855	0.670389	0.447156
VLDL	Cer	CER 38:1;2	Cer 38:1;O2	0.122856	0.0995679	0.103649	0.13779	0.0798767	0.0562586	0.0675024	0.068563	38	37	37	38	0.0703429	0.140442	0.0501465	-18.9557	-15.6342	12.1557	-0.303217	-0.24527	0.165502
VLDL	Cer	CER 38:2;2	Cer 38:2;O2	0.0486095	0.00910779	0.00904605	0.00734992	0.10078	0.00577254	NA	0.00718975	7	2	1	2	0.90979	0.977935	0.541057	-81.2633	-81.3904	-84.8796	-2.41606	-2.42588	-2.72544
VLDL	Cer	CER 40:1;2	Cer 40:1;O2	1.06634	0.834893	0.908528	1.26397	0.578043	0.546738	0.656968	0.627831	38	38	38	38	0.00979973	0.0780584	0.0271645	-21.7047	-14.7993	18.5333	-0.353003	-0.231063	0.245293
VLDL	Cer	CER 40:2;2	Cer 40:2;O2	0.0143111	0.0154277	0.0130055	0.0162445	0.00777775	0.01916	0.00842601	0.00929944	18	20	18	25	0.134173	0.313089	0.75466	7.80272	-9.12281	13.5102	0.108394	-0.13801	0.182822
VLDL	Cer	CER 42;1;2	Cer 42:1;O2	6.6848	5.39567	5.91613	7.69782	3.29582	2.95387	3.15071	3.3102	38	38	38	38	0.0407879	0.287756	0.0237265	-19.2846	-11.4989	15.154	-0.309083	-0.176232	0.203564
VLDL	Cer	CER 42;2;2	Cer 42:2;O2	2.42731	1.91429	2.15261	2.78299	1.42786	1.14874	1.43886	1.40597	38	38	38	38	0.0149399	0.182688	0.0675892	-21.1355	-11.3171	14.6533	-0.342552	-0.173272	0.197278
VLDL	LPC	LPC 14:0	LPC 14:0	0.275566	0.214492	0.213817	0.200133	0.511015	0.186778	0.185343	0.15366	38	38	38	38	0.953811	0.982876	0.690576	-22.1634	-22.4081	-27.3738	-0.361479	-0.366022	-0.461438
VLDL	LPC	LPC 15:0	LPC 15:0	0.15203	0.119329	0.137365	0.127883	0.0819548	0.0486249	0.0459524	0.0382227	38	38	38	38	0.0155261	0.735811	0.228892	-21.5096	-9.6459	-15.8833	-0.349412	-0.146338	-0.249535
VLDL	LPC	LPC 16:0	LPC 16:0	2.71515	2.57355	2.53503	2.88609	1.30383	1.52801	1.30437	1.02359	38	38	38	38	0.381089	0.43533	0.193348	-5.21539	-6.63382	6.29574	-0.0772752	-0.099028	0.0880838
VLDL	LPC	LPC 16:1	LPC 16:1	0.198218	0.209157	0.212156	0.20449	0.156321	0.144167	0.130747	0.124015	38	38	38	38	0.608397	0.747631	0.538735	5.51839	7.03176	3.16423	0.0774944	0.0980389	0.0449429
VLDL	LPC	LPC 17:0	LPC 17:0	0.0650225	0.0382179	0.0568824	0.0500431	0.0534718	0.0299545	0.0740238	0.0357594	38	38	37	38	0.00307986	0.204638	0.312863	-41.2235	-12.519	-23.0374	-0.766689	-0.192958	-0.37777
VLDL	LPC	LPC 18:0	LPC 18:0	1.43662	1.28628	1.32207	1.5287	0.911779	0.803246	0.734832	0.660692	38	38	38	38	0.387724	0.731586	0.0993153	-10.4651	-7.97366	6.40936	-0.159478	-0.119881	0.089625
VLDL	LPC	LPC 18:1	LPC 18:1	0.768715	0.707225	0.686099	0.853069	0.440489	0.448485	0.37557	0.345158	38	38	38	38	0.325728	0.376406	0.0628556	-7.99914	-10.7474	10.9734	-0.120281	-0.164033	0.150213
VLDL	LPC	LPC 18:2	LPC 18:2	0.883894	0.801095	0.764555	1.04191	0.470794	0.430864	0.392923	0.475098	38	38	38	38	0.283379	0.0944238	0.0214777	-9.36758	-13.5015	17.8778	-0.141901	-0.209253	0.237292
VLDL	LPC	LPC 18:3	LPC 18:3	0.117035	0.12253	0.117812	0.138712	0.0721533	0.0951045	0.0801558	0.0835262	38	38	38	38	0.929056	0.815189	0.106003	4.69437	0.663515	18.5217	0.0661839	0.00954089	0.245151
VLDL	LPC	LPC 20:4	LPC 20:4	0.458178	0.433696	0.508566	0.449501	0.291444	0.299506	0.366563	0.354191	38	38	38	38	0.497577	0.811451	0.0658635	-5.34333	10.9973	-1.89399	-0.0792239	0.150524	-0.0275865
VLDL	LPC	LPC 20:5	LPC 20:5	0.257117	0.342446	0.378741	0.279775	0.133642	0.176005	0.207404	0.12966	38	38	38	38	0.000245865	1.14756e-06	0.0799671	33.1868	47.3031	8.81222	0.413452	0.558788	0.121841
VLDL	LPC	LPC 22:5	LPC 22:5	0.475977	0.456283	0.453378	0.458522	0.268334	0.192163	0.196538	0.200073	38	38	38	38	0.931376	0.985978	0.927355	-4.13765	-4.74787	-3.66723	-0.0609639	-0.0701767	-0.0539014
VLDL	LPC	LPC 22:6	LPC 22:6	1.60799	1.45064	1.59515	1.56456	1.41118	1.02183	1.27823	1.15326	38	38	38	38	0.738755	0.824139	0.590978	-9.78555	-0.798718	-2.70089	-0.14857	-0.0115693	-0.0395015
VLDL	PC	PC 28:0	PC 28:0	0.0793402	0.0643414	0.0732076	0.1261	0.0478656	0.0460508	0.0609587	0.114651	36	38	37	38	0.131189	0.424937	0.0402413	-18.9045	-7.72955	58.9353	-0.302306	-0.116059	0.66844
VLDL	PC	PC 28:1	PC 28:1	0.00822621	0.00377356	0.0296938	0.0210617	0.0195705	0.00549884	0.116743	0.0564208	23	30	28	27	0.486636	0.122153	0.0267831	-54.1276	260.966	156.031	-1.1243	1.85186	1.35632
VLDL	PC	PC 30:0	PC 30:0	0.233164	0.197438	0.214661	0.270944	0.109882	0.0918936	0.0902181	0.0840128	38	38	38	38	0.0766066	0.612154	0.0164001	-15.3222	-7.93572	16.2031	-0.239944	-0.119287	0.216648
VLDL	PC	PC 30:1	PC 30:1	0.0464192	0.0249307	0.0296452	0.0394369	0.0515281	0.033879	0.0361583	0.0485693	35	36	37	38	0.0603136	0.37048	0.257608	-46.2923	-36.136	-15.042	-0.8968	-0.646926	-0.235178
VLDL	PC	PC 31:0	PC 31:0	0.168329	0.162418	0.191965	0.222151	0.0855023	0.106681	0.133435	0.128597	38	38	38	38	0.419907	0.620458	0.00731163	-3.51176	14.0419	31.9745	-0.0515749	0.189564	0.400259
VLDL	PC	PC 31:1	PC 31:1	0.0465462	0.0412497	0.0479311	0.0651149	0.0419198	0.0333473	0.0437892	0.0520124	38	38	38	38	0.818862	0.546784	0.00510184	-11.3791	2.97518	39.8929	-0.174281	0.0422967	0.484323
VLDL	PC	PC 32:0	PC 32:0	2.32785	2.40303	2.60916	2.83062	0.916443	1.17287	1.10747	0.934755	38	38	38	38	0.931376	0.313089	0.00503268	3.2296	12.0847	21.5981	0.0458567	0.164589	0.282121
VLDL	PC	PC 32:1	PC 32:1	2.59263	2.35533	2.682	3.56377	1.57578	2.08536	2.64876	2.55909	38	38	38	38	0.18607	0.603023	0.00416792	-9.1528	3.44684	37.4576	-0.138486	0.0488895	0.458986
VLDL	PC	PC 32:2	PC 32:2	0.809374	0.585374	0.603339	1.11408	0.499417	0.403473	0.38952	0.717192	38	38	38	38	0.00199252	0.00737945	0.00356229	-27.6757	-25.4562	37.6474	-0.467447	-0.423839	0.460977
VLDL	PC	PC 33:1	PC 33:1	0.617852	0.53857	0.610671	0.796614	0.322318	0.394894	0.354917	0.415177	38	38	38	38	0.0984176	0.9097	0.00152643	-12.8319	-1.16221	28.9328	-0.198128	-0.0168653	0.366619
VLDL	PC	PC 33:2	PC 33:2	0.94347	0.702622	0.737921	1.10624	0.449674	0.451621	0.39955	0.448344	38	38	38	38	0.000640213	0.00819747	0.0146615	-25.5279	-21.7865	17.2525	-0.425228	-0.35451	0.229619
VLDL	PC	PC 33:3	PC 33:3	0.0177337	0.0146837	0.0148921	0.0281112	0.0132106	0.0119489	0.00877915	0.0166681	38	33	28	33	0.223558	0.881634	0.00012651	-17.1986	-16.0238	58.519	-0.272273	-0.251947	0.664655
VLDL	PC	PC 34:0	PC 34:0	0.58739	0.598867	0.665798	0.718328	0.300958	0.313792	0.345584	0.302726	38	38	38	38	0.77134	0.396704	0.00778792	1.95395	13.3485	22.2915	0.0279176	0.180765	0.290324
VLDL	PC	PC 34:1	PC 34:1	48.3028	44.6019	47.3987	59.9511	21.3641	27.7824	26.0496	23.3614	38	38	38	38	0.223558	0.715339	0.0025327	-7.66186	-1.87169	24.1153	-0.115001	-0.0272587	0.311681
VLDL	PC	PC 34:2	PC 34:2	91.5022	74.5014	73.5154	110.355	34.9869	39.6898	34.2589	35.6551	38	38	38	38	0.0070278	0.00295467	0.00373589	-18.5796	-19.6573	20.6035	-0.296538	-0.315761	0.270272
VLDL	PC	PC 34:3	PC 34:3	4.99082	3.88062	3.79322	6.62646	2.41285	2.46112	2.44364	3.33636	38	38	38	38	0.00307838	0.00130705	0.00107959	-22.2448	-23.996	32.773	-0.362989	-0.395853	0.408962
VLDL	PC	PC 34:4	PC 34:4	0.213164	0.170356	0.182857	0.271817	0.157162	0.119905	0.128143	0.18976	35	38	38	37	0.273558	0.380903	0.038761	-20.0821	-14.2178	27.5154	-0.32341	-0.221249	0.350672
VLDL	PC	PC 34:5	PC 34:5	0.0185495	0.0765196	0.101792	0.0453908	0.0159756	0.0584747	0.0896867	0.0472855	38	38	38	38	3.22648e-16	5.59509e-20	1.4401e-05	312.517	448.76	144.701	2.04445	2.45617	1.29102
VLDL	PC	PC 35:1	PC 35:1	1.23919	1.04808	1.12716	1.51888	0.569196	0.570117	0.488454	0.561754	38	38	38	38	0.0902256	0.472526	0.00473492	-15.4224	-9.04035	22.5703	-0.241652	-0.136701	0.293609
VLDL	PC	PC 35:2	PC 35:2	2.33466	1.85372	1.78536	2.88744	1.051	1.16718	0.787094	1.00097	38	38	38	38	0.0136501	0.00754495	0.00216907	-20.6001	-23.5278	23.6773	-0.332791	-0.386993	0.306581
VLDL	PC	PC 35:3	PC 35:3	0.374774	0.272217	0.235621	0.4218	0.170034	0.168574	0.137226	0.191453	38	38	38	38	0.00050149	3.05424e-08	0.13669	-27.3652	-37.13	12.5478	-0.461268	-0.669556	0.170537
VLDL	PC	PC 35:4	PC 35:4	0.304743	0.309941	0.29148	0.330537	0.188894	0.213846	0.189272	0.184802	38	38	38	38	0.709368	0.937515	0.217936	1.70569	-4.35204	8.4644	0.0244003	-0.0641938	0.117222
VLDL	PC	PC 35:5	PC 35:5	0.0287247	0.117332	0.161501	0.0598363	0.0215757	0.0631048	0.0995057	0.0388341	38	38	38	38	4.20206e-24	7.83555e-30	2.75187e-10	308.472	462.239	108.31	2.03024	2.49118	1.05873
VLDL	PC	PC 35:6	PC 35:6	0.00424579	0.00285911	0.00466764	0.00223715	0.00530523	0.00226979	0.00629477	0.00169564	20	24	24	26	0.671228	0.896306	0.193599	-32.6601	9.93582	-47.309	-0.570467	0.136662	-0.924372
VLDL	PC	PC 36:1	PC 36:1	10.0643	8.84149	9.57762	12.892	4.70997	5.11039	4.84579	4.67983	38	38	38	38	0.151827	0.603023	0.000872584	-12.1498	-4.83551	28.0967	-0.186883	-0.0715048	0.357234
VLDL	PC	PC 36:2	PC 36:2	63.4265	50.5883	50.3512	77.8254	26.0691	27.5922	23.5754	24.6579	38	38	38	38	0.0101617	0.00569398	0.00188563	-20.2411	-20.6149	22.7016	-0.326283	-0.33306	0.295154
VLDL	PC	PC 36:3	PC 36:3	24.7795	18.9814	17.3526	27.6598	12.4085	11.8969	10.5336	10.8695	38	38	38	38	0.0057037	0.000262567	0.0935707	-23.3989	-29.972	11.6234	-0.384562	-0.513996	0.15864
VLDL	PC	PC 36:4	PC 36:4	0.177206	0.168415	0.169686	0.218682	0.100122	0.13054	0.113779	0.131667	37	38	38	38	0.433896	0.735811	0.0297559	-4.96112	-4.24386	23.405	-0.0734102	-0.0625632	0.303401
VLDL	PC	PC 36:4a	PC 36:4a	63.4265	50.5883	50.3512	77.8254	26.0691	27.5922	23.5754	24.6579	38	38	38	38	0.0101617	0.00569398	0.00188563	-20.2411	-20.6149	22.7016	-0.326283	-0.33306	0.295154
VLDL	PC	PC 36:4b	PC 36:4b	10.0643	8.84149	9.57762	12.892	4.70997	5.11039	4.84579	4.67983	38	38	38	38	0.151827	0.603023	0.000872584	-12.1498	-4.83551	28.0967	-0.186883	-0.0715048	0.357234
VLDL	PC	PC 36:5	PC 36:5	6.76621	29.2426	35.5761	14.1516	3.91236	13.458	17.5344	8.77727	38	38	38	38	2.28288e-35	2.49239e-40	1.48763e-13	332.186	425.792	109.152	2.11165	2.39449	1.06455
VLDL	PC	PC 36:6	PC 36:6	0.163584	0.265817	0.287486	0.26396	0.100132	0.156712	0.182526	0.172525	38	38	38	38	5.55033e-05	1.37253e-06	7.83578e-05	62.4957	75.7421	61.3604	0.700402	0.81346	0.690287
VLDL	PC	PC 37:1	PC 37:1	0.13171	0.121548	0.121409	0.153557	0.0625775	0.0751276	0.0579292	0.0695363	38	38	38	38	0.120327	0.52454	0.186143	-7.71581	-7.82065	16.5869	-0.115845	-0.117484	0.221406
VLDL	PC	PC 37:2	PC 37:2	0.353457	0.255215	0.258829	0.423887	0.19285	0.140121	0.156297	0.181581	38	38	38	38	0.00215404	0.000508869	0.0139574	-27.7945	-26.7722	19.926	-0.46982	-0.449536	0.262144
VLDL	PC	PC 37:3	PC 37:3	0.403393	0.305302	0.257018	0.438199	0.231261	0.203823	0.150792	0.209483	36	37	37	36	0.0203216	0.000419891	0.198925	-24.3165	-36.2859	8.62812	-0.40195	-0.650316	0.119398
VLDL	PC	PC 37:4	PC 37:4	0.854702	0.842799	0.784253	0.892735	0.374379	0.438808	0.341153	0.319604	38	38	38	38	0.787794	0.387425	0.334748	-1.39267	-8.2425	4.44982	-0.0202332	-0.124102	0.06281
VLDL	PC	PC 37:5	PC 37:5	0.331642	1.24215	1.54027	0.690232	0.189061	0.679106	0.805343	0.29414	38	38	38	38	1.0286e-27	9.65521e-34	5.85757e-13	274.546	364.436	108.125	1.90514	2.21548	1.05745
VLDL	PC	PC 37:6	PC 37:6	0.177206	0.168415	0.169686	0.218682	0.100122	0.13054	0.113779	0.131667	37	38	38	38	0.433896	0.735811	0.0297559	-4.96112	-4.24386	23.405	-0.0734102	-0.0625632	0.303401
VLDL	PC	PC 38:1	PC 38:1	0.284355	0.279619	0.231953	0.33043	0.209168	0.243688	0.177136	0.291658	38	37	37	37	0.760508	0.193867	0.358727	-1.66545	-18.4282	16.2034	-0.0242297	-0.293858	0.216652
VLDL	PC	PC 38:2	PC 38:2	0.16156	0.139188	0.124228	0.212542	0.096667	0.0948323	0.0790033	0.0987207	38	38	37	38	0.145659	0.0133491	0.00473492	-13.8477	-23.107	31.556	-0.215038	-0.379076	0.395677
VLDL	PC	PC 38:3	PC 38:3	0.121239	0.0762396	0.0559098	0.0927003	0.0703785	0.0521778	0.0378466	0.0482445	38	38	38	38	6.68219e-05	3.81754e-11	0.101583	-37.1163	-53.8846	-23.5392	-0.669242	-1.11668	-0.387208
VLDL	PC	PC 38:4	PC 38:4	17.6219	18.0289	17.2776	18.8449	7.7683	8.84228	7.48755	6.18128	38	38	38	38	0.84067	0.846648	0.164058	2.30952	-1.9538	6.94056	0.0329404	-0.0284664	0.0968092
VLDL	PC	PC 38:4a	PC 38:4a	1.64004	2.55882	2.81765	2.08843	0.923311	1.25164	1.32439	1.08712	38	38	38	38	1.07576e-06	1.27119e-08	0.00473492	56.0217	71.8037	27.3401	0.641747	0.780761	0.348687
VLDL	PC	PC 38:4b	PC 38:4b	16.3686	16.8676	16.0929	17.5596	7.39032	8.49557	7.2158	5.88538	38	38	38	38	0.79281	0.846648	0.162276	3.04848	-1.68434	7.2761	0.0433233	-0.0245068	0.101329
VLDL	PC	PC 38:5	PC 38:5	14.5491	30.7896	37.6941	23.9324	5.84481	14.3736	17.346	8.19211	38	38	38	38	1.29914e-17	1.72092e-24	2.75187e-10	111.625	159.081	64.4935	1.08151	1.37341	0.718031
VLDL	PC	PC 38:5a	PC 38:5a	6.26955	9.83229	12.3558	10.9745	2.75322	5.36389	6.69477	4.17988	38	38	38	38	7.06331e-06	2.6525e-11	7.43772e-10	56.8262	97.0768	75.044	0.649166	0.978758	0.807718
VLDL	PC	PC 38:5b	PC 38:5b	3.84143	15.8368	20.0449	7.37465	2.27163	7.58107	11.0961	3.68689	38	38	38	38	5.06666e-33	7.52437e-39	7.78213e-12	312.264	421.808	91.9767	2.04357	2.38352	0.940931
VLDL	PC	PC 38:6	PC 38:6	29.5081	31.687	32.4666	36.1162	15.2892	21.9852	20.0797	17.3842	38	38	38	38	0.76831	0.631695	0.00699281	7.38382	10.0259	22.3941	0.102777	0.137844	0.291534
VLDL	PC	PC 38:6a	PC 38:6a	1.53635	3.50216	3.90152	2.24784	0.928156	1.71331	1.97256	1.23302	38	38	38	38	3.49528e-18	1.89499e-21	6.56896e-06	127.953	153.947	46.3102	1.18874	1.34453	0.54903
VLDL	PC	PC 38:6b	PC 38:6b	27.8325	27.6975	28.2962	33.301	15.4066	21.8725	19.841	17.0537	38	38	38	38	0.458725	0.735811	0.0212001	-0.48504	1.66609	19.6482	-0.00701468	0.0238385	0.258798
VLDL	PC	PC 38:7	PC 38:7	0.336314	0.613945	0.660339	0.498428	0.16939	0.285278	0.347836	0.243829	38	38	38	38	3.48811e-11	5.15767e-13	9.62293e-06	82.5513	96.346	48.2032	0.868302	0.973398	0.567576
VLDL	PC	PC 38:7a	PC 38:7a	0.13383	0.461548	0.51396	0.241805	0.0916484	0.237542	0.32504	0.166106	38	38	38	38	1.45756e-22	1.18418e-24	4.97652e-07	244.876	284.039	80.6805	1.78608	1.94125	0.85344
VLDL	PC	PC 38:7b	PC 38:7b	0.155734	0.146251	0.152903	0.185617	0.129358	0.0966682	0.118939	0.131022	38	38	38	38	0.929056	0.785627	0.0982447	-6.08932	-1.81775	19.1885	-0.0906389	-0.0264659	0.253245
VLDL	PC	PC 39:4	PC 39:4	0.103625	0.107954	0.0851051	0.110071	0.0579489	0.0577537	0.041068	0.0524826	27	33	36	33	0.433896	0.477713	0.179516	4.17697	-17.8722	6.22044	0.0590364	-0.284057	0.0870614
VLDL	PC	PC 39:5	PC 39:5	0.171035	0.297677	0.378895	0.310167	0.0939056	0.161915	0.176523	0.121266	37	38	37	36	5.19747e-08	4.75785e-15	1.75513e-10	74.0441	121.53	81.3469	0.799453	1.1475	0.858752
VLDL	PC	PC 39:6	PC 39:6	0.458654	0.427722	0.436426	0.499962	0.201349	0.255208	0.236217	0.225021	38	38	38	38	0.227528	0.37048	0.331635	-6.74405	-4.84645	9.00627	-0.100732	-0.0716706	0.124411
VLDL	PC	PC 40:3	PC 40:3	0.05276	0.0344352	0.0389448	0.0479061	0.0397852	0.0202944	0.0300649	0.0231509	37	35	35	38	0.0900484	0.128896	0.665592	-34.7323	-26.1849	-9.20002	-0.615559	-0.438013	-0.139236
VLDL	PC	PC 40:4	PC 40:4	0.503885	0.331436	0.308715	0.410734	0.282574	0.237619	0.173005	0.190949	37	38	38	38	0.000355522	5.05618e-05	0.322785	-34.2239	-38.7332	-18.4867	-0.604364	-0.706822	-0.294892
VLDL	PC	PC 40:5	PC 40:5	2.79521	4.22264	5.7024	5.1199	1.25688	2.38608	3.14471	2.00605	38	38	38	38	2.58898e-05	2.62422e-13	7.78213e-12	51.067	104.006	83.1669	0.595189	1.02861	0.873159
VLDL	PC	PC 40:5a	PC 40:5a	0.877574	0.851237	0.928345	1.22701	0.42111	0.609669	0.742048	1.2526	38	38	38	38	0.419907	0.861603	0.0102523	-3.00114	5.78537	39.8188	-0.0439602	0.0811401	0.483558
VLDL	PC	PC 40:5b	PC 40:5b	1.54491	2.95401	4.42839	3.66163	0.750816	1.637	2.41955	1.60206	38	38	38	38	1.68211e-11	4.68417e-24	3.83854e-19	91.2091	186.644	137.012	0.935151	1.51926	1.24496
VLDL	PC	PC 40:5c	PC 40:5c	0.318337	0.317248	0.309466	0.325454	0.186447	0.22126	0.183143	0.152669	38	38	38	38	0.678709	0.937515	0.421768	-0.342072	-2.78659	2.23559	-0.00494352	-0.0407728	0.0318975
VLDL	PC	PC 40:6	PC 40:6	6.38688	6.54068	6.69601	8.00955	3.07314	4.32482	4.21427	3.36579	38	38	38	38	0.801609	0.976393	0.00302224	2.408	4.8401	25.4062	0.0343284	0.0681906	0.326609
VLDL	PC	PC 40:6a	PC 40:6a	1.02367	0.455427	0.604082	0.685317	1.92425	0.583385	0.846893	1.28525	38	38	38	38	0.978243	0.458162	0.520617	-55.5103	-40.9886	-33.0529	-1.16846	-0.760934	-0.578907
VLDL	PC	PC 40:6b	PC 40:6b	6.18133	6.17557	6.33414	7.69106	3.23052	4.35287	4.18938	3.53677	38	38	38	38	0.588481	0.94059	0.0049189	-0.0932306	2.47213	24.424	-0.00134566	0.0352316	0.315265
VLDL	PC	PC 40:7	PC 40:7	1.60075	1.3891	1.27403	1.85957	0.919224	0.941732	0.77184	0.925552	38	38	38	38	0.131189	0.0255098	0.0354601	-13.222	-20.4104	16.169	-0.204599	-0.329348	0.216225
VLDL	PC	PC 40:8	PC 40:8	0.16156	0.139188	0.124228	0.212542	0.096667	0.0948323	0.0790033	0.0987207	38	38	37	38	0.145659	0.0133491	0.00473492	-13.8477	-23.107	31.556	-0.215038	-0.379076	0.395677
VLDL	PC O-	PC O-32:0	PC O-32:0	0.348579	0.288499	0.273965	0.367194	0.175363	0.142813	0.116812	0.125291	38	38	38	38	0.0668232	0.0224861	0.216919	-17.2357	-21.4052	5.34015	-0.27292	-0.347494	0.0750554
VLDL	PC O-	PC O-32:1a	PC O-32:1a	0.154689	0.127442	0.121373	0.152075	0.0900508	0.0788608	0.0731335	0.0766941	38	38	38	38	0.152987	0.0611341	0.689374	-17.614	-21.5376	-1.68962	-0.279528	-0.349927	-0.0245843
VLDL	PC O-	PC O-32:1b	PC O-32:1b	0.257358	0.220984	0.2332	0.295088	0.12583	0.117247	0.110744	0.109272	38	38	38	38	0.135444	0.507142	0.0305863	-14.1337	-9.3868	14.6603	-0.219836	-0.142207	0.197366
VLDL	PC O-	PC O-34:0	PC O-34:0	0.0357766	0.0282614	0.0303645	0.0422508	0.0326477	0.0227343	0.0225559	0.0314198	38	38	38	37	0.131041	0.73793	0.162276	-21.0061	-15.1275	18.0962	-0.340186	-0.236631	0.239963
VLDL	PC O-	PC O-34:1a	PC O-34:1a	0.142411	0.123009	0.120305	0.184896	0.10452	0.0962397	0.0670253	0.137827	38	38	38	38	0.433896	0.735811	0.163021	-13.624	-15.5226	29.8332	-0.211298	-0.243363	0.37666
VLDL	PC O-	PC O-34:1b	PC O-34:1b	1.13379	0.922721	0.939406	1.227	0.555872	0.395637	0.376681	0.417924	38	38	38	38	0.0439728	0.0815701	0.0975175	-18.6159	-17.1443	8.22113	-0.297181	-0.271327	0.113982
VLDL	PC O-	PC O-34:2a	PC O-34:2a	0.791978	0.565527	0.496054	0.920915	0.45463	0.276544	0.219119	0.389068	38	38	38	38	0.00210428	4.11007e-06	0.0257541	-28.5931	-37.3652	16.2804	-0.485864	-0.674964	0.217608
VLDL	PC O-	PC O-34:2b	PC O-34:2b	0.615822	0.534423	0.547218	0.703025	0.287309	0.255844	0.218596	0.210198	38	38	38	38	0.223558	0.498722	0.0266966	-13.218	-11.1403	14.1603	-0.204532	-0.170399	0.191061
VLDL	PC O-	PC O-34:3	PC O-34:3	1.25165	1.03801	0.942866	1.36398	0.56902	0.516192	0.398899	0.444826	38	38	38	38	0.0391916	0.00121261	0.0935707	-17.0682	-24.6699	8.97499	-0.270002	-0.408703	0.123997
VLDL	PC O-	PC O-36:1	PC O-36:1	0.817163	0.69562	0.697317	0.86166	0.431857	0.355051	0.316418	0.367198	38	38	38	38	0.152987	0.194907	0.242225	-14.8737	-14.6661	5.44527	-0.232324	-0.22881	0.0764944
VLDL	PC O-	PC O-36:1a	PC O-36:1a	0.614901	0.537665	0.539194	0.639414	0.322454	0.322275	0.261535	0.258864	38	38	38	38	0.182233	0.296789	0.234117	-12.5608	-12.3121	3.98634	-0.193647	-0.189551	0.0563941
VLDL	PC O-	PC O-36:1b	PC O-36:1b	0.0904307	0.0494613	0.0825634	0.109433	0.10793	0.0542533	0.167225	0.196235	38	38	38	38	0.194455	0.477713	0.939482	-45.3048	-8.69976	21.0136	-0.870513	-0.131309	0.275169
VLDL	PC O-	PC O-36:2	PC O-36:2	0.69179	0.487513	0.491228	0.743637	0.323386	0.223784	0.2078	0.29071	37	38	38	38	0.000393044	0.000553058	0.129745	-29.5288	-28.9917	7.49466	-0.504894	-0.493941	0.104265
VLDL	PC O-	PC O-36:2a	PC O-36:2a	0.50244	0.395553	0.383799	0.596846	0.255519	0.208696	0.171716	0.23772	38	38	38	38	0.0289756	0.0152985	0.0208755	-21.2736	-23.6129	18.7895	-0.345081	-0.388599	0.248407
VLDL	PC O-	PC O-36:2b	PC O-36:2b	0.07292	0.0593279	0.064724	0.0751441	0.0343456	0.0425598	0.0516475	0.0462098	38	38	38	38	0.194404	0.134382	0.120058	-18.6398	-11.2398	3.05008	-0.297604	-0.172014	0.0433456
VLDL	PC O-	PC O-36:3	PC O-36:3	0.935358	0.660656	0.595754	0.995088	0.494412	0.314179	0.275441	0.332094	38	38	38	38	0.000113584	5.34297e-07	0.138532	-29.3686	-36.3073	6.38583	-0.501619	-0.650801	0.089306
VLDL	PC O-	PC O-36:3a	PC O-36:3a	0.747103	0.529809	0.454075	0.786651	0.462849	0.270999	0.211853	0.34323	38	38	38	38	0.000393044	5.085e-07	0.19441	-29.085	-39.2219	5.29345	-0.495836	-0.718376	0.0744157
VLDL	PC O-	PC O-36:3b	PC O-36:3b	0.401234	0.328343	0.328287	0.458165	0.170887	0.147185	0.156806	0.146425	38	38	38	38	0.0292109	0.0155111	0.0374875	-18.1666	-18.1805	14.189	-0.289239	-0.289483	0.191424
VLDL	PC O-	PC O-36:4	PC O-36:4	2.29554	1.90662	1.69966	2.2883	1.13098	0.923681	0.858114	0.75742	38	38	38	38	0.0308508	0.000227639	0.559751	-16.9428	-25.9585	-0.315621	-0.267822	-0.433594	-0.00456066
VLDL	PC O-	PC O-36:4a	PC O-36:4a	1.62943	1.34174	1.10855	1.59613	0.940382	0.739129	0.649832	0.701576	38	38	38	38	0.0863031	0.00010402	0.598736	-17.6559	-31.9673	-2.04384	-0.280262	-0.5557	-0.0297919
VLDL	PC O-	PC O-36:4b	PC O-36:4b	0.152415	0.158034	0.12775	0.166216	0.104056	0.115223	0.0831957	0.138576	38	38	38	38	0.978243	0.467407	0.649759	3.68677	-16.1831	9.05447	0.0522318	-0.254687	0.125049
VLDL	PC O-	PC O-36:5	PC O-36:5	1.29626	1.95918	2.01179	1.64408	0.495823	0.849315	0.995185	0.483722	38	38	38	38	2.1415e-06	1.47488e-06	0.00121954	51.1412	55.1999	26.8329	0.595897	0.634128	0.342929
VLDL	PC O-	PC O-36:5a	PC O-36:5a	0.242512	0.889467	1.04072	0.463523	0.15273	0.494658	0.639305	0.190629	38	38	38	38	5.05111e-26	2.79904e-30	7.65028e-11	266.772	329.143	91.134	1.87488	2.10146	0.934584
VLDL	PC O-	PC O-36:5b	PC O-36:5b	0.925746	0.854022	0.77899	0.989751	0.400725	0.393517	0.378856	0.328098	38	38	38	38	0.275715	0.011986	0.24885	-7.74771	-15.8527	6.91391	-0.116343	-0.249011	0.0964495
VLDL	PC O-	PC O-36:6	PC O-36:6	0.178768	0.702604	0.942804	0.51397	0.0929616	0.356864	0.44676	0.177514	38	38	38	38	5.05461e-31	4.98569e-40	1.72969e-23	293.026	427.391	187.507	1.97463	2.39887	1.5236
VLDL	PC O-	PC O-38:1	PC O-38:1	1.50696	1.22784	1.37354	1.52071	0.938221	0.834714	0.877717	0.897546	38	38	38	38	0.104166	0.570892	0.990044	-18.5218	-8.8536	0.912384	-0.295515	-0.133742	0.0131032
VLDL	PC O-	PC O-38:2	PC O-38:2	1.10756	0.957838	0.972592	1.17158	0.524237	0.491075	0.455306	0.44076	38	38	38	38	0.137407	0.198729	0.24885	-13.5182	-12.186	5.78072	-0.209532	-0.187478	0.0810767
VLDL	PC O-	PC O-38:3	PC O-38:3	0.135043	0.0881277	0.0792183	0.11011	0.0890005	0.0610018	0.0682521	0.0671016	38	38	38	37	0.0637133	2.56384e-05	0.338352	-34.7408	-41.3383	-18.4626	-0.615747	-0.76951	-0.294466
VLDL	PC O-	PC O-38:4	PC O-38:4	1.23668	0.838951	0.661648	1.03214	0.635912	0.415149	0.344293	0.361887	38	38	38	38	0.000323054	3.80075e-10	0.362792	-32.1609	-46.498	-16.539	-0.55981	-0.902334	-0.260826
VLDL	PC O-	PC O-38:4a	PC O-38:4a	0.25305	0.200911	0.182144	0.261458	0.110698	0.109066	0.118021	0.0942988	38	38	38	38	0.0129829	0.000227461	0.50265	-20.6041	-28.0207	3.3225	-0.332863	-0.474345	0.0471544
VLDL	PC O-	PC O-38:4b	PC O-38:4b	0.924712	0.622564	0.5011	0.766383	0.497336	0.344052	0.288944	0.29143	38	38	38	38	0.000176609	1.33776e-09	0.320886	-32.6749	-45.8102	-17.122	-0.570783	-0.883906	-0.270938
VLDL	PC O-	PC O-38:5	PC O-38:5	2.59125	2.56858	2.44668	2.91529	1.28472	1.16809	1.12848	0.963214	38	38	38	38	0.978243	0.631695	0.0374875	-0.874962	-5.57903	12.505	-0.0126786	-0.0828209	0.16999
VLDL	PC O-	PC O-38:5a	PC O-38:5a	1.7135	1.52432	1.44277	1.91086	0.9739	0.760817	0.687454	0.716347	38	38	38	38	0.319752	0.151011	0.0403	-11.0406	-15.7999	11.5178	-0.168781	-0.248106	0.157274
VLDL	PC O-	PC O-38:5b	PC O-38:5b	0.240776	0.508893	0.514721	0.354536	0.11661	0.265025	0.29356	0.148394	38	38	38	38	2.93056e-13	2.2788e-13	5.45225e-05	111.355	113.776	47.2471	1.07967	1.0961	0.55824
VLDL	PC O-	PC O-38:5c	PC O-38:5c	0.320686	0.270679	0.230003	0.325939	0.15039	0.133474	0.108331	0.13229	38	38	38	38	0.0900484	0.000618962	0.717894	-15.5937	-28.2778	1.63798	-0.244577	-0.479508	0.0234396
VLDL	PC O-	PC O-38:6	PC O-38:6	1.19957	1.91183	2.07819	1.75846	0.507881	0.814027	0.881859	0.473692	38	38	38	38	2.4775e-09	7.32222e-12	5.95931e-08	59.3769	73.2453	46.5917	0.672442	0.792816	0.551803
VLDL	PC O-	PC O-38:6a	PC O-38:6a	0.22249	0.732133	0.810956	0.45814	0.138216	0.393792	0.4291	0.180664	38	38	38	38	3.89506e-27	3.39874e-30	1.66273e-14	229.064	264.492	105.915	1.71837	1.86589	1.04205
VLDL	PC O-	PC O-38:6b	PC O-38:6b	0.830926	0.85335	0.842671	1.04221	0.381486	0.41941	0.352537	0.318768	38	38	38	38	0.931376	0.935736	0.00127063	2.69871	1.41345	25.4275	0.038418	0.020249	0.326854
VLDL	PC O-	PC O-38:6c	PC O-38:6c	0.087602	0.198202	0.234818	0.182341	0.0541122	0.110101	0.117614	0.0918316	38	38	38	38	5.45761e-14	3.77608e-19	3.75892e-12	126.253	168.051	108.147	1.17793	1.42251	1.0576
VLDL	PC O-	PC O-38:7	PC O-38:7	0.390404	0.492548	0.505008	0.518876	0.171085	0.237085	0.217358	0.194559	38	38	38	38	0.0177716	0.00583735	0.000317978	26.1634	29.355	32.9072	0.335294	0.371336	0.410419
VLDL	PC O-	PC O-38:7a	PC O-38:7a	0.0632983	0.161997	0.186532	0.13179	0.0325611	0.0661063	0.0846979	0.0645131	38	38	38	38	2.25994e-17	1.05725e-20	7.0365e-11	155.926	194.687	108.204	1.35573	1.55918	1.058
VLDL	PC O-	PC O-38:7b	PC O-38:7b	0.332065	0.331219	0.304209	0.383908	0.160588	0.184449	0.163632	0.184166	38	38	38	38	0.738755	0.267905	0.118948	-0.254679	-8.38847	15.6126	-0.00367893	-0.126399	0.209298
VLDL	PC O-	PC O-40:4	PC O-40:4	0.0608948	0.0501067	0.0473993	0.0654845	0.0299909	0.0340624	0.0441219	0.0448202	37	38	38	38	0.0740966	0.00237299	0.905796	-17.716	-22.1619	7.5371	-0.281317	-0.361452	0.104835
VLDL	PC O-	PC O-40:5	PC O-40:5	0.466589	0.454996	0.445653	0.470523	0.226692	0.23053	0.216306	0.177161	38	38	38	38	0.801609	0.747631	0.606525	-2.48454	-4.48699	0.843203	-0.0362971	-0.0662308	0.0121138
VLDL	PC O-	PC O-40:6	PC O-40:6	0.253636	0.409434	0.463246	0.472806	0.142858	0.206202	0.216526	0.219581	38	38	38	38	2.24553e-08	3.45964e-12	9.72278e-12	61.4258	82.642	86.4111	0.690871	0.869019	0.898488
VLDL	PC O-	PC O-40:7	PC O-40:7	0.435542	0.407766	0.371635	0.514069	0.224249	0.2302	0.16608	0.174896	38	38	38	38	0.458426	0.303004	0.00627628	-6.37743	-14.6731	18.0297	-0.0950717	-0.228927	0.23915
VLDL	SM	SM 31:1;2	SM 31:1;O2	0.0207005	0.0175596	0.0179144	0.0244676	0.0141897	0.0147404	0.0126625	0.0123561	37	38	38	37	0.19489	0.603023	0.0888662	-15.173	-13.4592	18.1982	-0.237404	-0.208548	0.241208
VLDL	SM	SM 32:1;2	SM 32:1;O2	1.40709	1.15982	1.17524	1.49973	0.749596	0.662625	0.572252	0.611987	38	38	38	38	0.045249	0.138986	0.177699	-17.5736	-16.4776	6.58344	-0.278822	-0.259765	0.0919833
VLDL	SM	SM 32:2;2	SM 32:2;O2	0.0574922	0.0522911	0.0544603	0.0628604	0.0306489	0.0333917	0.0353818	0.0293835	38	37	37	38	0.548602	0.570892	0.242225	-9.04665	-5.2737	9.33715	-0.136801	-0.0781631	0.128784
VLDL	SM	SM 33:1;2	SM 33:1;O2	1.38905	1.10758	1.07437	1.41037	0.682907	0.628818	0.570346	0.542975	38	38	38	38	0.0121294	0.00369718	0.35202	-20.2631	-22.6539	1.53479	-0.32668	-0.3706	0.0219742
VLDL	SM	SM 33:2;2	SM 33:2;O2	0.0161787	0.011025	0.0128401	0.0139599	0.0107898	0.00836563	0.00900307	0.00965626	37	36	38	37	0.0231787	0.350615	0.368394	-31.8546	-20.6356	-13.7144	-0.553311	-0.333436	-0.212808
VLDL	SM	SM 34:0;2	SM 34:0;O2	0.685433	0.627727	0.641563	0.766821	0.315144	0.29961	0.278974	0.234709	38	38	38	38	0.384138	0.631695	0.0275188	-8.41886	-6.40032	11.8741	-0.126878	-0.0954246	0.161876
VLDL	SM	SM 34:1;2	SM 34:1;O2	16.5805	14.5181	14.8737	17.5231	6.62202	7.27885	6.06291	4.94954	38	38	38	38	0.0796937	0.277336	0.208108	-12.4388	-10.2943	5.68456	-0.191637	-0.156729	0.0797646
VLDL	SM	SM 34:2;2	SM 34:2;O2	1.96498	1.70129	1.78634	2.21202	0.982561	0.929911	0.875328	0.925154	38	38	38	38	0.131189	0.43533	0.0628556	-13.4192	-9.09116	12.5723	-0.207881	-0.137507	0.170852
VLDL	SM	SM 35;1;2	SM 35:1;O2	0.426798	0.360864	0.391195	0.471537	0.192112	0.206845	0.196156	0.192391	38	38	38	38	0.0738814	0.380903	0.131526	-15.4483	-8.34178	10.4825	-0.242095	-0.125664	0.143818
VLDL	SM	SM 35:2;2	SM 35:2;O2	0.118929	0.093246	0.0916773	0.117906	0.0564093	0.0557197	0.0508733	0.0482407	38	38	38	38	0.0174269	0.00317949	0.763802	-21.5954	-22.9144	-0.860696	-0.35099	-0.375467	-0.012471
VLDL	SM	SM 36:0;2	SM 36:0;O2	0.172034	0.142234	0.155073	0.175837	0.0929331	0.0945163	0.093402	0.117081	38	38	38	38	0.0479607	0.313089	0.852934	-17.3224	-9.85906	2.21013	-0.274431	-0.149746	0.0315382
VLDL	SM	SM 36:1;2	SM 36:1;O2	3.23349	2.74311	2.98318	3.32969	1.33994	1.45605	1.45413	1.0774	38	38	38	38	0.0434834	0.272526	0.350397	-15.1656	-7.74098	2.97517	-0.237279	-0.116238	0.0422965
VLDL	SM	SM 36;2:2	SM 36:2;O2	1.34658	1.22855	1.30047	1.44673	0.574828	0.669027	0.637618	0.4885	38	38	38	38	0.25216	0.620458	0.156349	-8.76509	-3.42429	7.43706	-0.132342	-0.0502676	0.103492
VLDL	SM	SM 36:3;2	SM 36:3;O2	0.0904357	0.0747659	0.0786645	0.090508	0.0497934	0.0455169	0.0427944	0.0463494	38	38	37	38	0.0729249	0.467407	0.90966	-17.327	-13.016	0.0800184	-0.274512	-0.201179	0.00115396
VLDL	SM	SM 37:0;2	SM 37:0;O2	0.291994	0.262301	0.239391	0.316502	0.303172	0.282538	0.241231	0.297344	35	36	36	34	0.487373	0.631695	0.495124	-10.1691	-18.015	8.39342	-0.154716	-0.286568	0.116277
VLDL	SM	SM 37:1;2	SM 37:1;O2	0.633271	0.537879	0.561901	0.709083	0.323033	0.283836	0.298208	0.247478	38	38	38	38	0.253862	0.501033	0.0935707	-15.0633	-11.2701	11.9715	-0.235541	-0.172507	0.163132
VLDL	SM	SM 37:2;2	SM 37:2;O2	0.275904	0.342955	0.271746	0.341107	0.303649	0.367692	0.259328	0.357178	36	38	37	35	0.487373	0.336931	0.312863	24.3023	-1.50711	23.6325	0.313853	-0.0219086	0.306058
VLDL	SM	SM 38:0;2	SM 38:0;O2	0.24574	0.194296	0.180931	0.225225	0.279557	0.222932	0.280339	0.186127	23	24	21	21	0.493807	0.881634	0.164058	-20.9344	-26.3728	-8.34807	-0.338879	-0.44169	-0.125763
VLDL	SM	SM 38:1;2	SM 38:1;O2	3.68642	3.11091	3.33371	4.07481	1.94309	1.78169	1.98171	1.83647	38	38	38	38	0.130021	0.348752	0.065743	-15.6116	-9.56786	10.5359	-0.244884	-0.145092	0.144514
VLDL	SM	SM 38:2;2	SM 38:2;O2	1.21128	1.01603	1.09764	1.27462	0.487411	0.488976	0.531169	0.379479	38	38	38	38	0.0371408	0.2073	0.210313	-16.119	-9.38154	5.22921	-0.253584	-0.142123	0.0735352
VLDL	SM	SM 39:0;2	SM 39:0;O2	0.0824208	0.0628433	0.0571695	0.0786056	0.0690173	0.047231	0.0354089	0.0446347	38	38	38	38	0.342059	0.173928	0.378357	-23.7531	-30.6371	-4.62895	-0.391249	-0.527763	-0.0683768
VLDL	SM	SM 39:1;2	SM 39:1;O2	1.63499	1.40439	1.45046	1.75463	0.816618	0.773031	0.763086	0.778172	38	38	38	38	0.148814	0.199504	0.193348	-14.1043	-11.2865	7.31711	-0.219342	-0.172774	0.10188
VLDL	SM	SM 39:2;2	SM 39:2;O2	0.458618	0.396355	0.372283	0.487075	0.195582	0.215807	0.212966	0.187531	38	38	38	38	0.0745045	0.00819747	0.350991	-13.5761	-18.8251	6.20486	-0.210499	-0.300894	0.0868498
VLDL	SM	SM 40:0;2	SM 40:0;O2	0.203461	0.147803	0.155975	0.177357	0.168954	0.101258	0.108426	0.141325	38	38	38	38	0.123325	0.198729	0.681538	-27.3554	-23.3389	-12.8297	-0.461073	-0.383433	-0.198091
VLDL	SM	SM 40:1;2	SM 40:1;O2	9.40045	7.95235	8.50936	9.67723	5.15521	4.88431	5.41003	4.91922	38	38	38	38	0.0729249	0.245307	0.421768	-15.4046	-9.47923	2.94437	-0.241348	-0.143679	0.0418649
VLDL	SM	SM 40:2;2	SM 40:2;O2	5.55704	4.7879	5.04668	5.82685	2.58265	2.65022	2.82785	2.48643	38	38	38	38	0.0942396	0.263175	0.300905	-13.8409	-9.18406	4.85522	-0.214925	-0.138982	0.0683986
VLDL	SM	SM 40:3;2	SM 40:3;O2	0.445958	0.389644	0.377199	0.466915	0.195716	0.185261	0.179486	0.162948	38	38	38	38	0.16115	0.0442602	0.291375	-12.6276	-15.4181	4.69949	-0.19475	-0.241579	0.0662544
VLDL	SM	SM 41:0;2	SM 41:0;O2	0.249488	0.151628	0.204306	0.122166	0.27366	0.234074	0.328221	0.176151	30	33	32	35	0.0900484	0.418852	0.0403499	-39.2243	-18.1099	-51.0333	-0.718434	-0.288239	-1.03013
VLDL	SM	SM 41:1;2	SM 41:1;O2	3.84838	3.23724	3.67902	4.21557	2.38976	1.94455	2.40495	2.51308	38	38	38	38	0.135444	0.620458	0.193599	-15.8803	-4.40068	9.54156	-0.249484	-0.0649277	0.131478
VLDL	SM	SM 41:2;2	SM 41:2;O2	2.71585	2.40717	2.4938	3.01721	1.27045	1.29472	1.30063	1.27615	38	38	38	38	0.156523	0.313089	0.11488	-11.3659	-8.17613	11.0964	-0.174066	-0.123059	0.151812
VLDL	SM	SM 41:3;2	SM 41:3;O2	0.704206	0.48819	0.388265	0.51286	0.446251	0.350239	0.359988	0.367031	38	38	38	38	0.195787	0.00371491	0.177699	-30.675	-44.8648	-27.1719	-0.528553	-0.858954	-0.457433
VLDL	SM	SM 42:0;2	SM 42:0;O2	0.0612714	0.058006	0.0603304	0.0687721	0.0462019	0.0367052	0.042753	0.055485	38	38	38	38	0.424789	0.603023	0.356209	-5.32942	-1.53594	12.2416	-0.0790119	-0.0223309	0.166608
VLDL	SM	SM 42;1;2	SM 42:1;O2a	4.43588	3.80126	4.22264	4.86454	2.53464	2.13087	2.71295	2.55873	38	38	38	38	0.15563	0.603023	0.163971	-14.3067	-4.80736	9.66325	-0.222745	-0.071078	0.13308
VLDL	SM	SM 42:1;2	SM 42:1;O2b	0.472975	0.468228	0.45468	0.495686	0.366353	0.42657	0.378851	0.345891	38	38	38	38	0.415701	0.553297	0.718815	-1.00368	-3.86816	4.80178	-0.0145532	-0.0569138	0.0676632
VLDL	SM	SM 42;2;2	SM 42:2;O2	16.0747	14.1709	15.1738	17.2245	8.75461	8.13645	10.2267	8.35226	38	38	38	38	0.136821	0.380903	0.242225	-11.8434	-5.6046	7.15307	-0.18186	-0.0832115	0.0996731
VLDL	SM	SM 42;3;2	SM 42:3;O2	6.18463	5.42928	5.66833	6.64257	2.83789	2.97814	3.34495	2.80778	38	38	38	38	0.0766066	0.224807	0.24885	-12.2133	-8.34811	7.40443	-0.187926	-0.125763	0.103054
VLDL	SM	SM 42:4:2	SM 42:4;O2	0.609891	0.642577	0.62807	0.637763	0.234238	0.326611	0.302655	0.195524	38	38	38	38	0.978243	0.735811	0.441595	5.35922	2.9807	4.5699	0.0753166	0.042374	0.0644677
VLDL	SM	SM 43:0;2	SM 43:0;O2	0.0270707	0.0221841	0.0287834	0.0269095	0.0271257	0.0260104	0.0370273	0.0224176	29	33	29	32	0.156523	0.408092	0.933497	-18.0513	6.32671	-0.595791	-0.287208	0.088504	-0.00862116
VLDL	SM	SM 43:1;2	SM 43:1;O2	0.289223	0.24915	0.2901	0.332721	0.209282	0.152859	0.164021	0.279584	38	38	38	38	0.802297	0.486378	0.195769	-13.8554	0.303404	15.0398	-0.215167	0.00437057	0.202134
VLDL	SM	SM 43:2;2	SM 43:2;O2	1.10173	0.910498	0.997378	1.13105	0.743023	0.632527	0.646592	0.683767	37	38	38	38	0.145659	0.554399	0.340829	-17.3573	-9.47149	2.66112	-0.275041	-0.143556	0.0378899
VLDL	SM	SM 43:3;2	SM 43:3;O2	0.28357	0.227469	0.205499	0.251864	0.117841	0.116199	0.110167	0.10161	38	38	38	38	0.0269541	0.000581632	0.412571	-19.7841	-27.5317	-11.181	-0.318039	-0.464578	-0.171059
VLDL	SM	SM 44:1;2	SM 44:1;O2	0.0383171	0.0409608	0.0431184	0.0465348	0.0232511	0.0321951	0.0319042	0.0328232	36	38	38	38	0.920016	0.919635	0.620219	6.89964	12.5306	21.4466	0.096257	0.170318	0.280322
VLDL	SM	SM 44:2;2	SM 44:2;O2	0.121524	0.0998494	0.118086	0.125061	0.063158	0.0552937	0.09816	0.0632542	38	38	38	38	0.136821	0.0806688	0.873939	-17.8357	-2.82897	2.90999	-0.283417	-0.0414019	0.041383
VLDL	SM	SM 44:3;2	SM 44:3;O2	0.102669	0.0896059	0.0928024	0.107143	0.0695455	0.0746202	0.0728482	0.0879887	38	38	38	38	0.275715	0.55756	0.858088	-12.7234	-9.60996	4.35782	-0.196333	-0.145764	0.0615387
VLDL	TG	TG 46:0	TG 46:0	1.30719	1.14909	1.98526	4.06995	1.57876	1.46396	3.49262	6.22726	38	38	38	38	0.490099	0.912489	0.000517016	-12.0949	51.8725	211.351	-0.185981	0.602861	1.63854
VLDL	TG	TG 46:1	TG 46:1	4.80024	4.05986	5.63595	12.5939	4.12975	4.11429	7.7266	17.9933	38	38	38	38	0.188833	0.436385	0.000312855	-15.424	17.4097	162.36	-0.241679	0.231551	1.39155
VLDL	TG	TG 46:2	TG 46:2	3.67507	3.12811	3.86908	8.77183	2.92584	3.01488	4.39813	10.799	38	38	38	38	0.19983	0.475083	5.97495e-05	-14.8829	5.27906	138.685	-0.232479	0.0742185	1.25511
VLDL	TG	TG 46:3	TG 46:3	1.14724	1.10484	1.27949	2.89803	0.998497	1.13454	1.33766	3.27719	38	38	38	38	0.729954	0.914419	5.37566e-06	-3.69522	11.5281	152.609	-0.0543206	0.157408	1.33691
VLDL	TG	TG 47:0	TG 47:0	0.612212	0.564729	0.849515	1.42993	0.614301	0.648314	1.14413	1.9032	38	38	38	38	0.456288	0.554399	0.000176143	-7.75597	38.7615	133.567	-0.116473	0.472608	1.22384
VLDL	TG	TG 47:1	TG 47:1	1.25792	1.01913	1.38083	2.40518	1.05928	0.982358	1.52258	2.54223	38	38	38	38	0.0927833	0.70892	0.000335749	-18.9824	9.77123	91.2034	-0.303692	0.1345	0.935108
VLDL	TG	TG 47:2	TG 47:2	0.793604	0.641029	0.842922	1.3782	0.659731	0.544674	0.800271	1.20671	38	38	38	38	0.124247	0.813721	0.000513534	-19.2255	6.21445	73.6634	-0.308028	0.0869801	0.796294
VLDL	TG	TG 47:3	TG 47:3	0.0418507	0.0401836	0.0479598	0.0754959	0.0387938	0.037124	0.0519181	0.0552075	17	14	18	12	0.918617	0.976393	0.029245	-3.98344	14.5974	80.3935	-0.0586449	0.196574	0.851147
VLDL	TG	TG 48:0	TG 48:0	2.82502	2.67417	4.27451	6.32806	2.86752	3.07221	7.49581	7.95333	38	38	38	38	0.48788	0.692077	0.00130021	-5.33987	51.3088	124	-0.0791711	0.597496	1.1635
VLDL	TG	TG 48:1	TG 48:1	14.3676	12.7535	17.4199	27.7737	11.7666	13.1117	22.0784	27.6058	38	38	38	38	0.194455	0.856481	0.000201951	-11.2343	21.244	93.3075	-0.171926	0.277914	0.950897
VLDL	TG	TG 48:2	TG 48:2	18.9982	15.7503	19.0555	32.0332	12.6951	13.6918	19.7205	24.8563	38	38	38	38	0.0637133	0.287756	0.000228449	-17.0957	0.301439	68.612	-0.270481	0.0043423	0.753707
VLDL	TG	TG 48:3	TG 48:3	9.71544	8.13726	8.58208	16.2846	6.85899	6.75264	7.14668	11.2313	38	38	38	38	0.182233	0.287756	7.60321e-05	-16.2441	-11.6656	67.6158	-0.255737	-0.178953	0.745158
VLDL	TG	TG 48:4	TG 48:4	2.19825	2.0613	1.94703	3.99055	2.33403	2.08825	1.56608	3.38473	38	38	38	38	0.937252	0.824139	1.52925e-05	-6.22985	-11.4282	81.5331	-0.0927993	-0.175081	0.860232
VLDL	TG	TG 49:0	TG 49:0	0.62802	0.595575	0.822653	1.32376	0.598318	0.760362	1.20063	1.63114	38	38	38	38	0.233664	0.865203	0.00127063	-5.16627	30.9915	110.782	-0.0765279	0.389473	1.07575
VLDL	TG	TG 49:1	TG 49:1	5.31004	4.7001	6.22035	9.26899	3.82137	4.66107	6.13173	7.91343	38	38	38	38	0.135444	0.735811	5.48267e-05	-11.4865	17.1433	74.556	-0.17603	0.228274	0.80369
VLDL	TG	TG 49:2	TG 49:2	3.89771	3.23387	4.18042	6.1387	2.72665	3.07696	3.50062	4.28658	38	38	38	38	0.0458253	0.881576	9.00105e-05	-17.0315	7.2533	57.4953	-0.269365	0.101022	0.655309
VLDL	TG	TG 49:3	TG 49:3	1.24349	1.11657	1.31049	1.96715	0.771949	0.922936	1.02447	1.29059	38	38	38	38	0.188833	0.894953	6.31567e-05	-10.2067	5.38832	58.1963	-0.15532	0.075715	0.661716
VLDL	TG	TG 50:0	TG 50:0	1.85422	2.01592	2.633	3.63683	1.68781	3.03646	4.8181	5.25358	38	38	38	38	0.367663	0.961467	0.0266966	8.7209	42.0002	96.1379	0.120629	0.505893	0.971868
VLDL	TG	TG 50:1	TG 50:1	36.3966	34.4906	42.885	57.1933	23.3978	34.1158	42.2517	41.9782	38	38	38	38	0.192694	0.919635	0.00047557	-5.23677	17.8269	57.1391	-0.0776008	0.23667	0.652043
VLDL	TG	TG 50:2	TG 50:2	55.5965	51.0484	59.5647	77.9036	32.6191	44.6094	51.7002	44.5767	38	38	38	38	0.130598	0.735811	0.000552207	-8.1805	7.13753	40.1232	-0.123127	0.099464	0.486696
VLDL	TG	TG 50:3	TG 50:3	44.312	39.7857	43.8094	60.3585	23.0441	28.192	31.3373	28.1865	38	38	38	38	0.131041	0.475083	0.00047557	-10.2146	-1.13428	36.2127	-0.155447	-0.0164577	0.445861
VLDL	TG	TG 50:4a	TG 50:4a	15.8043	14.7618	15.56	22.9437	9.85408	10.0046	10.1321	11.0856	38	38	38	38	0.562279	0.865203	9.00105e-05	-6.59643	-1.54628	45.1731	-0.0984504	-0.0224824	0.537774
VLDL	TG	TG 50:4b	TG 50:4b	1.22258	1.06728	1.14747	2.13574	0.850708	0.975174	1.15863	1.97136	38	38	38	38	0.204644	0.227816	0.000956894	-12.7031	-6.14394	74.6915	-0.195997	-0.0914782	0.804809
VLDL	TG	TG 50:5a	TG 50:5a	3.62575	3.44047	3.36421	5.73587	3.44162	2.96649	2.33105	3.81188	38	38	38	38	0.931376	0.782612	4.02845e-05	-5.10999	-7.21328	58.1981	-0.0756719	-0.10801	0.661733
VLDL	TG	TG 50:5b	TG 50:5b	0.427159	1.21296	1.803	1.10431	0.300386	0.839997	1.69964	1.0933	38	38	38	38	1.83639e-14	1.13284e-20	2.75187e-10	183.961	322.091	158.524	1.50569	2.07755	1.3703
VLDL	TG	TG 51:0	TG 51:0	0.172971	0.187301	0.248035	0.387226	0.147125	0.295475	0.453015	0.545435	38	38	38	38	0.417008	0.67972	0.000609869	8.28458	43.3963	123.867	0.114828	0.520008	1.16264
VLDL	TG	TG 51:1	TG 51:1	5.01923	4.68748	5.95884	8.71579	3.59617	4.92131	5.94799	7.07863	38	38	38	38	0.192694	0.80874	7.83578e-05	-6.60962	18.7201	73.6478	-0.0986542	0.247564	0.796165
VLDL	TG	TG 51:2	TG 51:2	12.2763	10.9986	12.5312	17.0373	6.64189	8.84051	8.78845	8.73782	38	38	38	38	0.114002	0.735811	0.000559091	-10.4083	2.07637	38.782	-0.158563	0.029649	0.472821
VLDL	TG	TG 51:3	TG 51:3	8.08317	6.96748	7.59043	10.3667	4.07176	4.67548	4.50538	4.40638	38	38	38	38	0.086733	0.424396	0.00190379	-13.8027	-6.09581	28.2502	-0.214285	-0.0907386	0.358961
VLDL	TG	TG 51:4	TG 51:4	3.13859	2.83481	3.03986	4.25319	1.80477	1.94353	1.82258	2.11134	38	38	38	38	0.373967	0.811451	0.000646959	-9.67883	-3.14563	35.5128	-0.146864	-0.0461109	0.43843
VLDL	TG	TG 51:5	TG 51:5	0.755841	0.695581	0.695885	1.116	0.545839	0.588084	0.44027	0.650608	38	38	38	38	0.614872	0.781415	0.0002992	-7.97256	-7.93233	47.6502	-0.119864	-0.119233	0.562183
VLDL	TG	TG 52:1	TG 52:1	20.8331	21.5647	26.5376	35.5103	14.0003	20.8735	24.7967	25.9804	38	38	38	38	0.629902	0.546784	5.16332e-05	3.51171	27.3822	70.4516	0.049794	0.349164	0.769363
VLDL	TG	TG 52:2	TG 52:2	160.733	148.812	160.562	194.15	72.3019	86.7571	90.7447	62.7364	38	38	38	38	0.239718	0.650136	0.00348958	-7.41636	-0.105991	20.7905	-0.111171	-0.00152994	0.272507
VLDL	TG	TG 52:3	TG 52:3	154.404	147.625	154.546	183.576	63.1708	77.8385	78.6276	53.1406	38	38	38	38	0.48788	0.735811	0.00425514	-4.39029	0.0923005	18.8935	-0.064771	0.001331	0.24967
VLDL	TG	TG 52:4	TG 52:4	96.9392	91.3246	93.8784	117.49	44.0984	49.0915	47.978	43.1003	38	38	38	38	0.535218	0.661149	0.0048108	-5.79187	-3.1575	21.1998	-0.0860766	-0.0462878	0.277387
VLDL	TG	TG 52:5a	TG 52:5a	30.4283	30.6271	30.7223	41.0184	18.1111	18.2927	17.6973	20.2735	38	38	38	38	0.772688	0.914419	0.000654466	0.653446	0.966159	34.8037	0.00939656	0.0138718	0.43086
VLDL	TG	TG 52:5b	TG 52:5b	4.72516	4.59714	5.16832	7.82599	3.95069	3.33236	4.26414	6.46029	38	38	38	38	0.706654	0.475083	7.83578e-05	-2.70945	9.37875	65.6237	-0.0396284	0.129332	0.727909
VLDL	TG	TG 52:5c	TG 52:5c	0.998314	2.51535	3.83092	1.65486	1.89454	1.51257	2.75762	1.56068	38	38	38	38	4.10479e-15	1.31478e-21	4.02845e-05	151.96	283.738	65.7652	1.33319	1.94012	0.729141
VLDL	TG	TG 52:6a	TG 52:6a	3.837	4.64784	4.97759	6.63349	2.99242	3.80398	4.01371	4.42669	38	38	38	38	0.171143	0.194907	6.69784e-05	21.1323	29.7261	72.8824	0.276583	0.375469	0.789791
VLDL	TG	TG 52:6b	TG 52:6b	1.42578	4.454	5.62921	3.02228	0.91331	2.54019	3.60102	2.56981	38	38	38	38	8.23561e-18	1.53468e-22	1.34422e-07	212.391	294.817	111.974	1.64335	1.98118	1.08389
VLDL	TG	TG 52:7	TG 52:7	1.36944	2.59049	3.05066	2.77036	1.09121	1.83401	2.11144	2.1382	38	38	38	38	2.25012e-07	1.23727e-10	1.53413e-07	89.164	122.767	102.299	0.919637	1.15554	1.01649
VLDL	TG	TG 53:1	TG 53:1	0.830663	0.878948	1.04795	1.66078	0.599603	0.982009	1.17101	1.44443	38	38	38	38	0.495762	0.631695	8.44726e-06	5.8128	26.1587	99.9341	0.0815142	0.33524	0.999525
VLDL	TG	TG 53:2	TG 53:2	7.47624	6.92445	7.23328	10.1135	4.10935	5.56963	4.68422	4.76699	38	38	38	38	0.227481	0.6266	0.00130021	-7.3806	-3.24971	35.2757	-0.110614	-0.0476621	0.435903
VLDL	TG	TG 53:3	TG 53:3	7.96444	7.35907	7.55272	10.0487	3.97104	4.79029	4.3326	4.14978	38	38	38	38	0.332534	0.481478	0.00503268	-7.60099	-5.16956	26.1701	-0.114051	-0.0765778	0.335371
VLDL	TG	TG 53:4	TG 53:4	3.90389	3.50697	3.48434	4.80755	2.14946	2.11577	1.9641	2.37171	38	38	38	38	0.425864	0.361401	0.0122845	-10.1673	-10.7472	23.1475	-0.154688	-0.164031	0.300387
VLDL	TG	TG 53:5	TG 53:5	1.64324	1.44911	1.45439	2.17354	1.02302	0.963806	0.853264	1.30436	38	38	38	38	0.415701	0.481478	0.00738576	-11.8139	-11.4924	32.2718	-0.181376	-0.176127	0.403506
VLDL	TG	TG 54:1	TG 54:1	2.11973	2.49595	2.80698	4.48259	1.85257	3.0077	3.34054	4.2124	38	38	38	38	0.929056	0.631695	1.79785e-05	17.7485	32.4218	111.47	0.235709	0.40514	1.08045
VLDL	TG	TG 54:2	TG 54:2	28.7604	27.8929	27.9941	37.8038	17.4124	21.7281	16.7187	16.1675	38	38	38	38	0.742834	0.815189	0.000654466	-3.01639	-2.6644	31.4438	-0.0441871	-0.0389605	0.394446
VLDL	TG	TG 54:3	TG 54:3	62.1162	54.4815	51.8071	72.6911	36.839	31.4723	28.236	40.2519	38	38	38	38	0.458426	0.173705	0.0433789	-12.2911	-16.5966	17.0244	-0.189205	-0.261822	0.226809
VLDL	TG	TG 54:4	TG 54:4	59.1149	53.932	52.5732	71.1747	32.7858	27.9799	29.478	40.6277	38	38	38	38	0.706654	0.327285	0.0246368	-8.76765	-11.0662	20.4006	-0.132383	-0.169197	0.267842
VLDL	TG	TG 54:5a	TG 54:5a	45.3274	45.1414	44.7371	58.2238	27.6505	23.3704	26.792	39.4958	38	38	38	38	0.528757	0.94059	0.0105704	-0.410495	-1.30246	28.4516	-0.00593438	-0.018914	0.361225
VLDL	TG	TG 54:5b	TG 54:5b	10.4158	10.6198	11.6788	13.5452	4.93992	6.29483	7.49976	6.99958	38	38	38	38	0.953811	0.735811	0.00473492	1.95847	12.126	30.0454	0.0279817	0.165121	0.379016
VLDL	TG	TG 54:6a	TG 54:6a	21.8193	22.1866	21.6463	30.7893	17.4544	15.4101	19.3497	28.9867	38	38	38	38	0.417008	0.879894	0.0154241	1.68327	-0.792966	41.1103	0.0240823	-0.0114857	0.496823
VLDL	TG	TG 54:6b	TG 54:6b	10.1954	22.7083	27.6524	16.8182	4.73059	10.1655	14.9541	8.78191	38	38	38	38	9.3693e-18	1.1534e-22	5.8705e-08	122.73	171.223	64.9584	1.1553	1.43948	0.722102
VLDL	TG	TG 54:7a	TG 54:7a	7.66082	8.28912	8.00892	11.1439	7.6801	7.79722	8.65643	11.5168	38	38	38	38	0.199358	0.710457	0.0232914	8.20146	4.54393	45.4666	0.11372	0.0641093	0.540688
VLDL	TG	TG 54:7b	TG 54:7b	6.14349	17.5553	22.0695	10.9922	3.82375	8.06504	12.0765	7.84815	38	38	38	38	5.07199e-21	1.03396e-25	5.87587e-07	185.754	259.234	78.9249	1.51477	1.84492	0.839354
VLDL	TG	TG 54:8	TG 54:8	1.94078	4.57731	5.54239	3.48974	1.35586	2.83456	3.4055	2.63726	38	38	38	38	8.52692e-13	1.33483e-16	2.34089e-06	135.849	185.575	79.811	1.23786	1.51387	0.846481
VLDL	TG	TG 55:2	TG 55:2	0.451537	0.423119	0.464644	0.740916	0.359961	0.511544	0.431688	0.552763	38	38	38	38	0.453531	0.928131	0.0572589	-6.29368	2.90266	64.0876	-0.0937818	0.0412802	0.714466
VLDL	TG	TG 55:3	TG 55:3	0.852729	0.769523	0.753609	1.18268	0.5309	0.615104	0.470526	0.594199	38	38	38	38	0.419907	0.609654	0.00112738	-9.75756	-11.6239	38.6933	-0.148122	-0.178271	0.471899
VLDL	TG	TG 55:4	TG 55:4	0.58416	0.474202	0.47064	0.828203	0.386635	0.34609	0.355909	0.458285	38	38	38	38	0.178263	0.0973382	0.000822286	-18.8233	-19.433	41.7768	-0.300862	-0.311739	0.503622
VLDL	TG	TG 55:5	TG 55:5	0.155907	0.1596	0.179678	0.198483	0.0973367	0.108564	0.148736	0.0975363	38	38	38	38	0.93626	0.773433	0.0273182	2.36896	15.2475	27.3089	0.0337783	0.204736	0.348334
VLDL	TG	TG 55:6	TG 55:6	0.63347	1.31431	1.68572	0.996142	0.325457	0.679568	1.0297	0.665271	38	38	38	38	7.62783e-11	4.48727e-16	0.000167438	107.478	166.108	57.2517	1.05296	1.41201	0.653075
VLDL	TG	TG 55:7	TG 55:7	0.261111	0.747068	0.924261	0.435122	0.1639	0.480676	0.556822	0.299949	38	38	38	38	6.11555e-16	1.05725e-20	2.17113e-05	186.111	253.972	66.6422	1.51657	1.82363	0.736753
VLDL	TG	TG 56:10a	TG 56:10a	0.311964	1.26887	1.51904	0.728928	0.41644	1.09169	1.58722	0.749575	38	38	38	38	1.13847e-16	5.54394e-19	1.17929e-07	306.735	386.929	133.657	2.02409	2.28371	1.22439
VLDL	TG	TG 56:10b	TG 56:10b	0.162728	1.15233	1.8215	0.32797	0.223915	0.719686	1.19602	0.341011	38	38	38	38	1.46184e-29	6.82308e-36	5.31165e-06	608.136	1019.36	101.545	2.82403	3.4846	1.0111
VLDL	TG	TG 56:2	TG 56:2	1.91177	2.00239	1.85536	3.2165	1.36781	2.08888	1.48712	2.47554	38	38	38	38	0.93626	0.620458	6.27324e-05	4.74004	-2.95047	68.247	0.066813	-0.0432069	0.750581
VLDL	TG	TG 56:3	TG 56:3	4.99285	4.17938	3.6655	6.31614	3.7064	3.80239	2.43614	4.04971	38	38	38	38	0.266234	0.0442602	0.00741494	-16.2927	-26.585	26.5037	-0.256575	-0.445853	0.33918
VLDL	TG	TG 56:4a	TG 56:4a	3.80247	3.38064	3.36216	4.30972	2.61304	1.96733	1.84079	2.92198	38	38	38	38	0.77134	0.650136	0.165614	-11.0937	-11.5796	13.3399	-0.169643	-0.177549	0.180655
VLDL	TG	TG 56:4b	TG 56:4b	2.45973	1.77099	1.49186	3.0167	1.93362	1.44468	1.1247	2.19309	38	38	38	38	0.0281269	0.000492114	0.139176	-28.0005	-39.3483	22.6437	-0.473942	-0.72138	0.294473
VLDL	TG	TG 56:5a	TG 56:5a	5.60725	5.24421	5.50569	6.81654	3.35195	3.93671	5.1747	3.79509	38	38	38	38	0.468285	0.313089	0.0398383	-6.47451	-1.81116	21.5667	-0.0965684	-0.026369	0.281748
VLDL	TG	TG 56:5b	TG 56:5b	6.5319	6.44415	6.49708	7.1784	3.2136	4.06154	3.95951	3.13244	38	38	38	38	0.76466	0.720068	0.189769	-1.34332	-0.532987	9.89766	-0.0195114	-0.00770995	0.136161
VLDL	TG	TG 56:5c	TG 56:5c	0.057164	0.044455	0.0289995	0.0612178	0.0604563	0.0371289	0.0281244	0.0911337	38	38	38	38	0.706654	0.00645958	0.441595	-22.2327	-49.2696	7.09141	-0.362764	-0.979078	0.0988428
VLDL	TG	TG 56:6a	TG 56:6a	16.8697	29.2774	35.4709	27.273	7.29764	14.3085	17.9801	10.2251	38	38	38	38	1.24969e-09	1.24296e-14	2.04663e-08	73.5506	110.264	61.6688	0.795356	1.0722	0.693041
VLDL	TG	TG 56:6b	TG 56:6b	0.624814	0.726192	1.17135	1.07017	0.480145	0.683098	1.43963	0.885472	38	38	38	38	0.520997	0.0814271	0.00236616	16.2254	87.4726	71.2784	0.216926	0.906679	0.776344
VLDL	TG	TG 56:7a	TG 56:7a	10.3612	24.2493	29.2028	18.5502	5.33458	10.1357	14.1779	8.61985	38	38	38	38	4.37821e-20	8.44615e-25	7.08996e-11	134.04	181.849	79.0363	1.22676	1.49492	0.840252
VLDL	TG	TG 56:7b	TG 56:7b	14.4411	17.3353	18.8081	18.1074	9.03695	13.5997	15.6626	13.7446	38	38	38	38	0.224488	0.223941	0.065743	20.0412	30.24	25.388	0.26353	0.381173	0.326399
VLDL	TG	TG 56:8a	TG 56:8a	3.96466	12.0992	14.5456	7.22304	2.9099	6.14671	9.10403	5.19576	38	38	38	38	2.83838e-23	1.29315e-26	1.24706e-08	205.177	266.88	82.1857	1.60964	1.87531	0.86541
VLDL	TG	TG 56:8b	TG 56:8b	9.97488	11.4867	12.7652	12.8317	6.12887	7.64778	9.53186	10.0926	38	38	38	38	0.248665	0.243364	0.0452705	15.1564	27.9734	28.6398	0.203595	0.355844	0.363337
VLDL	TG	TG 56:9a	TG 56:9a	3.77109	7.60474	9.48186	6.15432	2.64454	4.43589	6.96623	4.67819	38	38	38	38	3.86193e-09	2.74168e-11	0.000394694	101.659	151.435	63.1972	1.01192	1.33019	0.706617
VLDL	TG	TG 56:9b	TG 56:9b	1.30764	1.78341	1.79882	2.06584	1.24009	1.58431	1.36206	2.18587	38	38	38	38	0.0254789	0.00371491	0.00768348	36.3836	37.5625	57.9823	0.44767	0.460087	0.659763
VLDL	TG	TG 58:1	TG 58:1	0.0135962	0.0132974	0.0149289	0.0173029	0.0107886	0.0136952	0.0212759	0.0167089	38	38	38	38	0.309367	0.735811	0.504822	-2.19743	9.80222	27.2629	-0.0320556	0.134907	0.347812
VLDL	TG	TG 58:10a	TG 58:10a	2.69297	5.59013	6.60379	4.06885	2.14041	2.9292	4.20311	3.34836	38	38	38	38	1.89145e-10	2.73406e-11	0.00131564	107.582	145.223	51.0913	1.05368	1.29409	0.595421
VLDL	TG	TG 58:10b	TG 58:10b	0.464227	0.833506	1.07138	0.580266	0.375379	0.50677	0.748218	0.500255	38	38	38	38	1.28887e-07	2.06011e-11	0.170821	79.5472	130.788	24.9962	0.844363	1.20657	0.321884
VLDL	TG	TG 58:11	TG 58:11	0.787438	3.75205	4.74925	1.33561	0.752548	2.62742	3.51658	1.27617	38	38	38	38	8.19771e-23	1.09563e-25	0.000552207	376.489	503.126	69.6147	2.25244	2.59246	0.762261
VLDL	TG	TG 58:12	TG 58:12	0.118088	1.82363	2.61207	0.259369	0.100627	1.28246	2.16996	0.247099	38	38	38	38	1.72484e-37	9.14909e-41	6.4009e-05	1444.29	2111.96	119.64	3.94887	4.46725	1.13514
VLDL	TG	TG 58:2	TG 58:2	0.0181143	0.0205642	0.0158758	0.01926	0.0159018	0.0147275	0.0116415	0.0159324	38	38	38	38	0.381089	0.937515	0.49727	13.5248	-12.3574	6.32481	0.183008	-0.190295	0.0884782
VLDL	TG	TG 58:3	TG 58:3	0.0166039	0.0189439	0.0152767	0.0201519	0.0118806	0.0194306	0.0144478	0.0157106	38	38	38	38	0.77134	0.387425	0.516477	14.093	-7.9931	21.3686	0.190211	-0.120186	0.279395
VLDL	TG	TG 58:4	TG 58:4	0.0203763	0.0180652	0.0157779	0.0222886	0.0163575	0.0195756	0.011547	0.0232956	38	38	38	38	0.401609	0.585495	0.930118	-11.3423	-22.5673	9.38486	-0.173683	-0.368986	0.129413
VLDL	TG	TG 58:5	TG 58:5	0.0263424	0.0274664	0.0300735	0.03985	0.0249676	0.026018	0.0246303	0.0458483	38	38	38	38	0.490099	0.224248	0.0207974	4.26664	14.1636	51.2769	0.0602777	0.191103	0.597192
VLDL	TG	TG 58:6	TG 58:6	2.19698	4.53155	5.70289	4.09392	1.42724	5.35067	5.277	3.02734	38	38	38	38	2.82063e-07	1.72568e-11	4.49082e-07	106.263	159.578	86.3428	1.04448	1.37617	0.897959
VLDL	TG	TG 58:7a	TG 58:7a	3.27052	6.73672	7.77025	5.85553	1.70718	4.87549	4.94078	3.05119	38	38	38	38	4.18233e-11	1.04163e-13	2.37293e-08	105.983	137.584	79.0398	1.04253	1.24844	0.84028
VLDL	TG	TG 58:7b	TG 58:7b	1.08377	1.30963	1.31982	1.34591	0.782021	1.02348	1.07345	1.04124	38	38	38	38	0.208235	0.337787	0.109103	20.8407	21.7803	24.1882	0.273107	0.284281	0.312529
VLDL	TG	TG 58:8a	TG 58:8a	1.65569	4.06363	4.99537	3.32958	1.07683	2.2987	3.25637	2.00098	38	38	38	38	5.83418e-16	1.78049e-19	5.41751e-10	145.434	201.71	101.1	1.29534	1.59316	1.00791
VLDL	TG	TG 58:8b	TG 58:8b	5.10517	5.58338	5.32438	5.80001	3.28378	3.37275	3.38769	4.5167	38	38	38	38	0.259299	0.735811	0.337953	9.36718	4.29386	13.6106	0.12918	0.0606542	0.184097
VLDL	TG	TG 58:9a	TG 58:9a	0.636084	2.08797	2.60186	1.31251	0.537878	1.51522	2.07876	1.17267	38	38	38	38	3.92616e-13	1.18041e-15	9.67986e-05	228.255	309.044	106.342	1.71482	2.03226	1.04503
VLDL	TG	TG 58:9b	TG 58:9b	4.69031	5.57097	5.64378	5.97754	3.13851	2.92315	3.39495	4.53332	38	38	38	38	0.031619	0.104029	0.0257541	18.7762	20.3285	27.4445	0.248246	0.266979	0.349869
VLDL	TG	TG 60:10a	TG 60:10a	0.243595	0.748377	1.06595	0.424112	0.187651	0.401837	0.635894	0.255012	38	38	38	38	9.32133e-19	5.08663e-25	1.18318e-06	207.222	337.589	74.1051	1.61928	2.12958	0.799958
VLDL	TG	TG 60:10b	TG 60:10b	0.23169	0.377216	0.502371	0.293369	0.269091	0.23156	0.374132	0.295188	38	38	38	38	8.28361e-07	4.45107e-10	0.0388396	62.8107	116.829	26.6212	0.703196	1.11656	0.340519
VLDL	TG	TG 60:11a	TG 60:11a	0.307281	0.938914	1.29691	0.522875	0.260163	0.596196	0.816297	0.506539	38	38	38	38	1.36354e-17	7.62253e-24	0.00047557	205.555	322.059	70.1615	1.61143	2.07744	0.766904
VLDL	TG	TG 60:11b	TG 60:11b	0.636657	1.37945	1.72122	1.05395	0.439758	0.80795	1.2209	0.729748	38	38	38	38	1.49934e-11	1.30207e-14	1.52303e-05	116.671	170.353	65.5436	1.11551	1.43484	0.727212
VLDL	TG	TG 60:12a	TG 60:12a	0.299581	1.15148	1.26428	0.503651	0.281329	0.833311	0.814123	0.505053	38	38	38	38	8.40562e-22	1.77806e-23	3.91442e-05	284.365	322.018	68.1186	1.94248	2.07731	0.749479
VLDL	TG	TG 60:12b	TG 60:12b	0.59932	0.759432	0.876452	0.893076	0.620759	0.823346	1.07958	1.19493	38	38	38	38	0.11721	0.194907	0.029245	26.7156	46.241	49.0149	0.341595	0.548348	0.575456
VLDL	TG	TG 60:13	TG 60:13	0.196668	0.717015	0.827811	0.305267	0.141689	0.622425	0.608162	0.317664	26	38	37	32	6.38614e-16	3.96456e-19	0.0192242	264.581	320.918	55.2195	1.86624	2.07354	0.63431
VLDL	TG	TG 60:5	TG 60:5	0.0972316	0.14796	0.163734	0.155642	0.0630073	0.185497	0.151552	0.128356	38	38	38	38	0.0231048	0.00133581	0.0014073	52.1733	68.396	60.0733	0.605715	0.751858	0.678733
VLDL	TG	TG 60:6	TG 60:6	0.175604	0.313875	0.356909	0.300515	0.152822	0.484187	0.414901	0.28558	38	38	38	38	0.00210428	0.000320737	0.000167438	78.7404	103.246	71.1324	0.837866	1.02323	0.775113
VLDL	TG	TG 60:7	TG 60:7	0.401181	0.743168	0.893432	0.661431	0.326275	0.986279	0.957116	0.669541	38	38	38	38	3.31352e-05	5.23623e-07	0.00056621	85.245	122.7	64.8707	0.889434	1.1551	0.721335
VLDL	TG	TG 60:8	TG 60:8	0.376145	0.667447	0.803104	0.637699	0.312981	0.659011	0.755736	0.588205	38	38	38	38	8.90579e-07	1.64499e-07	5.73299e-05	77.4443	113.51	69.5355	0.827366	1.0943	0.761587
VLDL	TG	TG 60:9	TG 60:9	0.344364	0.476904	0.605432	0.583215	0.29205	0.472423	0.65053	0.523734	38	38	38	38	0.0458253	0.0235183	0.00056621	38.4886	75.8117	69.3601	0.469767	0.814031	0.760094
LDL	CE	SE 41:1	CE 14:0	3.65694	3.83856	4.24091	3.72547	1.72063	2.00208	2.49157	1.81042	37	37	37	37	0.906423	0.422548	0.991097	4.96658	15.9687	1.87388	0.0699301	0.213736	0.0267842
LDL	CE	SE 42:1	CE 15:0	3.5185	3.95907	4.46518	3.68969	2.24223	2.80672	3.66833	2.49755	37	37	37	37	0.56777	0.373984	0.991152	12.5216	26.9059	4.86559	0.170202	0.343759	0.0685413
LDL	CE	SE 42:2	CE 15:1	0.469824	0.523983	0.62748	0.472107	0.286803	0.333811	0.413374	0.259722	37	37	37	37	0.637355	0.0311044	0.991097	11.5274	33.5562	0.485893	0.157398	0.417447	0.00699298
LDL	CE	SE 43:1	CE 16:0	97.0291	102.631	122.688	101.06	32.9478	42.4726	51.9996	48.1903	37	37	37	37	0.901052	0.0663621	0.947661	5.77368	26.4449	4.15426	0.0809806	0.338509	0.0587218
LDL	CE	SE 43:2	CE 16:1	48.4286	46.4721	48.8261	42.7176	29.0924	30.0033	32.0818	22.9808	37	37	37	37	0.859793	0.903927	0.659521	-4.04004	0.820856	-11.7926	-0.0594955	0.0117941	-0.181029
LDL	CE	SE 44:1	CE 17:0	4.54369	5.15812	6.0963	4.87653	2.87493	3.85735	5.24073	4.15986	37	37	37	37	0.621824	0.307491	0.991152	13.5227	34.1707	7.32525	0.18298	0.424069	0.10199
LDL	CE	SE 44:2	CE 17:1	8.24754	8.65299	8.92585	7.94621	5.10286	5.46462	6.85522	4.92561	37	37	37	37	0.714707	0.86337	0.991152	4.91596	8.22441	-3.65361	0.0692341	0.114026	-0.0536974
LDL	CE	SE 44:3	CE 17:2	0.769278	0.882621	0.801796	0.929755	0.38854	0.662786	0.506387	0.468752	37	37	37	37	0.937909	0.85827	0.701357	14.7337	4.22714	20.8608	0.198289	0.059731	0.273346
LDL	CE	SE 45:1	CE 18:0	14.4257	16.2386	18.026	15.4343	10.5125	12.5814	14.2899	13.5199	37	37	37	37	0.551129	0.276967	0.939319	12.5677	24.9576	6.99199	0.170793	0.321439	0.0975028
LDL	CE	SE 45:2a	CE 18:1a	5.56763	5.73992	5.28942	5.72565	4.80994	4.78665	3.96161	5.09223	37	37	37	37	0.622585	0.882856	0.903695	3.09445	-4.99684	2.83814	0.0439666	-0.0739526	0.0403754
LDL	CE	SE 45:2b	CE 18:1b	513.37	526.631	537.065	518.481	202.758	176.933	195.896	209.961	37	37	37	37	0.725281	0.663456	0.997686	2.58312	4.61544	0.995534	0.0367933	0.0650959	0.0142915
LDL	CE	SE 45:3a	CE 18:2a	1864.09	1794.86	1752.08	1816.46	665.041	653.234	606.705	625.272	37	37	37	37	0.687164	0.547753	0.90121	-3.71383	-6.00874	-2.55505	-0.0545995	-0.0894015	-0.0373407
LDL	CE	SE 45:3b	CE 18:2b	5.95766	6.79521	5.20684	7.2219	4.48229	5.92616	4.14316	7.56426	37	37	37	37	0.677579	0.484761	0.874249	14.0583	-12.6026	21.2204	0.189771	-0.194338	0.277632
LDL	CE	SE 45:4	CE 18:3	107.864	80.4915	79.057	93.3669	58.7326	44.9669	53.2756	51.2541	37	37	37	37	0.0174688	0.00339554	0.586945	-25.377	-26.7069	-13.4403	-0.422308	-0.44825	-0.208233
LDL	CE	SE 46:2	CE 19:1	4.74152	4.84302	5.2612	4.91365	2.80093	2.49916	2.8961	3.27276	37	37	37	37	0.637355	0.307491	0.825777	2.14076	10.9603	3.63018	0.0305587	0.150043	0.0514442
LDL	CE	SE 46:3	CE 19:2	12.5887	12.0597	11.6668	13.0549	8.26007	7.77842	6.81319	10.9924	37	37	37	37	0.824389	0.712016	0.905313	-4.20201	-7.32306	3.70305	-0.0619328	-0.109718	0.0524583
LDL	CE	SE 47:1	CE 20:0	0.102869	0.114088	0.151461	0.146065	0.0937571	0.105548	0.163652	0.139612	37	37	37	37	0.915275	0.316813	0.663751	10.9058	47.2366	41.9914	0.149335	0.558136	0.505804
LDL	CE	SE 47:2	CE 20:1	1.15571	1.04674	1.22091	1.24167	0.754204	0.63712	0.763401	1.22888	37	37	37	37	0.78651	0.718254	0.991152	-9.42943	5.64121	7.43781	-0.142886	0.0791727	0.103502
LDL	CE	SE 47:3	CE 20:2	5.59953	6.30816	5.87003	6.13439	3.93925	5.51114	4.3809	4.98996	37	37	37	37	0.590476	0.942222	0.929239	12.6552	4.83072	9.55184	0.171913	0.0680616	0.131614
LDL	CE	SE 47:4	CE 20:3	41.8114	35.8402	28.3261	29.8622	18.084	17.1946	15.0679	14.1575	37	37	37	37	0.171473	1.59242e-05	0.00259595	-14.2811	-32.2526	-28.5788	-0.222315	-0.561763	-0.485575
LDL	CE	SE 47:5	CE 20:4	397.356	454.599	405.687	337.606	187.508	231.69	217.284	159.044	37	37	37	37	0.329144	0.942222	0.419705	14.4059	2.09656	-15.037	0.194162	0.0299343	-0.235093
LDL	CE	SE 47:6a	CE 20:5a	64.1097	381.462	419.453	128.223	114.063	404.747	384.504	105.126	37	37	37	37	1.04921e-25	4.91629e-28	2.47734e-08	495.014	554.274	100.005	2.57292	2.70989	1.00004
LDL	CE	SE 47:6b	CE 20:5b	1.97303	2.32132	2.62326	2.21867	0.718912	0.872731	2.05217	1.06513	37	37	37	37	0.144414	0.0768149	0.633803	17.6528	32.9561	12.4501	0.234536	0.41095	0.169284
LDL	CE	SE 49:3	CE 22:2	1.04414	0.917165	1.06278	0.781211	0.64109	0.777773	0.939055	0.635238	37	37	37	37	0.551129	0.882856	0.334722	-12.1611	1.78498	-25.1817	-0.187068	0.0255247	-0.418536
LDL	CE	SE 49:4	CE 22:3	0.481414	0.564119	0.420516	0.527785	0.428466	0.393712	0.390931	0.468388	24	22	22	24	0.46856	0.726243	0.825777	17.1797	-12.6497	9.6324	0.228723	-0.195116	0.132674
LDL	CE	SE 49:5	CE 22:4	1.36853	1.31523	1.1406	1.07327	0.991286	0.967144	0.755981	0.87009	37	37	37	37	0.705982	0.96332	0.825777	-3.89501	-16.6554	-21.5748	-0.0573167	-0.26284	-0.350611
LDL	CE	SE 49:6a	CE 22:5a	3.88788	8.12058	11.5774	7.80288	2.26797	5.27009	7.63096	4.32531	37	37	37	37	8.38382e-10	2.69192e-18	1.09027e-08	108.869	197.781	100.698	1.0626	1.57425	1.00502
LDL	CE	SE 49:6b	CE 22:5b	1.31885	0.918202	0.612401	0.76249	1.13787	0.859791	0.43376	0.554963	37	37	37	37	0.119214	0.00119396	0.0314754	-30.3788	-53.5657	-42.1854	-0.522401	-1.10674	-0.790495
LDL	CE	SE 49:7a	CE 22:6a	2.38404	1.79468	2.03125	1.9089	1.61587	1.2635	1.33383	1.18918	37	37	37	37	0.057481	0.383768	0.396533	-24.7208	-14.7981	-19.9299	-0.409677	-0.231043	-0.320665
LDL	CE	SE 49:7b	CE 22:6b	69.7564	81.0712	75.1543	71.7609	37.2057	57.8331	63.6957	54.5001	37	37	37	37	0.687649	0.950494	0.981089	16.2205	7.73821	2.87356	0.216865	0.10753	0.0408723
LDL	CE	SE 43:3	SE 43:3	0.99194	0.874642	0.860581	0.824879	0.628212	0.463385	0.585559	0.535865	37	37	37	37	0.725281	0.531808	0.438544	-11.8251	-13.2426	-16.8418	-0.18156	-0.204941	-0.26607
LDL	CE	SE 45:5	SE 45:5	1.24883	1.13552	1.13799	1.1223	1.03908	0.860443	1.03419	1.14431	37	37	37	37	0.687649	0.758936	0.527803	-9.07268	-8.87524	-10.1317	-0.137214	-0.134085	-0.154116
LDL	Cer	CER 34:1;2	Cer 34:1;O2	0.0510939	0.0498863	0.0558916	0.0460292	0.0298168	0.0278843	0.0354613	0.0272011	36	36	36	36	0.901052	0.726243	0.745616	-2.36351	9.38986	-9.91263	-0.0345076	0.129479	-0.150603
LDL	Cer	CER 36:1;2	Cer 36:1;O2	0.0178703	0.0153137	0.0179329	0.0187548	0.0176989	0.00811254	0.0103091	0.0126241	28	23	24	26	0.520247	0.618716	0.629977	-14.3062	0.350485	4.94976	-0.222737	0.00504759	0.0696989
LDL	Cer	CER 36;2:2	Cer 36:2;O2	0.00976819	0.00451799	0.0110232	0.0136058	0.00982211	NA	0.00266114	0.00990692	2	1	3	2	0.987577	0.579295	0.64914	-53.7479	12.848	39.2871	-1.11241	0.17438	0.478062
LDL	Cer	CER 38:1;2	Cer 38:1;O2	0.0242964	0.0227623	0.0276272	0.0239078	0.0171552	0.0105596	0.0229874	0.0118504	34	36	34	34	0.937909	0.864304	0.991152	-6.31405	13.7091	-1.59952	-0.0940954	0.185347	-0.0232627
LDL	Cer	CER 38:2;2	Cer 38:2;O2	0.00536976	0.00868612	0.0127027	0.0168829	0.00194127	0.00387812	0.0157779	0.021214	8	6	9	5	0.566963	0.227129	0.306742	61.76	136.56	214.407	0.693855	1.24221	1.65264
LDL	Cer	CER 40:1;2	Cer 40:1;O2	0.252597	0.234956	0.257334	0.238023	0.164045	0.122956	0.187504	0.132428	37	37	37	37	0.903068	0.942222	0.976478	-6.98386	1.87538	-5.76951	-0.104447	0.0268054	-0.0857341
LDL	Cer	CER 40:2;2	Cer 40:2;O2	0.00798487	0.00823333	0.0115908	0.00663136	0.00318589	0.00493418	0.00765114	0.00215926	14	14	10	10	0.711999	0.313998	0.806533	3.11158	45.1599	-16.951	0.0442064	0.537643	-0.267965
LDL	Cer	CER 42;1;2	Cer 42:1;O2	1.50233	1.50527	1.67426	1.41088	0.94122	0.99256	1.26594	0.890696	37	37	37	37	0.925291	0.712016	0.825777	0.195716	11.4442	-6.08751	0.00282083	0.156321	-0.0906111
LDL	Cer	CER 42;2;2	Cer 42:2;O2	0.508496	0.465975	0.496673	0.457167	0.325952	0.223357	0.31857	0.268797	37	37	37	37	0.903068	0.969642	0.73159	-8.36215	-2.32507	-10.0943	-0.125984	-0.0339398	-0.153516
LDL	LPC	LPC 14:0	LPC 14:0	0.211831	0.214569	0.4073	0.221618	0.0689724	0.0674125	0.799307	0.115032	21	19	19	21	0.794239	0.112875	0.947661	1.29269	92.2759	4.62006	0.01853	0.943178	0.0651595
LDL	LPC	LPC 15:0	LPC 15:0	0.355255	0.350779	0.389231	0.38351	0.13332	0.12762	0.221273	0.170405	27	24	21	22	0.622585	0.409991	0.657641	-1.25982	9.56382	7.95363	-0.0182908	0.131771	0.110412
LDL	LPC	LPC 16:0	LPC 16:0	8.67183	9.29017	9.0075	8.4329	2.69848	3.08271	4.1537	2.64047	37	37	37	37	0.535746	0.921772	0.88664	7.13041	3.87077	-2.75522	0.0993681	0.0547897	-0.0403073
LDL	LPC	LPC 16:1	LPC 16:1	0.183428	0.160986	0.224785	0.167066	0.129943	0.108434	0.340114	0.0724625	36	34	33	34	0.622585	0.944675	0.991097	-12.2344	22.5467	-8.9198	-0.188272	0.293332	-0.134791
LDL	LPC	LPC 17:0	LPC 17:0	0.302612	0.338585	0.295927	0.351485	0.119359	0.145377	0.153934	0.181152	37	36	37	37	0.622585	0.712016	0.707637	11.8876	-2.20912	16.1502	0.16205	-0.0322282	0.215992
LDL	LPC	LPC 18:0	LPC 18:0	5.00064	5.26272	5.08978	5.18037	2.39478	2.41279	2.87383	2.75343	37	37	37	37	0.549263	0.975059	0.90121	5.24081	1.78247	3.59417	0.0736942	0.025489	0.0509428
LDL	LPC	LPC 18:1	LPC 18:1	1.63087	1.55875	1.50014	1.7747	0.633642	0.709556	0.604511	1.15285	37	37	37	37	0.59779	0.426847	0.947661	-4.42224	-8.0159	8.81937	-0.0652531	-0.120544	0.121935
LDL	LPC	LPC 18:2	LPC 18:2	1.28139	1.29702	1.31693	1.44958	0.5311	0.653721	0.672155	0.698303	37	37	37	37	0.903068	0.943352	0.586945	1.21973	2.77371	13.1261	0.0174905	0.0394713	0.177932
LDL	LPC	LPC 18:3	LPC 18:3	0.501632	0.52915	0.530936	0.48344	0.285238	0.267096	0.265618	0.228259	37	37	37	37	0.530941	0.663456	0.977195	5.48567	5.84162	-3.62652	0.077047	0.0819071	-0.0532919
LDL	LPC	LPC 20:4	LPC 20:4	0.393908	0.429638	0.441733	0.394701	0.179376	0.168419	0.159968	0.168357	37	36	37	36	0.285695	0.126448	0.965547	9.07074	12.1413	0.201432	0.125264	0.165317	0.00290313
LDL	LPC	LPC 20:5	LPC 20:5	0.204782	0.331453	0.375265	0.208082	0.130064	0.150419	0.287221	0.0890637	36	37	37	37	1.9063e-05	6.52886e-07	0.671583	61.8562	83.2508	1.61154	0.694712	0.87382	0.0230643
LDL	LPC	LPC 22:5	LPC 22:5	0.813515	0.746658	0.825409	0.918628	1.2223	1.0883	1.15282	1.31604	37	37	35	35	0.99958	0.281296	0.674737	-8.21827	1.4621	12.9209	-0.123721	0.0209409	0.175312
LDL	LPC	LPC 22:6	LPC 22:6	0.186445	0.193238	0.210584	0.216654	0.111258	0.0983566	0.215796	0.126264	36	35	34	35	0.621824	0.511161	0.438544	3.64391	12.9475	16.2028	0.0516354	0.175653	0.216645
LDL	PC	PC 28:0	PC 28:0	0.210855	0.173161	0.198025	0.211636	0.174407	0.103223	0.160747	0.175965	35	36	36	36	0.522691	0.477368	0.99432	-17.8768	-6.08498	0.370385	-0.284139	-0.0905722	0.00533365
LDL	PC	PC 28:1	PC 28:1	0.262233	0.318339	0.320064	0.226765	0.258397	0.327535	0.272959	0.22866	18	28	20	25	0.622585	0.651397	0.88664	21.3952	22.0532	-13.5255	0.279712	0.28751	-0.209653
LDL	PC	PC 30:0	PC 30:0	2.28439	2.35836	2.68311	2.57957	0.907083	0.911955	1.34232	1.05401	37	37	37	37	0.901052	0.298581	0.438544	3.23811	17.4541	12.9219	0.0459756	0.232097	0.175325
LDL	PC	PC 30:1	PC 30:1	0.19313	0.200156	0.244722	0.21071	0.167297	0.169058	0.459748	0.182415	37	37	34	36	0.906423	0.631918	0.991152	3.63788	26.7139	9.10296	0.0515514	0.341574	0.12569
LDL	PC	PC 31:0	PC 31:0	0.483885	0.527421	0.575618	0.490275	0.240317	0.224932	0.390644	0.265984	37	37	37	37	0.3933	0.316813	0.991097	8.99724	18.9576	1.32061	0.124292	0.250447	0.0189277
LDL	PC	PC 31:1	PC 31:1	0.118552	0.0896308	0.0888868	0.0958123	0.0997021	0.0702371	0.0514241	0.0715953	36	37	36	37	0.28425	0.638339	0.551353	-24.3953	-25.0229	-19.1811	-0.403451	-0.415478	-0.307236
LDL	PC	PC 32:0	PC 32:0	6.75175	8.04541	8.42802	7.10917	1.92286	2.55798	2.41035	1.9621	37	37	37	37	0.013093	0.000582024	0.633803	19.1603	24.8271	5.29367	0.252903	0.319931	0.0744187
LDL	PC	PC 32:1	PC 32:1	4.72437	4.45798	4.59865	4.78657	2.65166	2.04047	2.71258	2.52129	37	37	37	37	0.952581	0.921772	0.92725	-5.63867	-2.66114	1.31665	-0.0837323	-0.0389122	0.0188713
LDL	PC	PC 32:2	PC 32:2	1.8745	1.34465	1.23467	1.96481	0.917586	0.665725	0.682381	1.07018	37	37	37	37	0.00169919	0.000125668	0.88058	-28.2662	-34.1334	4.81805	-0.479274	-0.60238	0.0678871
LDL	PC	PC 33:1	PC 33:1	1.2635	1.21957	1.15995	1.30914	0.613778	0.575152	0.466312	0.612207	37	37	37	37	0.859793	0.638339	0.825777	-3.47644	-8.1956	3.61222	-0.051047	-0.123365	0.0511942
LDL	PC	PC 33:2	PC 33:2	1.47624	1.25122	1.24124	1.49899	0.581133	0.496469	0.485981	0.515462	37	37	37	37	0.13388	0.0912939	0.937364	-15.2425	-15.9187	1.54104	-0.238588	-0.250144	0.0220629
LDL	PC	PC 33:3	PC 33:3	0.0487617	0.0510597	0.0448604	0.0666372	0.04831	0.046253	0.0491406	0.0614508	36	37	37	36	0.88297	0.461238	0.154865	4.7127	-8.00069	36.6589	0.0664365	-0.120305	0.450579
LDL	PC	PC 34:0	PC 34:0	1.77209	2.1906	2.26407	2.00607	0.743241	1.07539	1.08049	1.10947	37	37	37	37	0.102567	0.0278633	0.629977	23.6168	27.7626	13.2039	0.305875	0.353465	0.178924
LDL	PC	PC 34:1	PC 34:1	73.1247	73.3767	72.6247	78.4472	23.6844	24.6698	20.459	30.0808	37	37	37	37	0.987577	0.969642	0.634612	0.344598	-0.683805	7.2787	0.00496295	-0.00989911	0.101364
LDL	PC	PC 34:2	PC 34:2	151.188	140.276	133.244	161.851	40.2438	40.2731	38.0108	51.6165	37	37	37	37	0.3841	0.068669	0.625689	-7.21747	-11.8686	7.05295	-0.108075	-0.182272	0.0983246
LDL	PC	PC 34:3	PC 34:3	8.34165	6.39812	5.996	8.69019	2.96275	2.13716	2.3341	4.50869	37	37	37	37	0.00305861	6.91273e-05	0.991152	-23.2991	-28.1198	4.17821	-0.382685	-0.476334	0.0590535
LDL	PC	PC 34:4	PC 34:4	0.353103	0.347283	0.303905	0.362803	0.254458	0.242074	0.217532	0.26788	37	37	36	37	0.725281	0.90613	0.701357	-1.64825	-13.9331	2.74714	-0.0239773	-0.21647	0.0390983
LDL	PC	PC 34:5	PC 34:5	0.0508636	0.141111	0.18389	0.0792327	0.0334129	0.10905	0.152834	0.0712339	36	37	35	37	4.40517e-07	1.6165e-09	0.358395	177.43	261.535	55.775	1.47212	1.85414	0.639464
LDL	PC	PC 35:1	PC 35:1	1.99201	1.9712	2.02216	2.1236	0.868899	0.886824	0.942834	0.943943	37	37	37	37	0.901052	0.996889	0.825777	-1.04481	1.51357	6.60606	-0.0151527	0.0216727	0.0922894
LDL	PC	PC 35:2	PC 35:2	4.04069	3.49487	3.38285	4.20688	1.58232	1.44602	1.27922	1.78465	37	37	37	37	0.203516	0.064965	0.825777	-13.5081	-16.2804	4.11285	-0.209363	-0.256363	0.0581481
LDL	PC	PC 35:3	PC 35:3	0.558959	0.39401	0.405915	0.507268	0.23072	0.172831	0.215482	0.227918	37	37	37	37	0.000910741	0.00104715	0.663751	-29.5101	-27.3802	-9.24773	-0.504513	-0.461565	-0.139994
LDL	PC	PC 35:4	PC 35:4	0.616879	0.632696	0.542419	0.522468	0.361583	0.339281	0.249634	0.263798	36	37	37	37	0.859793	0.519708	0.604018	2.56403	-12.0704	-15.3046	0.0365248	-0.18558	-0.239644
LDL	PC	PC 35:5	PC 35:5	0.0687871	0.281092	0.334979	0.0964333	0.0697094	0.190452	0.207664	0.0687567	36	37	37	36	4.01156e-15	2.74979e-18	0.212337	308.641	386.979	40.1909	2.03083	2.28386	0.487392
LDL	PC	PC 35:6	PC 35:6	0.0484377	0.0378678	0.0509815	0.0299716	0.0345981	0.0357615	0.0540475	0.038211	5	11	9	11	0.59779	0.683985	0.551353	-21.8216	5.25176	-38.1234	-0.355157	0.0738444	-0.692534
LDL	PC	PC 36:1	PC 36:1	18.6066	19.9402	20.1902	21.3803	8.34495	9.68347	10.6954	10.401	37	37	37	37	0.637355	0.651397	0.438544	7.16742	8.51093	14.9068	0.0998664	0.11784	0.200464
LDL	PC	PC 36:2	PC 36:2	92.8832	86.1093	82.6525	100.043	33.6205	32.2712	31.8725	39.4252	37	37	37	37	0.46856	0.148053	0.629977	-7.29293	-11.0146	7.70843	-0.109249	-0.16836	0.107131
LDL	PC	PC 36:3	PC 36:3	45.0964	37.0808	32.3696	43.6511	15.284	12.2479	9.25564	16.8121	37	36	37	37	0.00929945	4.21443e-06	0.863229	-17.7742	-28.2214	-3.20486	-0.282337	-0.478373	-0.0469935
LDL	PC	PC 36:4	PC 36:4	47.1805	52.3516	47.0605	46.2964	15.9032	17.2063	12.4166	15.6219	37	37	37	37	0.209704	0.897016	0.989259	10.9603	-0.254413	-1.87382	0.150043	-0.00367508	-0.02729
LDL	PC	PC 36:4a	PC 36:4a	10.9645	12.2165	11.8793	13.4955	5.05528	4.2297	4.97886	7.82397	37	37	37	37	0.168138	0.451184	0.218337	11.4192	8.34387	23.084	0.155998	0.115618	0.299644
LDL	PC	PC 36:4b	PC 36:4b	36.1149	39.9356	34.6714	32.5724	13.5371	15.6612	11.3089	11.5887	37	37	37	37	0.303863	0.897016	0.52486	10.5793	-3.99695	-9.80903	0.145081	-0.0588478	-0.148945
LDL	PC	PC 36:5	PC 36:5	16.3316	64.9759	68.2325	26.7129	11.0885	25.2124	22.0552	12.5576	37	37	37	37	3.29203e-32	2.09259e-34	1.35624e-07	297.855	317.795	63.566	1.99224	2.0628	0.709873
LDL	PC	PC 36:6	PC 36:6	0.254141	0.445907	0.400228	0.291309	0.151752	0.293724	0.249761	0.164987	37	36	37	37	1.11394e-05	0.000163526	0.453568	75.4568	57.4829	14.6252	0.811116	0.655195	0.196924
LDL	PC	PC 37:1	PC 37:1	0.29481	0.348692	0.335088	0.331479	0.155026	0.203407	0.273777	0.188148	36	36	36	37	0.42506	0.73998	0.604018	18.2768	13.6623	12.4382	0.242167	0.184754	0.169132
LDL	PC	PC 37:2	PC 37:2	0.676979	0.576088	0.596565	0.770909	0.300986	0.248909	0.321965	0.510938	37	37	37	37	0.45863	0.307491	0.64914	-14.9031	-11.8783	13.875	-0.232822	-0.182432	0.187451
LDL	PC	PC 37:3	PC 37:3	0.748081	0.630096	0.561063	0.725206	0.373918	0.281785	0.339979	0.340621	37	37	37	37	0.218552	0.00134549	0.989259	-15.7717	-24.9998	-3.05789	-0.247623	-0.415033	-0.0448046
LDL	PC	PC 37:4	PC 37:4	1.31155	1.46521	1.3186	1.18845	0.512635	0.547769	0.515462	0.500929	37	37	37	37	0.319542	0.987396	0.438544	11.7154	0.537133	-9.38588	0.159828	0.00772846	-0.142192
LDL	PC	PC 37:5	PC 37:5	0.529173	1.89459	2.04183	0.828703	0.316099	0.90313	0.843959	0.362207	37	37	37	37	8.76746e-24	1.66634e-26	2.55848e-05	258.029	285.853	56.6036	1.84007	1.94805	0.647117
LDL	PC	PC 37:6	PC 37:6	0.393344	0.369374	0.364008	0.380915	0.234825	0.216136	0.270766	0.216495	36	37	37	37	0.782364	0.584107	0.991152	-6.09401	-7.45809	-3.16003	-0.090711	-0.111821	-0.0463255
LDL	PC	PC 38:1	PC 38:1	1.55045	1.74661	1.6487	1.64483	0.544346	0.721776	0.663242	0.732615	37	37	37	37	0.39485	0.737274	0.825777	12.6521	6.33698	6.08702	0.171874	0.0886434	0.0852482
LDL	PC	PC 38:2	PC 38:2	2.90529	2.96255	2.75933	3.38064	1.1803	1.44851	1.06204	1.94851	37	37	37	37	0.99957	0.726095	0.527803	1.97095	-5.02397	16.3616	0.0281582	-0.0743646	0.218615
LDL	PC	PC 38:3	PC 38:3	12.0634	9.56469	7.79753	10.7113	5.60392	4.97878	3.90843	5.71366	37	37	37	37	0.0071221	1.3143e-06	0.487274	-20.7131	-35.3621	-11.2083	-0.334846	-0.629548	-0.171504
LDL	PC	PC 38:4	PC 38:4	28.8433	34.1535	31.1578	27.7113	10.6081	12.738	9.14564	12.08	37	37	37	37	0.0229919	0.273565	0.812614	18.4108	8.02443	-3.92445	0.243801	0.111358	-0.0577587
LDL	PC	PC 38:4a	PC 38:4a	4.07619	5.28458	5.44185	4.2059	1.53711	2.12458	2.18477	1.84201	37	37	37	37	0.00208171	0.000307466	0.917038	29.6452	33.5034	3.18224	0.374568	0.416877	0.0451947
LDL	PC	PC 38:4b	PC 38:4b	23.9237	27.5191	24.1891	22.2874	9.40327	10.8325	7.27149	10.4623	37	37	37	37	0.0858233	0.712016	0.604018	15.0289	1.10947	-6.83952	0.201997	0.0159181	-0.10221
LDL	PC	PC 38:5	PC 38:5	20.3417	47.5245	51.9452	28.9061	7.03716	19.3955	19.0244	10.9449	37	37	37	37	7.45445e-23	3.7166e-27	1.81521e-05	133.631	155.363	42.1027	1.22423	1.35255	0.506934
LDL	PC	PC 38:5a	PC 38:5a	9.91554	17.8347	19.7459	15.2363	3.72699	10.4907	9.49968	6.31102	37	37	37	37	6.58158e-09	1.13806e-13	5.91488e-06	79.866	99.1411	53.6609	0.846923	0.993791	0.61975
LDL	PC	PC 38:5b	PC 38:5b	6.32972	26.7557	29.8137	10.0945	3.54925	11.0919	11.4952	5.74382	37	37	37	37	1.10791e-30	3.70657e-34	4.04427e-05	322.7	371.012	59.4771	2.07963	2.23576	0.673349
LDL	PC	PC 38:6	PC 38:6	37.2269	43.4539	40.8276	39.6867	12.574	16.1351	13.432	14.3077	37	37	37	37	0.10083	0.298581	0.659521	16.7273	9.67239	6.60765	0.223141	0.1332	0.0923109
LDL	PC	PC 38:6a	PC 38:6a	2.83674	6.1279	5.91041	3.52582	1.21275	2.99106	2.78389	1.76972	37	37	37	37	1.10797e-14	6.35357e-14	0.217006	116.019	108.352	24.2913	1.11116	1.05902	0.313725
LDL	PC	PC 38:6b	PC 38:6b	35.7238	38.4303	35.9904	36.9807	12.1554	15.817	13.1468	13.3293	37	37	37	37	0.679771	0.963173	0.865948	7.57613	0.746103	3.51826	0.105358	0.010724	0.0498853
LDL	PC	PC 38:7	PC 38:7	0.481411	0.989033	0.882827	0.577459	0.180956	0.554971	0.44691	0.299843	28	35	33	26	8.61215e-10	9.63891e-08	0.438544	105.444	83.3831	19.9512	1.03875	0.874861	0.262448
LDL	PC	PC 38:7a	PC 38:7a	0.378025	0.940468	0.763073	0.46046	0.212089	0.556724	0.419355	0.248484	37	37	37	37	1.27197e-13	4.88392e-09	0.203653	148.784	101.858	21.8066	1.3149	1.01334	0.284592
LDL	PC	PC 38:7b	PC 38:7b	0.359821	0.790371	0.628816	0.379184	0.22112	0.543022	0.488503	0.251091	37	37	37	37	0.000295352	0.0628142	0.865948	119.657	74.7578	5.38117	1.13525	0.805356	0.0756171
LDL	PC	PC 39:4	PC 39:4	0.259421	0.236612	0.242306	0.221908	0.171101	0.152159	0.171092	0.155366	37	37	37	36	0.702127	0.539559	0.438544	-8.79239	-6.59721	-14.4604	-0.132774	-0.0984625	-0.225336
LDL	PC	PC 39:5	PC 39:5	0.289441	0.579126	0.666862	0.452558	0.164826	0.286364	0.300468	0.206495	37	37	37	37	8.36391e-10	1.34487e-13	4.13456e-05	100.084	130.396	56.3557	1.00061	1.20412	0.644832
LDL	PC	PC 39:6	PC 39:6	0.663111	0.764638	0.688055	0.753865	0.314891	0.412631	0.357251	0.370002	37	37	37	37	0.372576	0.921772	0.629977	15.3107	3.76166	13.6861	0.205526	0.0532735	0.185056
LDL	PC	PC 40:3	PC 40:3	0.15228	0.135829	0.136613	0.176219	0.12057	0.0814294	0.0789237	0.146191	37	37	35	37	0.911524	0.638694	0.633803	-10.8031	-10.2883	15.7199	-0.164935	-0.156631	0.210637
LDL	PC	PC 40:4	PC 40:4	0.87881	0.698044	0.637256	0.71776	0.664183	0.389275	0.313375	0.458521	37	37	37	37	0.39485	0.227468	0.607728	-20.5694	-27.4865	-18.3259	-0.332233	-0.463679	-0.29205
LDL	PC	PC 40:5	PC 40:5	4.00232	6.5784	8.15321	6.28732	1.40926	2.83889	3.31048	3.12157	37	37	37	37	7.47951e-10	2.74979e-18	1.1845e-07	64.3648	103.712	57.0921	0.716902	1.02653	0.651611
LDL	PC	PC 40:5a	PC 40:5a	1.40284	1.69874	1.54829	1.63882	0.511506	0.885277	0.824175	0.994225	37	37	37	37	0.269893	0.726243	0.702515	21.0936	10.3688	16.822	0.276122	0.142333	0.224312
LDL	PC	PC 40:5b	PC 40:5b	2.31496	4.92177	6.46455	4.60884	0.982476	2.44537	3.07256	2.53405	37	37	37	37	1.4479e-15	1.35687e-25	1.20341e-12	112.607	179.251	99.0897	1.08819	1.48156	0.993418
LDL	PC	PC 40:5c	PC 40:5c	0.385819	0.325507	0.293215	0.363523	0.279974	0.21968	0.167024	0.568494	37	37	37	37	0.654332	0.36804	0.213752	-15.6322	-24.0019	-5.77879	-0.245236	-0.395966	-0.0858762
LDL	PC	PC 40:6	PC 40:6	9.72531	11.2767	10.7682	10.9698	3.56557	4.91309	3.56563	5.78702	37	37	37	37	0.218552	0.267434	0.531323	15.9524	10.7235	12.7969	0.213533	0.146962	0.173728
LDL	PC	PC 40:6a	PC 40:6a	0.821076	1.09752	1.33685	1.04211	0.403576	0.447871	0.535907	0.485421	37	37	37	37	0.00140903	4.82245e-08	0.0245066	33.6688	62.8173	26.9199	0.418663	0.703254	0.343918
LDL	PC	PC 40:6b	PC 40:6b	9.26749	10.5506	9.83827	10.3296	3.5119	4.92055	3.6024	5.60093	37	37	37	37	0.386395	0.602762	0.629977	13.8451	6.15892	11.4601	0.187073	0.0862256	0.156528
LDL	PC	PC 40:7	PC 40:7	2.20269	2.13313	1.86382	2.29281	0.869545	0.857982	0.600936	0.981389	37	37	37	37	0.88297	0.184486	0.825777	-3.15829	-15.3844	4.09126	-0.0462996	-0.241004	0.0578489
LDL	PC	PC 40:8	PC 40:8	0.314429	0.277557	0.226431	0.285643	0.176322	0.146679	0.10276	0.163582	36	37	34	35	0.471736	0.0160336	0.551353	-11.7266	-27.9865	-9.15519	-0.179949	-0.473661	-0.138524
LDL	PC O-	PC O-32:0	PC O-32:0	1.18238	1.25239	1.34707	1.27652	0.582492	0.585976	0.658313	0.755543	37	37	37	37	0.622585	0.296429	0.82538	5.92135	13.9288	7.96249	0.0829934	0.188132	0.11053
LDL	PC O-	PC O-32:1a	PC O-32:1a	0.661695	0.726652	0.783959	0.653545	0.319472	0.314854	0.354609	0.291008	37	37	37	37	0.408094	0.20673	0.991152	9.81665	18.4774	-1.23172	0.135097	0.244612	-0.0178803
LDL	PC O-	PC O-32:1b	PC O-32:1b	0.839601	0.953481	0.924143	0.985408	0.365504	0.39437	0.467346	0.515188	37	37	37	37	0.171473	0.511161	0.376582	13.5637	10.0694	17.3663	0.183502	0.138413	0.231018
LDL	PC O-	PC O-34:0	PC O-34:0	0.196785	0.184792	0.16979	0.17693	0.11597	0.114929	0.108538	0.131646	37	37	37	37	0.944095	0.726095	0.905313	-6.09422	-13.7178	-10.0898	-0.0907141	-0.212866	-0.153443
LDL	PC O-	PC O-34:1a	PC O-34:1a	0.228879	0.249746	0.291118	0.269632	0.147223	0.18757	0.180345	0.158157	37	37	37	37	0.687649	0.163704	0.396533	9.11702	27.193	17.8056	0.125876	0.347019	0.236408
LDL	PC O-	PC O-34:1b	PC O-34:1b	2.7663	2.77386	2.7012	2.72625	1.33048	1.13145	1.27603	1.4645	37	37	37	37	0.798362	0.969642	0.991097	0.273009	-2.35367	-1.44798	0.00393333	-0.0343623	-0.0210427
LDL	PC O-	PC O-34:2a	PC O-34:2a	1.83422	1.56967	1.44271	1.85206	0.905657	0.722242	0.72029	0.881355	37	37	37	37	0.328585	0.0247488	0.92725	-14.423	-21.3447	0.972596	-0.224704	-0.346385	0.0139638
LDL	PC O-	PC O-34:2b	PC O-34:2b	1.29517	1.31173	1.24677	1.36535	0.614198	0.548581	0.534912	0.848431	37	37	37	37	0.798362	0.897016	0.991152	1.27869	-3.73666	5.41881	0.0183306	-0.0549416	0.0761323
LDL	PC O-	PC O-34:3	PC O-34:3	2.639	2.36322	2.09015	2.48119	1.18129	0.813412	0.833679	1.07935	37	37	37	37	0.591568	0.0147902	0.825777	-10.4504	-20.7977	-5.97999	-0.15924	-0.336385	-0.0889603
LDL	PC O-	PC O-36:1	PC O-36:1	1.67759	1.91509	1.92506	1.81456	0.82556	1.03193	1.31814	1.04008	37	37	37	37	0.372576	0.684307	0.865948	14.1573	14.7513	8.16456	0.191023	0.19851	0.113228
LDL	PC O-	PC O-36:1a	PC O-36:1a	1.60706	1.72248	1.82566	1.7588	0.851027	0.993091	1.27498	1.04862	37	37	37	37	0.687164	0.882856	0.82538	7.18178	13.6024	9.44159	0.10006	0.183994	0.130161
LDL	PC O-	PC O-36:1b	PC O-36:1b	0.401623	0.401384	0.406668	0.422584	0.479356	0.595315	0.558616	0.678195	27	31	28	30	0.687164	0.701302	0.701357	-0.0594616	1.25616	5.21904	-0.000858105	0.0180096	0.0733958
LDL	PC O-	PC O-36:2	PC O-36:2	1.14291	1.02481	0.952044	1.17854	0.710052	0.554746	0.596197	0.870264	37	36	37	37	0.78651	0.350304	0.991152	-10.3337	-16.7003	3.11739	-0.157362	-0.263617	0.0442877
LDL	PC O-	PC O-36:2a	PC O-36:2a	1.23155	1.07413	1.05464	1.25179	0.75486	0.566549	0.583257	0.840077	37	37	37	37	0.606073	0.511161	0.991097	-12.7824	-14.3648	1.64408	-0.197309	-0.223723	0.0235262
LDL	PC O-	PC O-36:2b	PC O-36:2b	0.202833	0.198536	0.214825	0.255973	0.143961	0.11134	0.13171	0.23311	37	37	36	35	0.687649	0.461238	0.438544	-2.11819	5.91243	26.199	-0.0308873	0.0828719	0.3357
LDL	PC O-	PC O-36:3	PC O-36:3	2.27357	1.83237	1.78623	2.17175	1.12827	0.731647	0.789898	1.14214	37	37	37	37	0.119214	0.0230396	0.865948	-19.4056	-21.4352	-4.4782	-0.311249	-0.348044	-0.066098
LDL	PC O-	PC O-36:3a	PC O-36:3a	0.918181	0.72029	0.721514	0.907604	0.45583	0.379602	0.364557	0.552668	37	37	35	37	0.141067	0.0992715	0.707637	-21.5525	-21.4192	-1.15189	-0.350201	-0.347751	-0.0167146
LDL	PC O-	PC O-36:3b	PC O-36:3b	0.722527	0.673659	0.703468	0.78035	0.411186	0.357276	0.434177	0.576197	37	37	37	37	0.912562	0.954301	0.865948	-6.7635	-2.63781	8.00282	-0.101033	-0.0385665	0.111069
LDL	PC O-	PC O-36:4	PC O-36:4	3.75678	3.46794	2.8147	3.27577	1.87138	1.53216	1.28265	1.81292	37	37	37	37	0.622585	0.00182115	0.232182	-7.68859	-25.0767	-12.8038	-0.115419	-0.416514	-0.197662
LDL	PC O-	PC O-36:4a	PC O-36:4a	3.4609	3.23373	2.69682	3.13221	1.93005	1.43863	1.26594	1.86784	37	37	37	37	0.78651	0.0198166	0.438544	-6.56394	-22.0775	-9.49728	-0.0979487	-0.359889	-0.143967
LDL	PC O-	PC O-36:4b	PC O-36:4b	3.35963	2.97031	2.56522	3.11188	1.98886	1.65538	1.37763	1.87642	37	37	37	37	0.39485	0.123893	0.865948	-11.588	-23.6457	-7.37433	-0.177686	-0.389218	-0.110516
LDL	PC O-	PC O-36:5	PC O-36:5	2.48512	3.99442	3.68733	2.72937	1.15301	1.74348	1.56016	1.13552	37	37	37	37	6.13437e-09	1.7008e-06	0.438544	60.7332	48.3762	9.82857	0.684668	0.56926	0.135253
LDL	PC O-	PC O-36:5a	PC O-36:5a	0.491182	1.89942	1.99019	0.812283	0.343784	1.03601	1.19419	0.538473	37	37	37	37	7.45445e-23	9.23663e-23	0.000208975	286.704	305.184	65.373	1.95123	2.01858	0.725724
LDL	PC O-	PC O-36:5b	PC O-36:5b	1.96324	2.17223	1.77294	1.93699	1.00335	0.975668	0.751708	0.760629	37	37	37	37	0.290385	0.55822	0.947661	10.6451	-9.69307	-1.33697	0.145939	-0.147091	-0.0194184
LDL	PC O-	PC O-36:6	PC O-36:6	0.365305	1.32929	1.51842	0.746715	0.327512	0.719	0.635141	0.411626	37	37	37	37	1.9196e-24	1.82401e-29	4.59295e-10	263.885	315.658	104.408	1.86348	2.0554	1.03145
LDL	PC O-	PC O-38:1	PC O-38:1	3.65933	4.09703	4.04837	3.99587	1.85772	2.3283	2.6357	2.68821	37	37	37	37	0.622585	0.758936	0.90121	11.9612	10.6315	9.19676	0.162999	0.145762	0.12693
LDL	PC O-	PC O-38:2	PC O-38:2	2.89948	3.20625	3.0127	3.10786	1.47591	1.56433	1.69472	1.8043	37	37	37	37	0.33116	0.726243	0.719456	10.5802	3.90471	7.18686	0.145094	0.055261	0.100128
LDL	PC O-	PC O-38:3	PC O-38:3	0.55796	0.5035	0.451703	0.399351	0.420368	0.322187	0.363737	0.364771	37	36	36	37	0.622585	0.544993	0.438544	-9.76053	-19.0438	-28.4266	-0.148169	-0.304787	-0.482505
LDL	PC O-	PC O-38:4	PC O-38:4	2.20322	1.69216	1.28324	1.68219	1.28335	0.938673	0.836388	0.990136	37	37	37	37	0.0347984	1.6442e-07	0.0316454	-23.1959	-41.7564	-23.6488	-0.380745	-0.779829	-0.389278
LDL	PC O-	PC O-38:4a	PC O-38:4a	0.629165	0.48446	0.346923	0.469304	0.349853	0.253387	0.171907	0.288721	37	37	37	37	0.0602461	6.01647e-07	0.0323423	-22.9996	-44.8598	-25.4084	-0.377062	-0.858824	-0.422915
LDL	PC O-	PC O-38:4b	PC O-38:4b	1.6286	1.37482	1.06246	1.34708	1.07164	0.859405	0.841953	0.847251	37	37	37	37	0.415093	0.000147114	0.419705	-15.5826	-34.7623	-17.2859	-0.244387	-0.616221	-0.273795
LDL	PC O-	PC O-38:5	PC O-38:5	3.87761	4.44787	4.33431	4.03231	1.56154	1.8453	1.7319	1.9746	37	37	37	37	0.183504	0.285922	0.999236	14.7065	11.7779	3.9896	0.197947	0.160635	0.0564393
LDL	PC O-	PC O-38:5a	PC O-38:5a	2.87533	2.9852	2.73988	2.86942	1.20125	1.24627	1.01671	1.45933	37	37	37	37	0.654332	0.897016	0.825777	3.82103	-4.71077	-0.205647	0.0540988	-0.069615	-0.00296992
LDL	PC O-	PC O-38:5b	PC O-38:5b	0.434971	0.904343	1.0891	0.531341	0.280397	0.434019	0.720918	0.342822	37	37	37	37	1.35502e-12	3.04115e-16	0.11899	107.909	150.385	22.1554	1.05595	1.32415	0.288717
LDL	PC O-	PC O-38:5c	PC O-38:5c	0.539985	0.517582	0.447022	0.527442	0.259473	0.326678	0.252067	0.34069	37	37	37	36	0.528758	0.088886	0.551353	-4.14882	-17.2159	-2.32294	-0.061132	-0.272575	-0.0339083
LDL	PC O-	PC O-38:6	PC O-38:6	1.94276	3.13286	3.2753	2.43345	0.804207	1.33655	1.16572	1.25015	37	37	37	37	3.70565e-09	8.84687e-11	0.0616441	61.2577	68.5897	25.2569	0.689368	0.753516	0.32489
LDL	PC O-	PC O-38:6a	PC O-38:6a	0.421846	1.2604	1.37451	0.63934	0.264213	0.63393	0.610761	0.335074	37	37	37	37	5.27577e-19	4.32681e-21	0.00019627	198.782	225.833	51.5577	1.57909	1.70413	0.599868
LDL	PC O-	PC O-38:6b	PC O-38:6b	1.35687	1.46365	1.41637	1.49001	0.61592	0.774341	0.495462	0.904419	37	37	37	37	0.717598	0.701302	0.939319	7.86985	4.3853	9.81219	0.109292	0.0619185	0.135038
LDL	PC O-	PC O-38:6c	PC O-38:6c	0.281336	0.467327	0.503027	0.345781	0.159709	0.275944	0.267209	0.184384	37	37	37	37	0.000135973	2.06867e-06	0.419963	66.1099	78.7994	22.9069	0.732138	0.838342	0.297566
LDL	PC O-	PC O-38:7	PC O-38:7	0.699653	0.834175	0.784735	0.73222	0.393851	0.425812	0.317795	0.30711	36	37	37	37	0.0143156	0.0531604	0.438544	19.227	12.1605	4.65471	0.253711	0.165565	0.0656372
LDL	PC O-	PC O-38:7a	PC O-38:7a	0.124509	0.224728	0.235715	0.16789	0.114501	0.131404	0.161284	0.13043	36	37	36	37	6.36919e-06	1.3055e-05	0.0316454	80.4915	89.3158	34.8419	0.851931	0.920795	0.431269
LDL	PC O-	PC O-38:7b	PC O-38:7b	0.607134	0.624218	0.528129	0.594321	0.362512	0.399931	0.291298	0.344724	36	37	37	37	0.944095	0.631804	0.991152	2.81386	-13.0129	-2.11039	0.0400348	-0.201126	-0.0307723
LDL	PC O-	PC O-40:4	PC O-40:4	0.463783	0.284074	0.24065	0.30109	0.367781	0.212783	0.188951	0.273573	36	37	35	37	0.0394842	0.000283096	0.0154902	-38.7486	-48.1115	-35.0796	-0.707186	-0.946515	-0.623256
LDL	PC O-	PC O-40:5	PC O-40:5	0.670763	0.713839	0.652412	0.651411	0.409272	0.496265	0.41413	0.443573	37	37	37	37	0.912562	0.927728	0.953927	6.42195	-2.73585	-2.88509	0.0897957	-0.04002	-0.0422352
LDL	PC O-	PC O-40:6	PC O-40:6	0.579304	0.823919	0.734445	0.717869	0.343311	0.567189	0.334816	0.440325	36	37	35	36	0.0927999	0.0495346	0.586945	42.2257	26.7806	23.9193	0.508182	0.342334	0.309401
LDL	PC O-	PC O-40:7	PC O-40:7	0.849388	0.798958	0.818872	0.879537	0.394824	0.340943	0.337146	0.321548	37	37	37	37	0.687649	0.955211	0.64264	-5.93721	-3.59272	3.54951	-0.0883039	-0.052786	0.0503207
LDL	SM	SM 31:1;2	SM 31:1;O2	0.105753	0.107789	0.109699	0.0962579	0.085192	0.0761013	0.104061	0.0762738	30	31	30	31	0.987577	0.962554	0.438544	1.92498	3.7307	-8.97893	0.0275076	0.0528429	-0.135728
LDL	SM	SM 32:1;2	SM 32:1;O2	5.10989	5.59182	5.06343	5.15472	3.38058	2.89256	2.69537	3.15545	37	37	37	37	0.329208	0.719343	0.82538	9.43122	-0.909373	0.877256	0.130024	-0.0131795	0.0126009
LDL	SM	SM 32:2;2	SM 32:2;O2	0.171924	0.211881	0.202954	0.205565	0.121138	0.150411	0.138425	0.154324	33	36	35	34	0.640732	0.618716	0.438544	23.2408	18.0483	19.5673	0.301479	0.239378	0.257822
LDL	SM	SM 33:1;2	SM 33:1;O2	5.0979	4.41633	4.77854	4.82044	2.92896	2.05666	2.94904	2.40089	37	37	37	37	0.28425	0.484761	0.825777	-13.3695	-6.26454	-5.4425	-0.207054	-0.0933332	-0.0807362
LDL	SM	SM 33:2;2	SM 33:2;O2	0.0522067	0.0625879	0.071495	0.0434883	0.0414697	0.05557	0.0652975	0.0280245	21	20	20	21	0.78651	0.275352	0.965547	19.8848	36.9461	-16.6997	0.261648	0.453608	-0.263607
LDL	SM	SM 34:0;2	SM 34:0;O2	2.39875	2.86777	2.72629	2.67863	1.03731	1.23141	0.988639	1.33105	37	37	37	37	0.0782728	0.203584	0.629977	19.5525	13.6545	11.6676	0.257644	0.184655	0.159211
LDL	SM	SM 34:1;2	SM 34:1;O2	59.2116	66.1175	65.6001	64.128	21.6493	17.9846	19.967	28.9025	37	37	37	37	0.102567	0.150798	0.597139	11.663	10.7893	8.30299	0.159152	0.147819	0.115073
LDL	SM	SM 34:2;2	SM 34:2;O2	5.83361	6.23461	5.90506	5.83163	3.21146	2.44643	2.26601	3.83167	37	37	37	37	0.329144	0.605176	0.991152	6.87399	1.22472	-0.0340118	0.0959107	0.0175616	-0.000490769
LDL	SM	SM 35;1;2	SM 35:1;O2	1.40216	1.56928	1.5801	1.51367	0.674318	0.740442	0.974058	1.1263	37	37	37	37	0.333035	0.568492	0.977195	11.9189	12.6908	7.95299	0.162453	0.172369	0.110403
LDL	SM	SM 35:2;2	SM 35:2;O2	0.262999	0.250355	0.334207	0.246714	0.196276	0.174824	0.569475	0.140502	36	35	36	35	0.911524	0.707073	0.991097	-4.80752	27.0754	-6.19208	-0.0710805	0.345685	-0.0922184
LDL	SM	SM 36:0;2	SM 36:0;O2	0.525746	0.57159	0.562527	0.526892	0.215379	0.351129	0.3446	0.326347	37	37	36	37	0.986563	0.962554	0.977195	8.71993	6.99592	0.217998	0.120616	0.0975558	0.00314162
LDL	SM	SM 36:1;2	SM 36:1;O2	9.87163	10.8043	11.0914	10.4722	3.8762	3.4742	5.02038	4.51517	37	37	37	37	0.269893	0.292546	0.701357	9.44841	12.3563	6.08357	0.130251	0.168081	0.0852013
LDL	SM	SM 36;2:2	SM 36:2;O2	3.91334	4.33202	4.35762	4.13428	1.70665	1.49202	1.71492	1.71416	37	37	37	37	0.181897	0.187367	0.634612	10.6988	11.3528	5.64572	0.146639	0.155138	0.0792343
LDL	SM	SM 36:3;2	SM 36:3;O2	0.255346	0.258301	0.236925	0.227913	0.118654	0.122279	0.120718	0.0988935	37	37	35	35	0.949889	0.712016	0.438544	1.15709	-7.21409	-10.7434	0.0165975	-0.108022	-0.163969
LDL	SM	SM 37:0;2	SM 37:0;O2	1.39477	1.42573	1.31202	1.26176	0.700317	0.704789	0.667996	0.727311	37	37	37	37	0.63902	0.969642	0.86224	2.21979	-5.93312	-9.53652	0.0316745	-0.0882412	-0.144593
LDL	SM	SM 37:1;2	SM 37:1;O2	1.78108	1.7966	1.89368	1.79302	0.761297	0.705069	0.980754	0.878248	37	37	37	37	0.791281	0.852707	0.991152	0.871468	6.32203	0.670455	0.0125182	0.0884406	0.00964033
LDL	SM	SM 37:2;2	SM 37:2;O2	1.55524	1.52423	1.39615	1.66908	0.764451	0.46212	0.554018	1.16686	37	37	37	37	0.763394	0.511161	0.90121	-1.99368	-10.2293	7.32025	-0.0290533	-0.155684	0.101922
LDL	SM	SM 38:0;2	SM 38:0;O2	0.743917	0.714893	0.83668	0.717857	0.609401	0.642181	0.694125	0.547864	37	37	37	37	0.687649	0.761295	0.982975	-3.90152	12.4696	-3.50301	-0.0574144	0.169535	-0.0514441
LDL	SM	SM 38:1;2	SM 38:1;O2	11.6083	12.3304	12.5021	12.6201	4.43626	5.35816	5.86456	7.22919	37	37	37	37	0.725281	0.737274	0.865948	6.22094	7.69947	8.71584	0.0870682	0.107011	0.120562
LDL	SM	SM 38:2;2	SM 38:2;O2	2.85184	3.13823	3.30766	3.09962	1.08545	1.06091	1.41265	1.52007	37	37	37	37	0.269893	0.0835904	0.587693	10.0421	15.9834	8.68841	0.138056	0.213918	0.120198
LDL	SM	SM 39:0;2	SM 39:0;O2	0.201802	0.230981	0.232787	0.22538	0.173147	0.187803	0.16441	0.23473	37	37	37	37	0.549263	0.112875	0.64102	14.4592	15.354	11.6839	0.194833	0.206068	0.159422
LDL	SM	SM 39:1;2	SM 39:1;O2	4.01871	4.82545	4.75594	4.31845	2.15855	2.63187	2.87337	2.67544	37	37	37	37	0.108549	0.192351	0.825777	20.0748	18.345	7.45858	0.263934	0.242999	0.103781
LDL	SM	SM 39:2;2	SM 39:2;O2	0.924213	1.03504	0.963272	0.975256	0.562786	0.577422	0.550608	0.876271	37	37	37	37	0.269893	0.618716	0.939319	11.9915	4.2262	5.52285	0.163389	0.059718	0.0775555
LDL	SM	SM 40:0;2	SM 40:0;O2	0.405437	0.541219	0.450029	0.590992	0.230143	0.323989	0.282616	0.441067	37	37	37	37	0.10083	0.766853	0.213752	33.4901	10.9985	45.7665	0.416733	0.15054	0.543659
LDL	SM	SM 40:1;2	SM 40:1;O2	28.3858	32.4991	30.7274	31.205	12.126	15.1936	13.3833	21.3391	37	37	37	37	0.312169	0.547753	0.82538	14.4907	8.24895	9.93158	0.195231	0.114353	0.136606
LDL	SM	SM 40:2;2	SM 40:2;O2	12.8082	14.7215	13.7533	14.0023	5.86574	6.79287	6.40534	9.92615	37	37	37	37	0.28425	0.579295	0.88664	14.9377	7.37865	9.32299	0.200852	0.102707	0.128597
LDL	SM	SM 40:3;2	SM 40:3;O2	1.2292	1.57014	1.15409	0.900382	0.657897	1.37307	0.530867	0.285057	37	37	37	37	0.28425	0.726243	0.0677493	27.7362	-6.11037	-26.7507	0.353167	-0.0909622	-0.449113
LDL	SM	SM 41:0;2	SM 41:0;O2	0.152102	0.151434	0.183771	0.184234	0.146797	0.0913886	0.184095	0.218984	37	37	36	37	0.46856	0.618716	0.701357	-0.438819	20.8211	21.1252	-0.00634476	0.272873	0.276499
LDL	SM	SM 41:1;2	SM 41:1;O2	9.25742	10.565	10.2808	10.0648	5.02716	5.74094	6.31825	7.81286	37	37	37	37	0.336822	0.539559	0.88664	14.1249	11.0549	8.72179	0.190614	0.151273	0.120641
LDL	SM	SM 41:2;2	SM 41:2;O2	7.35711	8.22326	8.06927	7.75698	4.17927	4.16749	4.46988	4.76048	37	37	37	37	0.267281	0.292546	0.707322	11.7731	9.67994	5.43526	0.160573	0.1333	0.0763574
LDL	SM	SM 41:3;2	SM 41:3;O2	1.66691	1.72332	1.45728	1.50443	0.941288	0.893143	1.0276	1.03522	37	37	37	37	0.925291	0.273565	0.531323	3.38401	-12.5756	-9.74739	0.048013	-0.193892	-0.147959
LDL	SM	SM 42:0;2	SM 42:0;O2	0.160244	0.20475	0.188314	0.20365	0.103606	0.193874	0.167502	0.261059	37	37	37	37	0.773259	0.916808	0.905313	27.7739	17.5167	27.0873	0.353593	0.232866	0.34582
LDL	SM	SM 42;1;2	SM 42:1;O2a	12.5557	14.7103	14.5621	14.9399	6.10449	7.58932	7.62734	13.1625	37	37	37	37	0.262639	0.203584	0.604018	17.1599	15.9798	18.9888	0.228479	0.213874	0.250826
LDL	SM	SM 42:1;2	SM 42:1;O2b	0.927109	1.06215	0.984842	0.951627	0.508873	0.665989	0.609204	0.61018	37	37	37	37	0.632808	0.946227	0.991152	14.5654	6.22726	2.64454	0.196171	0.087154	0.0376569
LDL	SM	SM 42;2;2	SM 42:2;O2	49.3134	58.039	54.9187	56.3571	19.3978	24.5027	20.9591	37.6152	37	37	37	37	0.122383	0.233749	0.604018	17.6943	11.3666	14.2835	0.235044	0.155317	0.192617
LDL	SM	SM 42;3;2	SM 42:3;O2	15.8921	17.458	16.6341	17.0995	6.07813	7.11257	6.99381	11.5285	37	37	37	37	0.43562	0.712016	0.991152	9.85321	4.66858	7.59751	0.135577	0.0658285	0.105645
LDL	SM	SM 42:4:2	SM 42:4;O2	1.36792	2.19216	2.20564	1.52409	0.520626	0.964136	0.838283	0.659487	37	37	37	37	1.32431e-08	7.72925e-09	0.531323	60.2543	61.2396	11.4162	0.680363	0.689207	0.155959
LDL	SM	SM 43:0;2	SM 43:0;O2	0.100349	0.092054	0.087129	0.0429479	0.129117	0.0912901	0.0895024	0.0430387	25	26	20	18	0.622585	0.777757	0.0744097	-8.26636	-13.1742	-57.2016	-0.124477	-0.203805	-1.22437
LDL	SM	SM 43:1;2	SM 43:1;O2	0.816043	0.984939	0.968492	0.957619	0.49746	0.789253	0.799232	0.830744	37	37	37	37	0.654358	0.726243	0.764627	20.6969	18.6815	17.349	0.271389	0.247095	0.230806
LDL	SM	SM 43:2;2	SM 43:2;O2	2.17864	2.63525	2.45648	2.41495	1.05547	1.44828	1.37998	1.31771	37	37	37	37	0.110931	0.405079	0.681187	20.9584	12.7529	10.8467	0.274511	0.173165	0.148566
LDL	SM	SM 43:3;2	SM 43:3;O2	0.471055	0.47066	0.428868	0.460496	0.296356	0.313464	0.34795	0.432502	36	37	35	37	0.851798	0.55822	0.657641	-0.083825	-8.95596	-2.24153	-0.00120985	-0.135363	-0.0327064
LDL	SM	SM 44:1;2	SM 44:1;O2	0.124855	0.167945	0.125781	0.119787	0.0856825	0.145162	0.150099	0.106597	34	36	32	33	0.39485	0.683985	0.825777	34.5125	0.742149	-4.05905	0.42774	0.0106674	-0.0597814
LDL	SM	SM 44:2;2	SM 44:2;O2	0.318795	0.337098	0.399191	0.414173	0.175956	0.162927	0.240175	0.51583	35	37	36	37	0.530941	0.146872	0.707322	5.74129	25.2186	29.9183	0.0805388	0.324449	0.377604
LDL	SM	SM 44:3;2	SM 44:3;O2	0.330769	0.350687	0.347364	0.355727	0.166067	0.191603	0.178738	0.424726	35	37	36	37	0.987577	0.96332	0.634612	6.02173	5.01722	7.54559	0.0843599	0.0706259	0.104948
LDL	TG	TG 46:0	TG 46:0	0.351924	0.286612	0.441664	0.519855	0.324673	0.221705	0.68627	0.746871	37	37	37	37	0.621824	0.922991	0.770396	-18.5585	25.4996	47.7178	-0.296165	0.327683	0.562844
LDL	TG	TG 46:1	TG 46:1	1.18161	1.01915	1.05898	1.61188	1.25255	0.8277	0.981984	1.57885	37	37	37	37	0.654332	0.55822	0.396533	-13.749	-10.3776	36.4143	-0.213387	-0.158068	0.447995
LDL	TG	TG 46:2	TG 46:2	0.513161	0.470833	0.436315	0.634058	0.636487	0.439984	0.434808	0.563992	37	37	37	37	0.971782	0.618716	0.438544	-8.2485	-14.9751	23.5593	-0.124196	-0.234042	0.305204
LDL	TG	TG 46:3	TG 46:3	0.124507	0.144134	0.117165	0.153872	0.155692	0.163561	0.129127	0.134055	37	37	37	37	0.550098	0.950494	0.203653	15.7632	-5.89724	23.585	0.211177	-0.087691	0.305504
LDL	TG	TG 47:0	TG 47:0	0.199053	0.157066	0.216381	0.217552	0.178291	0.144036	0.30374	0.24484	37	37	37	37	0.180416	0.734701	0.965547	-21.0931	8.70551	9.29358	-0.341777	0.120425	0.128209
LDL	TG	TG 47:1	TG 47:1	0.337089	0.292549	0.348831	0.35613	0.297522	0.213618	0.313512	0.286747	37	37	37	37	0.76546	0.897016	0.551353	-13.2132	3.4832	5.64846	-0.204453	0.0493966	0.0792717
LDL	TG	TG 47:2	TG 47:2	0.173099	0.171109	0.184964	0.179621	0.165436	0.149534	0.30658	0.152442	37	37	37	37	0.725281	0.55822	0.657641	-1.14992	6.8542	3.76754	-0.016686	0.0956436	0.0533552
LDL	TG	TG 47:3	TG 47:3	0.0084713	0.0148534	0.00642829	0.00786381	0.00334808	0.010445	0.00349365	0.00859393	5	4	3	5	0.890309	0.962554	0.531323	75.3377	-24.1168	-7.17115	0.810136	-0.398148	-0.107355
LDL	TG	TG 48:0	TG 48:0	0.656389	0.571313	0.802535	0.987455	0.580312	0.454187	1.00226	1.42295	37	37	37	37	0.415093	0.987396	0.657641	-12.9612	22.2652	50.4375	-0.200269	0.290014	0.589165
LDL	TG	TG 48:1	TG 48:1	3.27066	2.89158	3.32197	4.18564	2.87808	1.86731	2.70157	3.30734	37	37	37	37	0.644583	0.907174	0.438544	-11.5905	1.56868	27.9753	-0.177726	0.0224556	0.355866
LDL	TG	TG 48:2	TG 48:2	3.9846	3.46501	3.57265	4.60503	2.95585	2.11392	2.37931	2.63593	37	37	37	37	0.432724	0.422548	0.487274	-13.0399	-10.3387	15.5707	-0.201575	-0.157442	0.208776
LDL	TG	TG 48:3	TG 48:3	1.31857	1.19089	1.11033	1.5265	1.15338	1.00468	0.8007	1.02246	37	37	37	37	0.642974	0.602762	0.438544	-9.68284	-15.7926	15.7693	-0.146928	-0.247981	0.211252
LDL	TG	TG 48:4	TG 48:4	0.419101	0.389767	0.328842	0.442938	0.356478	0.34291	0.22331	0.30329	37	37	37	37	0.890309	0.55822	0.629977	-6.99916	-21.5363	5.68767	-0.104684	-0.349903	0.079807
LDL	TG	TG 49:0	TG 49:0	0.18626	0.144394	0.211938	0.205975	0.16466	0.130214	0.25458	0.227448	37	37	37	37	0.218552	0.99286	0.991097	-22.4773	13.7861	10.5847	-0.367309	0.186324	0.145152
LDL	TG	TG 49:1	TG 49:1	1.2361	1.01421	1.25243	1.33953	1.07321	0.625818	0.874121	0.95276	37	37	37	37	0.514468	0.912567	0.629977	-17.9504	1.32133	8.36802	-0.285432	0.0189379	0.115939
LDL	TG	TG 49:2	TG 49:2	1.03316	0.952629	1.08356	1.06566	0.587642	0.377044	0.507766	0.454126	37	37	37	37	0.772981	0.55822	0.660435	-7.79419	4.87852	3.14601	-0.11707	0.0687192	0.044688
LDL	TG	TG 49:3	TG 49:3	0.237728	0.194603	0.215731	0.230162	0.194705	0.120561	0.166161	0.172769	37	37	37	37	0.39485	0.618716	0.991152	-18.1404	-9.25281	-3.1825	-0.288777	-0.140075	-0.0466603
LDL	TG	TG 50:0	TG 50:0	0.50662	0.489577	0.572353	0.718203	0.468963	0.470232	0.571425	0.989191	37	37	37	37	0.46856	0.976937	0.991152	-3.36405	12.975	41.7638	-0.049368	0.176003	0.503489
LDL	TG	TG 50:1	TG 50:1	9.05199	8.15842	9.24605	10.6659	5.89469	5.33036	6.14872	7.75388	37	37	37	37	0.512951	0.969642	0.674737	-9.87149	2.14391	17.8299	-0.149945	0.0306031	0.236705
LDL	TG	TG 50:2	TG 50:2	13.3315	12.0321	13.0388	14.2866	7.20187	6.37728	7.19104	7.82859	37	37	37	37	0.39485	0.755002	0.863229	-9.74705	-2.19538	7.16367	-0.147954	-0.0320256	0.0998159
LDL	TG	TG 50:3	TG 50:3	9.17898	8.319	8.44342	9.44051	4.01449	3.99118	4.08684	4.10581	37	37	37	37	0.371921	0.436043	0.953927	-9.3691	-8.01362	2.84914	-0.141925	-0.120508	0.0405297
LDL	TG	TG 50:4a	TG 50:4a	2.17035	2.19681	2.0519	2.43781	1.22012	1.31777	1.16738	1.48227	37	37	37	37	0.987354	0.86337	0.710742	1.21939	-5.45784	12.3236	0.0174857	-0.0809703	0.167661
LDL	TG	TG 50:4b	TG 50:4b	0.268101	0.317121	0.251955	0.280391	0.378518	0.486542	0.21819	0.266912	37	37	37	37	0.887174	0.996889	0.947661	18.2842	-6.02212	4.58427	0.242257	-0.0896069	0.0646659
LDL	TG	TG 50:5a	TG 50:5a	0.339755	0.394886	0.316692	0.415342	0.286816	0.344153	0.259361	0.292277	37	37	37	37	0.46856	0.969642	0.396533	16.2267	-6.78828	22.2473	0.216941	-0.101417	0.289802
LDL	TG	TG 50:5b	TG 50:5b	0.0906245	0.290987	0.33957	0.121737	0.101317	0.236046	0.370606	0.0988694	37	37	37	37	6.36213e-11	1.87823e-13	0.162078	221.091	274.7	34.3315	1.68298	1.90574	0.425798
LDL	TG	TG 51:0	TG 51:0	0.0683475	0.0473745	0.0599124	0.0681541	0.0574527	0.0371928	0.0629318	0.0649746	37	37	37	37	0.107788	0.242901	0.991152	-30.6858	-12.3414	-0.282982	-0.528777	-0.190033	-0.00408835
LDL	TG	TG 51:1	TG 51:1	1.12896	0.960155	1.09759	1.25964	0.947162	0.66705	0.777858	1.06207	37	37	37	37	0.637355	0.990921	0.708085	-14.9524	-2.77873	11.5747	-0.233657	-0.0406562	0.15801
LDL	TG	TG 51:2	TG 51:2	2.39953	2.09964	2.26465	2.47022	1.44235	1.1733	1.2037	1.42567	37	37	37	37	0.329208	0.78972	0.989259	-12.4978	-5.62135	2.94602	-0.192608	-0.0834676	0.041888
LDL	TG	TG 51:3	TG 51:3	1.25823	1.11619	1.18415	1.27282	0.578606	0.527587	0.573257	0.60423	37	37	37	37	0.358646	0.628164	0.991152	-11.2888	-5.88774	1.15915	-0.172811	-0.0875454	0.0166268
LDL	TG	TG 51:4	TG 51:4	0.482758	0.444376	0.420057	0.494072	0.249918	0.249518	0.236798	0.266454	37	37	37	37	0.621824	0.350304	0.977195	-7.95052	-12.988	2.34376	-0.119519	-0.200713	0.0334231
LDL	TG	TG 51:5	TG 51:5	0.120273	0.102263	0.112538	0.0980831	0.0910248	0.0627163	0.0790937	0.0616204	37	37	37	37	0.622585	0.921772	0.52486	-14.9738	-6.43122	-18.4495	-0.234021	-0.0959009	-0.294234
LDL	TG	TG 52:1	TG 52:1	4.28289	4.722	4.74079	5.78539	2.88054	3.86895	3.07201	6.70637	37	37	37	37	0.901052	0.881581	0.632311	10.2527	10.6915	35.0815	0.140814	0.146545	0.43383
LDL	TG	TG 52:2	TG 52:2	44.6047	40.1932	41.6177	45.2737	16.9867	17.8131	14.8041	21.5241	37	37	37	37	0.291034	0.602762	0.989259	-9.89033	-6.69666	1.49975	-0.150246	-0.0999994	0.0214762
LDL	TG	TG 52:3	TG 52:3	40.9319	39.1231	40.2024	41.2852	12.9098	15.099	13.376	17.6894	37	37	37	37	0.622585	0.866842	0.937364	-4.41908	-1.78231	0.863079	-0.0652054	-0.0259452	0.0123982
LDL	TG	TG 52:4	TG 52:4	22.9773	22.4303	22.0829	23.4838	8.51164	9.16536	8.75073	10.9122	37	37	37	37	0.890309	0.759472	0.991152	-2.38044	-3.89271	2.2044	-0.0347578	-0.0572823	0.0314573
LDL	TG	TG 52:5a	TG 52:5a	3.26323	3.30282	2.87435	3.36036	2.17782	2.33932	1.90608	2.1275	37	37	37	37	0.903068	0.426847	0.991152	1.21347	-11.9169	2.97651	0.0174012	-0.183062	0.0423153
LDL	TG	TG 52:5b	TG 52:5b	1.18227	1.25374	1.27217	1.3153	1.26263	1.10231	1.0379	1.41406	37	37	37	37	0.750337	0.726243	0.865948	6.04537	7.60434	11.2522	0.0846817	0.105736	0.153834
LDL	TG	TG 52:5c	TG 52:5c	0.258121	0.94617	1.18984	0.36035	0.357647	0.7101	0.877486	0.268573	37	37	37	37	5.97988e-19	1.69149e-23	0.00100245	266.56	360.963	39.605	1.87405	2.20465	0.481351
LDL	TG	TG 52:6a	TG 52:6a	0.741839	0.882198	0.734465	0.749217	0.580897	0.760245	0.523098	0.53014	37	37	37	37	0.568851	0.982611	0.965547	18.9204	-0.993968	0.99458	0.249996	-0.0144117	0.0142779
LDL	TG	TG 52:6b	TG 52:6b	0.431204	1.58776	1.60899	0.592375	0.629328	1.21321	1.54005	0.671399	37	37	37	37	4.79152e-20	4.46632e-20	0.0249989	268.215	273.138	37.3772	1.88055	1.89971	0.458142
LDL	TG	TG 52:7	TG 52:7	0.249866	0.61953	0.57909	0.263564	0.295642	0.591171	0.545114	0.245514	37	37	37	37	1.38783e-11	1.18022e-11	0.438544	147.945	131.76	5.48196	1.31002	1.21263	0.0769963
LDL	TG	TG 53:1	TG 53:1	0.16689	0.159373	0.164233	0.190831	0.135247	0.112581	0.136189	0.183352	37	37	37	37	0.99958	0.897016	0.776652	-4.50415	-1.59234	14.3456	-0.0664901	-0.0231574	0.193401
LDL	TG	TG 53:2	TG 53:2	1.61416	1.5034	1.51716	1.66166	0.837224	0.874894	0.798348	0.975976	37	37	37	37	0.531212	0.701302	0.991152	-6.86184	-6.00919	2.94312	-0.102556	-0.0894084	0.0418475
LDL	TG	TG 53:3	TG 53:3	1.71893	1.57431	1.57347	1.71745	0.761833	0.85632	0.724282	0.91888	37	37	37	37	0.329208	0.55822	0.825777	-8.41333	-8.46235	-0.0856628	-0.126791	-0.127563	-0.00123638
LDL	TG	TG 53:4	TG 53:4	0.937097	0.877043	0.873093	0.902093	0.399831	0.356488	0.33755	0.413743	37	37	37	37	0.622585	0.638339	0.657641	-6.40855	-6.83003	-3.73538	-0.0955513	-0.102063	-0.0549224
LDL	TG	TG 53:5	TG 53:5	0.351427	0.350712	0.335983	0.352985	0.200006	0.188015	0.159795	0.168856	37	37	37	37	0.912562	0.790487	0.991097	-0.203647	-4.39473	0.443384	-0.002941	-0.0648379	0.00638254
LDL	TG	TG 54:1	TG 54:1	0.382988	0.437226	0.448781	0.511087	0.244077	0.418576	0.37095	0.615413	37	37	37	37	0.685144	0.934283	0.977195	14.162	17.1791	33.4474	0.191083	0.228715	0.416271
LDL	TG	TG 54:2	TG 54:2	7.7014	7.99117	7.96486	8.81402	3.09174	4.98576	4.22887	5.60218	37	37	37	37	0.794393	0.923874	0.825777	3.76254	3.42093	14.447	0.0532857	0.0485282	0.19468
LDL	TG	TG 54:3	TG 54:3	19.0366	17.0465	16.3567	19.2564	7.9924	7.63559	7.13984	10.7792	37	37	37	37	0.372576	0.196077	0.825777	-10.4544	-14.0779	1.15479	-0.159305	-0.218899	0.0165647
LDL	TG	TG 54:4	TG 54:4	17.8112	16.7733	15.893	18.1783	7.58013	7.03338	6.25056	11.7195	37	37	37	37	0.661483	0.416813	0.806533	-5.82725	-10.7691	2.06147	-0.0866184	-0.164385	0.0294383
LDL	TG	TG 54:5a	TG 54:5a	12.2486	13.2915	12.4005	13.4841	6.29157	5.77048	5.78981	10.5041	37	37	37	37	0.39485	0.78972	0.991152	8.5143	1.24015	10.0865	0.117885	0.0177815	0.138638
LDL	TG	TG 54:5b	TG 54:5b	2.43833	2.73898	2.8455	2.27162	1.3261	1.73643	2.00718	1.26353	37	37	37	37	0.648287	0.725894	0.551353	12.3302	16.6983	-6.83723	0.167745	0.222784	-0.102175
LDL	TG	TG 54:6a	TG 54:6a	2.90035	3.2597	2.92109	3.49941	2.18263	1.96447	2.11508	3.99619	37	37	37	37	0.215975	0.732783	0.90121	12.3897	0.715074	20.6547	0.16851	0.0102796	0.270885
LDL	TG	TG 54:6b	TG 54:6b	3.48157	8.27628	8.74215	3.85585	2.54635	3.98816	5.06135	2.18014	37	37	37	37	1.80298e-15	2.25912e-16	0.438544	137.717	151.098	10.7503	1.24924	1.32825	0.147311
LDL	TG	TG 54:7a	TG 54:7a	0.975218	1.08309	0.909863	1.07146	0.890477	0.911515	0.76164	1.0481	37	37	37	37	0.622585	0.790487	0.90121	11.0611	-6.70157	9.86829	0.151354	-0.100075	0.135775
LDL	TG	TG 54:7b	TG 54:7b	1.28308	4.87208	5.18162	1.53463	1.85564	3.03393	3.90017	1.29162	37	37	37	37	1.63559e-22	3.6409e-23	0.0323423	279.717	303.841	19.6052	1.92492	2.01379	0.25828
LDL	TG	TG 54:8	TG 54:8	0.540516	1.51872	1.36519	0.554963	0.697656	1.3272	1.23094	0.5274	37	37	37	37	4.59916e-14	3.76589e-13	0.64914	180.977	152.572	2.67277	1.49045	1.3367	0.0380536
LDL	TG	TG 55:2	TG 55:2	0.10781	0.101664	0.110633	0.117929	0.0579131	0.0798147	0.0707406	0.0941181	37	37	37	37	0.46856	0.910469	0.991152	-5.70078	2.61919	9.38592	-0.0846823	0.0373006	0.129427
LDL	TG	TG 55:3	TG 55:3	0.272024	0.229828	0.229411	0.259094	0.141667	0.160237	0.12505	0.178993	37	37	37	37	0.244473	0.405079	0.586945	-15.5116	-15.665	-4.75308	-0.243175	-0.245797	-0.0702557
LDL	TG	TG 55:4	TG 55:4	0.179962	0.165967	0.156115	0.188227	0.105958	0.107844	0.0897748	0.127212	37	37	37	37	0.527101	0.477368	0.999236	-7.77677	-13.2513	4.59232	-0.116798	-0.205086	0.0647769
LDL	TG	TG 55:5	TG 55:5	0.110066	0.107553	0.11133	0.0894259	0.0712803	0.0640746	0.0665589	0.0570491	37	37	37	37	0.916076	0.95172	0.419963	-2.28338	1.14794	-18.7528	-0.0333241	0.0164669	-0.29961
LDL	TG	TG 55:6	TG 55:6	0.292844	0.57844	0.623703	0.314317	0.213373	0.318576	0.385823	0.207233	37	37	37	37	1.17403e-09	5.29058e-11	0.707637	97.5248	112.981	7.33264	0.982034	1.09073	0.102089
LDL	TG	TG 55:7	TG 55:7	0.272255	0.441048	0.446871	0.286489	0.216806	0.283588	0.258406	0.189496	37	37	37	37	9.9562e-07	3.19151e-07	0.438544	61.9981	64.1367	5.228	0.695976	0.714898	0.0735186
LDL	TG	TG 56:10a	TG 56:10a	0.159798	0.603548	0.473544	0.140714	0.272599	0.684832	0.524339	0.169529	37	37	37	37	1.09718e-12	5.01989e-11	0.629977	277.693	196.338	-11.9429	1.91722	1.56724	-0.183489
LDL	TG	TG 56:10b	TG 56:10b	0.139837	0.876951	1.06728	0.118919	0.538171	0.793525	1.32834	0.348679	37	37	37	37	2.87309e-22	5.42357e-24	0.856083	527.124	663.233	-14.9588	2.64875	2.93212	-0.233766
LDL	TG	TG 56:2	TG 56:2	0.36622	0.43934	0.341983	0.444714	0.18486	0.358321	0.202277	0.356759	37	37	37	37	0.859793	0.579295	0.825777	19.9662	-6.6182	21.4338	0.262628	-0.0987866	0.28017
LDL	TG	TG 56:3	TG 56:3	1.31405	1.18433	1.03465	1.40299	0.633442	0.762416	0.580948	0.967347	37	37	37	37	0.291034	0.0474592	0.947661	-9.87162	-21.2624	6.76828	-0.149947	-0.344876	0.0944831
LDL	TG	TG 56:4a	TG 56:4a	1.28184	1.12611	1.04666	1.0793	0.570907	0.416245	0.354118	0.54853	37	37	37	37	0.410877	0.150798	0.130381	-12.1485	-18.3471	-15.8002	-0.186861	-0.292423	-0.248111
LDL	TG	TG 56:4b	TG 56:4b	0.493903	0.395057	0.341991	0.410842	0.307212	0.251679	0.243202	0.30614	37	37	37	37	0.312169	0.00966294	0.438544	-20.0131	-30.7574	-16.8173	-0.322165	-0.530267	-0.265644
LDL	TG	TG 56:5a	TG 56:5a	0.979067	0.907206	0.95176	0.965173	0.520878	0.378797	0.439628	0.63139	37	37	37	37	0.901052	0.969642	0.629977	-7.33968	-2.789	-1.41907	-0.109976	-0.0408085	-0.0206196
LDL	TG	TG 56:5b	TG 56:5b	1.24542	1.13032	1.02849	1.03776	0.74306	0.772236	0.729243	0.607621	37	37	37	37	0.28425	0.0370138	0.396533	-9.24221	-17.4185	-16.6739	-0.139907	-0.27611	-0.263159
LDL	TG	TG 56:5c	TG 56:5c	2.14271	2.11712	1.93195	1.7863	1.1213	0.85998	0.839886	0.900199	37	37	37	37	0.901052	0.664287	0.23971	-1.19406	-9.83606	-16.6337	-0.0173303	-0.149378	-0.262464
LDL	TG	TG 56:6a	TG 56:6a	4.6204	7.43508	8.33796	5.19158	1.97429	2.84711	3.85636	2.15513	37	37	37	37	2.67947e-07	1.74794e-09	0.604018	60.9186	80.4598	12.3621	0.686331	0.851677	0.168156
LDL	TG	TG 56:6b	TG 56:6b	0.499012	1.02859	1.07812	0.511158	0.41301	0.539999	0.609522	0.354195	37	37	37	37	1.07862e-08	8.48217e-09	0.806533	106.125	116.051	2.43396	1.04352	1.11137	0.0346941
LDL	TG	TG 56:7a	TG 56:7a	4.23624	11.1677	11.2467	4.96252	2.84479	5.41154	5.28692	2.60395	37	37	37	37	2.91388e-19	5.58232e-20	0.266285	163.624	165.488	17.1445	1.39848	1.40865	0.228289
LDL	TG	TG 56:7b	TG 56:7b	4.00713	4.45923	4.5142	3.69119	2.72872	3.34138	4.06516	2.90075	37	37	37	37	0.56777	0.579295	0.64102	11.2825	12.6544	-7.88422	0.154227	0.171903	-0.11848
LDL	TG	TG 56:8a	TG 56:8a	1.84657	6.06508	5.73851	1.98346	2.03775	4.16108	3.76882	1.6738	37	37	37	37	5.97988e-19	2.36877e-18	0.551353	228.451	210.765	7.4131	1.71568	1.63583	0.10317
LDL	TG	TG 56:8b	TG 56:8b	2.13009	2.39338	2.25807	1.86966	1.66505	1.75057	2.08254	1.76945	37	37	37	37	0.269893	0.618716	0.438544	12.3603	6.00814	-12.2262	0.168132	0.084175	-0.188137
LDL	TG	TG 56:9a	TG 56:9a	0.762928	2.62003	2.34687	0.729998	1.1414	2.16299	1.9661	0.777611	37	37	37	37	6.14475e-15	1.25423e-13	0.562521	243.418	207.613	-4.31636	1.77997	1.62112	-0.0636559
LDL	TG	TG 56:9b	TG 56:9b	0.215222	0.579926	0.575546	0.247041	0.30996	0.428593	0.563808	0.308442	37	37	37	37	6.00753e-14	9.0603e-12	0.162078	169.455	167.419	14.784	1.43004	1.4191	0.198922
LDL	TG	TG 58:1	TG 58:1	0.0321876	0.0211017	0.0327399	0.0243406	0.0368246	0.015553	0.0383853	0.0334267	37	37	37	37	0.56777	0.910469	0.438544	-34.4414	1.71605	-24.3789	-0.609143	0.0245473	-0.403139
LDL	TG	TG 58:10a	TG 58:10a	1.15412	2.61438	2.34967	0.932157	1.47789	2.16068	2.00587	0.92615	37	37	37	37	1.2866e-11	3.46044e-10	0.991152	126.526	103.59	-19.2322	1.17967	1.02566	-0.308148
LDL	TG	TG 58:10b	TG 58:10b	0.478192	1.83139	1.65894	0.53134	0.823205	1.74687	1.80804	0.837386	37	37	37	37	6.65433e-16	2.99308e-15	0.396533	282.982	246.919	11.1144	1.93728	1.7946	0.152046
LDL	TG	TG 58:11	TG 58:11	0.786718	3.48006	3.3801	0.545538	2.64252	3.57898	4.42676	1.12214	37	37	37	37	1.44656e-21	3.95012e-21	0.55005	342.351	329.646	-30.6565	2.14519	2.10315	-0.528166
LDL	TG	TG 58:12	TG 58:12	0.318925	1.54885	1.52741	0.187007	1.3941	1.71768	1.9777	0.520601	37	37	37	37	8.76746e-24	5.98204e-23	0.551353	385.648	378.925	-41.3634	2.27991	2.2598	-0.770127
LDL	TG	TG 58:2	TG 58:2	0.0222302	0.0192016	0.0174542	0.0265582	0.0206343	0.0144661	0.0193465	0.0285769	37	37	37	37	0.632808	0.55822	0.981613	-13.6236	-21.4843	19.4694	-0.211291	-0.348947	0.256641
LDL	TG	TG 58:3	TG 58:3	0.0199449	0.0261941	0.0338509	0.0308368	0.0180021	0.0216457	0.0318192	0.0328808	37	37	37	37	0.231124	0.0628142	0.462744	31.3327	69.7224	54.6102	0.393226	0.763177	0.628635
LDL	TG	TG 58:4	TG 58:4	0.0214128	0.0195372	0.02651	0.0234488	0.0145705	0.0138682	0.0342316	0.0446544	37	37	37	37	0.987577	0.921639	0.991097	-8.75931	23.8047	9.50848	-0.132251	0.308066	0.131043
LDL	TG	TG 58:5	TG 58:5	0.0220548	0.0226879	0.0237388	0.0213731	0.0164387	0.0162558	0.0195204	0.0292075	37	37	37	37	0.631068	0.923874	0.90121	2.87092	7.63585	-3.09089	0.0408352	0.106159	-0.0452958
LDL	TG	TG 58:6	TG 58:6	0.920638	1.60533	1.78904	1.11846	0.445038	1.16622	1.34905	0.689873	37	37	37	37	0.000390874	2.45527e-06	0.64264	74.3714	94.3264	21.487	0.802164	0.958482	0.280802
LDL	TG	TG 58:7a	TG 58:7a	0.815578	1.84354	2.06741	1.11056	0.417581	0.85168	1.09108	0.49713	37	37	37	37	1.9579e-14	4.34803e-17	0.0316454	126.042	153.49	36.168	1.17659	1.34193	0.445388
LDL	TG	TG 58:7b	TG 58:7b	0.411967	0.463809	0.439837	0.339921	0.304221	0.364891	0.330688	0.252218	37	37	37	37	0.654332	0.579295	0.438544	12.5842	6.76531	-17.4883	0.171004	0.094443	-0.27733
LDL	TG	TG 58:8a	TG 58:8a	0.549893	1.49403	1.60164	0.783706	0.442516	0.880443	0.855173	0.444037	37	37	37	37	1.12723e-15	7.34311e-18	0.0126772	171.694	191.264	42.5197	1.44198	1.54233	0.511161
LDL	TG	TG 58:8b	TG 58:8b	2.5027	2.85937	2.46294	2.12742	1.69559	1.84345	1.7829	1.59883	37	37	37	37	0.272308	0.944675	0.449872	14.2517	-1.58832	-14.9949	0.192215	-0.0230986	-0.234378
LDL	TG	TG 58:9a	TG 58:9a	0.257364	0.761112	0.741573	0.294464	0.414449	0.604038	0.611143	0.271304	37	37	37	37	3.53447e-15	5.39899e-15	0.0146244	195.733	188.141	14.4153	1.5643	1.52678	0.19428
LDL	TG	TG 58:9b	TG 58:9b	1.86345	2.29149	1.89939	1.60071	1.51124	1.61724	1.49474	1.38501	37	37	37	37	0.046078	0.726243	0.634612	22.9702	1.92903	-14.0998	0.298309	0.027565	-0.219266
LDL	TG	TG 60:10a	TG 60:10a	0.142347	0.383989	0.410307	0.160242	0.170738	0.267253	0.262842	0.125425	37	37	37	37	6.65263e-15	1.58474e-16	0.232182	169.756	188.245	12.5716	1.43166	1.5273	0.170843
LDL	TG	TG 60:10b	TG 60:10b	0.144612	0.237652	0.231798	0.105532	0.19419	0.206569	0.168175	0.10457	37	37	37	37	5.87079e-07	3.92679e-07	0.825777	64.3379	60.2894	-27.0241	0.716665	0.680679	-0.454508
LDL	TG	TG 60:11a	TG 60:11a	0.193464	0.765281	0.786255	0.188903	0.39388	0.76602	0.818872	0.301076	37	37	37	37	8.83679e-15	9.3036e-16	0.707322	295.569	306.41	-2.35716	1.98393	2.02294	-0.0344138
LDL	TG	TG 60:11b	TG 60:11b	0.425858	0.732216	0.684005	0.360127	0.488842	0.645414	0.702346	0.376244	37	37	37	37	3.72716e-07	1.07744e-05	0.991152	71.939	60.618	-15.435	0.781897	0.683634	-0.241868
LDL	TG	TG 60:12a	TG 60:12a	0.0744865	0.306151	0.300464	0.0641629	0.181907	0.368784	0.317795	0.134293	37	37	37	37	5.61063e-14	2.77218e-14	0.634612	311.015	303.381	-13.8596	2.03919	2.01214	-0.215238
LDL	TG	TG 60:12b	TG 60:12b	0.571036	1.31363	1.16091	0.288147	1.60427	1.45633	1.25831	0.397284	37	37	37	37	8.20211e-13	1.51863e-10	0.947661	130.043	103.299	-49.5396	1.2019	1.0236	-0.986776
LDL	TG	TG 60:13	TG 60:13	0.265543	0.674276	0.552528	0.13052	0.847675	0.866933	0.623094	0.181747	37	37	37	37	4.59916e-14	1.01961e-12	0.825777	153.924	108.075	-50.8478	1.3444	1.0571	-1.02467
LDL	TG	TG 60:5	TG 60:5	0.0587541	0.0770399	0.0755221	0.0626352	0.0251853	0.0572406	0.0572303	0.0338915	37	37	37	37	0.218552	0.359193	0.981089	31.1226	28.5392	6.60553	0.390916	0.362208	0.0922822
LDL	TG	TG 60:6	TG 60:6	0.0954097	0.163891	0.165294	0.119002	0.0622233	0.162871	0.157234	0.0898829	37	37	37	37	0.0111608	0.00233075	0.449872	71.7756	73.2468	24.7275	0.780525	0.792829	0.31878
LDL	TG	TG 60:7	TG 60:7	0.184018	0.364737	0.373823	0.248733	0.134003	0.341652	0.414526	0.204175	37	37	37	37	9.80712e-05	9.13558e-05	0.266285	98.2077	103.145	35.1681	0.987013	1.02251	0.434755
LDL	TG	TG 60:8	TG 60:8	0.171713	0.254063	0.27503	0.177303	0.118054	0.182972	0.253289	0.132319	37	37	37	37	0.00169919	0.0015439	0.991152	47.958	60.1687	3.25573	0.565188	0.679592	0.0462218
LDL	TG	TG 60:9	TG 60:9	0.203509	0.297662	0.320932	0.256254	0.147221	0.261865	0.325784	0.230361	37	37	37	37	0.0224073	0.0160336	0.438544	46.2649	57.6992	25.9179	0.548584	0.657175	0.332484
HDL	CE	SE 41:1	CE 14:0	4.65209	2.85604	3.8736	5.46157	10.0833	4.16272	6.37883	11.2995	29	29	29	29	0.934108	0.578082	0.512592	-38.6074	-16.734	17.4005	-0.703863	-0.264201	0.231439
HDL	CE	SE 42:1	CE 15:0	3.48644	4.98157	6.11514	6.88751	5.0744	8.8871	12.1461	13.9076	29	29	29	29	0.148533	0.0228603	0.231205	42.8843	75.3981	97.5516	0.514848	0.810633	0.98223
HDL	CE	SE 42:2	CE 15:1	2.73462	4.15331	3.77483	7.99595	7.56124	11.1717	11.2586	23.6036	29	29	29	29	0.442591	0.423969	0.227679	51.879	38.0386	192.397	0.602922	0.465072	1.54793
HDL	CE	SE 43:1	CE 16:0	55.2725	66.9668	67.3492	61.7965	17.4715	24.1793	23.128	27.5281	29	29	29	29	0.0298271	0.0201908	0.511494	21.1575	21.8493	11.8034	0.276883	0.285098	0.160964
HDL	CE	SE 43:2	CE 16:1	22.4025	21.9898	25.8969	22.2605	23.1428	21.3429	23.9861	16.3434	29	29	29	29	0.951072	0.318949	0.64844	-1.84217	15.5983	-0.633775	-0.0268248	0.20912	-0.00917253
HDL	CE	SE 44:1	CE 17:0	4.03995	7.17323	5.39617	6.38418	5.94758	13.5046	6.26921	11.2927	29	29	29	29	0.0548748	0.0340301	0.110699	77.5571	33.57	58.026	0.828283	0.417596	0.660162
HDL	CE	SE 44:2	CE 17:1	7.14698	9.47993	7.93606	12.8426	8.75823	16.4481	9.48092	23.6512	29	29	29	29	0.61306	0.482472	0.26601	32.6424	11.0408	79.6926	0.407542	0.151089	0.845531
HDL	CE	SE 44:3	CE 17:2	1.1677	1.13214	1.81698	1.59049	2.62919	2.56024	3.98068	4.47141	29	29	29	29	0.997301	0.42756	0.429296	-3.04514	55.6039	36.2075	-0.0446149	0.637878	0.445806
HDL	CE	SE 45:1	CE 18:0	8.70353	9.43007	11.4226	14.1096	7.72712	7.83693	9.74176	19.2711	29	29	29	29	0.579254	0.0574656	0.118012	8.34765	31.2407	62.1136	0.115668	0.392215	0.697006
HDL	CE	SE 45:2a	CE 18:1a	10.0369	8.65991	8.63101	11.5442	12.316	9.91296	11.532	14.9368	29	29	29	29	0.959513	0.743086	0.719578	-13.7196	-14.0075	15.0174	-0.212895	-0.217717	0.201852
HDL	CE	SE 45:2b	CE 18:1b	224.693	248.474	253.699	250.861	44.1765	49.2999	62.8763	68.1743	29	29	29	29	0.0791048	0.0415701	0.147407	10.5837	12.909	11.6463	0.145139	0.175161	0.158935
HDL	CE	SE 45:3a	CE 18:2a	613.449	619.757	606.32	638.075	136.172	154.306	152.836	170.448	29	29	29	29	0.997301	0.772432	0.668575	1.02833	-1.162	4.01443	0.0147599	-0.0168623	0.0567837
HDL	CE	SE 45:3b	CE 18:2b	64.0315	63.1379	65.5574	66.6234	59.2895	60.867	60.5182	61.742	29	29	29	29	0.883165	0.810083	0.870128	-1.39568	2.3829	4.04778	-0.0202773	0.0339747	0.0572462
HDL	CE	SE 45:4	CE 18:3	51.5401	48.3335	44.2005	64.016	62.9925	63.3861	48.3895	63.2533	29	29	29	29	0.483167	0.578082	0.231205	-6.22162	-14.2406	24.2062	-0.0926728	-0.221633	0.312737
HDL	CE	SE 46:2	CE 19:1	6.92159	12.4393	11.3463	11.3526	12.9104	25.4624	24.0385	18.6545	29	29	29	29	0.1319	0.19162	0.193439	79.7181	63.9262	64.0177	0.845736	0.713046	0.713851
HDL	CE	SE 46:3	CE 19:2	7.89561	8.9317	13.182	12.7022	8.98715	9.5998	18.3267	16.1373	29	29	29	29	0.529227	0.107681	0.142855	13.1224	66.9532	60.8765	0.177884	0.739444	0.685954
HDL	CE	SE 47:1	CE 20:0	2.24993	1.54021	2.83156	2.97463	7.79212	5.46367	8.99666	11.9642	29	29	29	29	0.758975	0.997535	0.56072	-31.544	25.8509	32.2099	-0.546751	0.331715	0.402831
HDL	CE	SE 47:2	CE 20:1	7.14747	6.6436	5.48664	10.31	19.5345	17.732	11.6871	31.2534	29	29	29	29	0.974987	0.647563	0.434002	-7.04966	-23.2367	44.2462	-0.105468	-0.381512	0.528533
HDL	CE	SE 47:3	CE 20:2	5.89783	10.1022	6.15255	7.76615	5.9976	19.0145	6.59924	11.2782	29	29	29	29	0.584038	0.838195	0.668213	71.2875	4.31886	31.6781	0.77642	0.061	0.397016
HDL	CE	SE 47:4	CE 20:3	19.062	18.1888	15.574	17.4937	10.7618	13.1542	10.6695	10.7794	29	29	29	29	0.429755	0.0195356	0.299354	-4.58071	-18.2978	-8.22716	-0.0676472	-0.291553	-0.123861
HDL	CE	SE 47:5	CE 20:4	150.773	181.307	175.253	176.614	135.366	163.153	140.48	172.994	29	29	29	29	0.155744	0.122504	0.545942	20.2517	16.2363	17.1394	0.266057	0.217061	0.228226
HDL	CE	SE 47:6a	CE 20:5a	35.8058	168.921	193.615	100.775	56.4198	223.274	229.539	131.423	29	29	29	29	2.83756e-16	1.24979e-19	2.54223e-06	371.77	440.737	181.448	2.23808	2.43493	1.49287
HDL	CE	SE 47:6b	CE 20:5b	4.75739	7.28475	8.21735	12.2858	12.4328	20.7242	21.3458	31.3907	29	29	29	29	0.394494	0.126111	0.101996	53.1249	72.7281	158.247	0.614709	0.788503	1.36875
HDL	CE	SE 49:3	CE 22:2	5.95648	5.95602	6.30349	17.0138	14.9024	14.7859	20.3181	57.8994	29	29	29	29	0.780134	0.810083	0.113677	-0.00768296	5.82581	185.636	-0.000110846	0.0816915	1.51418
HDL	CE	SE 49:4	CE 22:3	2.70474	4.70218	4.93542	11.5854	7.49678	14.5233	14.1139	35.3712	24	26	23	23	0.837757	0.891448	0.884462	73.8493	82.4728	328.336	0.797837	0.867682	2.09874
HDL	CE	SE 49:5	CE 22:4	1.23653	1.68889	1.96461	2.2249	1.77827	2.64432	4.20931	6.34383	29	29	29	29	0.758975	0.757363	0.387705	36.5831	58.8813	79.9319	0.449779	0.66795	0.847451
HDL	CE	SE 49:6a	CE 22:5a	3.9013	4.54231	8.7061	5.986	7.76724	3.56652	9.62203	10.4438	29	29	29	29	0.000513857	8.10779e-11	0.0068942	16.4308	123.159	53.4361	0.219472	1.15807	0.617638
HDL	CE	SE 49:6b	CE 22:5b	1.72062	1.248	3.89423	1.7111	3.69262	2.23817	17.6444	3.86129	29	29	29	29	0.625048	0.378641	0.178264	-27.4681	126.326	-0.55351	-0.463313	1.1784	-0.00800765
HDL	CE	SE 49:7a	CE 22:6a	3.58318	3.04754	5.71418	6.77888	9.39001	6.21662	16.9422	24.477	29	29	29	29	0.997301	0.991865	0.545942	-14.9488	59.4722	89.186	-0.233597	0.673305	0.919806
HDL	CE	SE 49:7b	CE 22:6b	29.5158	34.5229	32.0486	40.1607	34.5162	40.0938	34.9283	42.1749	29	29	29	29	0.209129	0.212019	0.0835499	16.9641	8.58135	36.0652	0.226066	0.118776	0.444298
HDL	CE	SE 43:3	SE 43:3	4.03998	3.76235	5.74931	7.46697	11.8837	8.76918	15.0018	19.9408	29	29	29	29	0.997301	0.693226	0.249871	-6.87217	42.3104	84.8268	-0.102716	0.509041	0.886174
HDL	CE	SE 45:5	SE 45:5	4.38149	4.49875	13.6717	11.7085	14.4144	12.2833	56.4634	30.1442	29	29	29	29	0.997301	0.757363	0.215826	2.67618	212.033	167.226	0.0381016	1.6417	1.41806
HDL	Cer	CER 34:1;2	Cer 34:1;O2	0.119875	0.112512	0.101806	0.0943792	0.164549	0.108871	0.117114	0.0798855	28	26	27	28	0.951072	0.766308	0.787455	-6.14191	-15.0731	-21.2685	-0.091447	-0.235706	-0.344986
HDL	Cer	CER 36:1;2	Cer 36:1;O2	0.0262266	0.0452998	0.0375601	0.03375	0.0145175	0.0621707	0.0323608	0.0257016	19	13	18	20	0.0344322	0.0377787	0.185508	72.7245	43.2137	28.6859	0.788472	0.518169	0.363854
HDL	Cer	CER 36;2:2	Cer 36:2;O2	0.00676556	0.003352	0.00454358	0.00612206	0.0068717	0.000866896	NA	0.00369765	3	2	1	3	0.462565	0.875972	0.633246	-50.4549	-32.8424	-9.51139	-1.01319	-0.574378	-0.144192
HDL	Cer	CER 38:1;2	Cer 38:1;O2	0.0588039	0.0461084	0.0447063	0.0556369	0.0757954	0.0331809	0.030269	0.0456257	24	21	22	23	0.997301	0.766308	0.434002	-21.5896	-23.9738	-5.38572	-0.350882	-0.395432	-0.0798702
HDL	Cer	CER 38:2;2	Cer 38:2;O2	0.0153757	0.0512437	NA	0.00371957	NA	NA	NA	0.000353584	1	1	NA	2	0.138815	NA	0.093549	233.278	NA	-75.8087	1.73673	#VALUE!	-2.04744
HDL	Cer	CER 40:1;2	Cer 40:1;O2	0.495192	0.455152	0.442596	0.469264	0.44776	0.391391	0.425804	0.364467	29	28	28	29	0.749355	0.648358	0.779135	-8.08576	-10.6212	-5.23578	-0.12164	-0.161995	-0.0775857
HDL	Cer	CER 40:2;2	Cer 40:2;O2	0.00439832	0.0115373	0.00822315	0.0204411	0.00119418	0.0100498	0.0066043	0.0156163	4	7	4	4	0.368534	0.748079	0.036523	162.312	86.9614	364.749	1.39128	0.902741	2.21645
HDL	Cer	CER 42;1;2	Cer 42:1;O2	2.55086	2.57515	2.56483	2.45067	2.13153	2.26397	2.38336	1.99981	29	28	28	29	0.997301	0.996399	0.809526	0.952157	0.547794	-3.92774	0.0136717	0.00788144	-0.0578082
HDL	Cer	CER 42;2;2	Cer 42:2;O2	1.12065	1.09157	1.08362	1.16684	0.849561	0.730723	0.763562	1.00198	29	28	28	29	0.937965	0.96271	0.988587	-2.5951	-3.30473	4.12204	-0.0379338	-0.0484828	0.0582754
HDL	LPC	LPC 14:0	LPC 14:0	0.209315	0.200509	0.179773	0.242443	0.111775	0.092146	0.0751708	0.156868	20	19	19	21	0.62825	0.178493	0.682733	-4.20683	-14.1134	15.8267	-0.0620052	-0.219495	0.211968
HDL	LPC	LPC 15:0	LPC 15:0	0.133664	0.152159	0.179193	0.182948	0.0689526	0.0950255	0.0811296	0.0572875	12	12	16	15	0.518149	0.123852	0.0241818	13.8372	34.0624	36.872	0.186972	0.422904	0.452827
HDL	LPC	LPC 16:0	LPC 16:0	8.04539	9.83635	9.23697	7.96515	2.85397	4.56846	3.47463	3.33624	29	29	29	29	0.0602035	0.0961569	0.670391	22.2607	14.8107	-0.997297	0.289961	0.199258	-0.0144602
HDL	LPC	LPC 16:1	LPC 16:1	0.280761	0.293508	0.26125	0.261467	0.105135	0.114735	0.113034	0.124775	20	21	21	21	0.997301	0.561425	0.406786	4.54038	-6.94915	-6.87186	0.0640603	-0.103909	-0.102711
HDL	LPC	LPC 17:0	LPC 17:0	0.502261	0.450633	0.317735	0.478678	1.00384	0.732057	0.416736	0.761792	16	16	17	15	0.045248	0.423969	0.35092	-10.2792	-36.7391	-4.69529	-0.156485	-0.660614	-0.0693805
HDL	LPC	LPC 18:0	LPC 18:0	5.15548	6.23633	5.98158	5.26737	1.79934	2.71484	2.21816	2.11917	29	29	29	29	0.10244	0.12488	0.988587	20.965	16.0237	2.1703	0.27459	0.214419	0.0309759
HDL	LPC	LPC 18:1	LPC 18:1	2.22934	2.40886	2.10349	2.31031	0.560549	0.610635	0.540044	0.694166	29	29	29	29	0.299779	0.482472	0.729143	8.05237	-5.6451	3.63192	0.111731	-0.0838307	0.0514685
HDL	LPC	LPC 18:2	LPC 18:2	1.60758	1.58267	1.4455	1.7148	0.459314	0.45935	0.575413	0.582652	29	29	29	29	0.898219	0.083141	0.598902	-1.54929	-10.0821	6.66966	-0.0225265	-0.15332	0.0931499
HDL	LPC	LPC 18:3	LPC 18:3	1.19567	1.35977	1.18956	1.20843	1.16369	1.17499	0.885892	0.922439	29	29	29	29	0.385145	0.676518	0.633797	13.7247	-0.511303	1.06728	0.185545	-0.00739546	0.015316
HDL	LPC	LPC 20:4	LPC 20:4	1.19082	1.22798	1.19204	1.1747	0.733914	0.721389	0.534394	0.550642	29	29	29	29	0.657323	0.659953	0.695714	3.1201	0.101689	-1.35374	0.0443255	0.00146632	-0.0196638
HDL	LPC	LPC 20:5	LPC 20:5	0.276296	0.470324	0.447992	0.314253	0.157181	0.189854	0.219389	0.220704	28	29	29	29	3.9077e-08	1.96038e-06	0.438069	70.2245	62.1417	13.7376	0.767438	0.697255	0.185709
HDL	LPC	LPC 22:5	LPC 22:5	0.581108	0.721387	0.717161	0.772004	0.301359	0.353235	0.256438	0.450323	29	29	29	29	0.061529	0.0139531	0.041412	24.14	23.4127	32.8504	0.311968	0.303491	0.409802
HDL	LPC	LPC 22:6	LPC 22:6	0.731214	0.681376	0.684383	0.678941	0.369368	0.333255	0.3393	0.364931	29	29	29	29	0.64008	0.692116	0.548766	-6.81571	-6.40454	-7.1488	-0.101841	-0.0954895	-0.107008
HDL	PC	PC 28:0	PC 28:0	0.0531518	0.0497316	0.0647136	0.100211	0.0368713	0.0347274	0.0658827	0.128615	28	29	29	27	0.732487	0.818557	0.209173	-6.43484	21.7525	88.5373	-0.0959567	0.283951	0.91485
HDL	PC	PC 28:1	PC 28:1	0.0144299	0.00902367	0.0125159	0.0161561	0.0153877	0.00520442	0.0115397	0.0112009	12	17	17	11	0.793617	0.991865	0.212467	-37.4655	-13.2644	11.9625	-0.677275	-0.205304	0.163016
HDL	PC	PC 30:0	PC 30:0	1.10881	1.09016	1.33295	1.30409	0.841023	0.554546	0.768288	0.862658	29	29	29	29	0.837757	0.065551	0.289049	-1.68163	20.2147	17.6115	-0.0244671	0.265613	0.234029
HDL	PC	PC 30:1	PC 30:1	0.0971633	0.0686558	0.0854274	0.123139	0.0808436	0.0407072	0.0619237	0.125303	28	28	29	28	0.350825	0.676518	0.598902	-29.3397	-12.0785	26.7342	-0.501028	-0.185712	0.341806
HDL	PC	PC 31:0	PC 31:0	0.265949	0.297633	0.345119	0.301874	0.197769	0.230713	0.206884	0.154829	29	29	29	29	0.454635	0.00529507	0.155812	11.9135	29.7686	13.5081	0.162384	0.375941	0.182795
HDL	PC	PC 31:1	PC 31:1	0.0411303	0.0377802	0.0472126	0.0605889	0.0422852	0.0324794	0.0335271	0.0514641	28	28	28	27	0.758975	0.165169	0.00637938	-8.14507	14.788	47.3098	-0.122571	0.198972	0.558854
HDL	PC	PC 32:0	PC 32:0	4.23726	5.14579	5.40682	4.80624	1.1432	1.43208	1.63184	1.39741	29	29	29	29	0.00022582	5.19429e-06	0.0589596	21.4414	27.6017	13.4281	0.28026	0.351648	0.181778
HDL	PC	PC 32:1	PC 32:1	4.1715	3.55863	4.1849	4.65673	2.9904	2.21752	3.2855	3.78913	29	29	29	29	0.454635	0.947532	0.392932	-14.6919	0.321116	11.6321	-0.229246	0.00462531	0.158752
HDL	PC	PC 32:2	PC 32:2	1.63403	1.19435	1.22494	1.77487	0.680238	0.477237	0.640968	1.24676	29	29	29	29	0.00271229	0.00139937	0.988587	-26.9073	-25.0357	8.61943	-0.452201	-0.415724	0.119282
HDL	PC	PC 33:1	PC 33:1	1.25046	1.21167	1.28446	1.4054	0.587503	0.571351	0.649858	0.69884	29	29	29	29	0.837757	0.779723	0.213138	-3.10186	2.71914	12.3905	-0.0454591	0.0387051	0.16852
HDL	PC	PC 33:2	PC 33:2	1.55477	1.18395	1.17663	1.54669	0.585384	0.584144	0.567172	0.656903	29	29	29	29	0.000482768	0.000452224	0.955101	-23.8505	-24.321	-0.519272	-0.393093	-0.402035	-0.00751103
HDL	PC	PC 33:3	PC 33:3	0.0395881	0.0295954	0.0336381	0.0446383	0.0333787	0.0187788	0.0220167	0.0283301	26	27	27	24	0.62825	0.877155	0.443168	-25.2416	-15.0299	12.7569	-0.419692	-0.234973	0.173216
HDL	PC	PC 34:0	PC 34:0	1.24569	1.60204	1.53848	1.4573	0.383367	0.579541	0.596407	0.530981	29	29	29	29	0.00081452	0.00856852	0.093549	28.606	23.504	16.9871	0.362958	0.304558	0.226349
HDL	PC	PC 34:1	PC 34:1	95.0837	95.8463	99.6982	106.365	33.1083	30.0235	38.2527	36.7967	29	29	29	29	0.794518	0.554349	0.093549	0.802049	4.85313	11.8651	0.011525	0.0683699	0.16176
HDL	PC	PC 34:2	PC 34:2	170.817	146.878	144.681	180.886	51.6095	44.8256	49.6851	54.1335	29	29	29	29	0.00679021	0.00146056	0.452553	-14.0143	-15.3007	5.89436	-0.217831	-0.239579	0.0826258
HDL	PC	PC 34:3	PC 34:3	8.29567	6.47147	6.19691	9.23726	3.63155	2.75894	3.28032	5.30155	29	29	29	29	0.0153171	0.000412571	0.577508	-21.9898	-25.2995	11.3503	-0.358265	-0.42081	0.155106
HDL	PC	PC 34:4	PC 34:4	0.322735	0.246944	0.253786	0.365402	0.249493	0.159578	0.206667	0.472147	28	28	28	28	0.175454	0.213438	0.598018	-23.4838	-21.364	13.2204	-0.386163	-0.346738	0.179135
HDL	PC	PC 34:5	PC 34:5	0.0504927	0.186142	0.192644	0.0847182	0.0520978	0.123788	0.134136	0.069416	28	28	28	27	8.19862e-11	4.42218e-13	0.00637938	268.652	281.528	67.783	1.88226	1.93179	0.746597
HDL	PC	PC 35:1	PC 35:1	2.19152	2.08627	2.23193	2.34023	0.973589	0.608226	0.90035	0.829265	29	29	29	29	0.997301	0.665465	0.26601	-4.80255	1.84414	6.78577	-0.0710051	0.0263629	0.0947195
HDL	PC	PC 35:2	PC 35:2	4.62951	3.97542	3.89375	4.90756	1.60212	1.17755	1.26281	1.63915	29	29	29	29	0.0153391	0.00429431	0.386479	-14.1286	-15.8928	6.00602	-0.219751	-0.249698	0.0841462
HDL	PC	PC 35:3	PC 35:3	0.564774	0.398138	0.416158	0.548439	0.335363	0.174553	0.230247	0.249072	29	29	29	29	0.0261887	0.0392584	0.759682	-29.5048	-26.3143	-2.8924	-0.504404	-0.440543	-0.0423439
HDL	PC	PC 35:4	PC 35:4	0.585379	0.54765	0.536904	0.518002	0.391789	0.281257	0.340238	0.321202	29	29	29	29	0.757956	0.42756	0.386479	-6.44522	-8.28106	-11.5101	-0.0961167	-0.124708	-0.176415
HDL	PC	PC 35:5	PC 35:5	0.0679175	0.230254	0.291716	0.112081	0.0472482	0.124126	0.195746	0.108209	29	29	29	29	1.20004e-12	4.07153e-15	0.0502006	239.021	329.514	65.0255	1.76137	2.10271	0.722689
HDL	PC	PC 35:6	PC 35:6	0.0693191	0.0637992	0.0582817	0.059633	0.0594635	0.0519847	0.042091	0.0535881	27	25	26	23	0.629728	0.659953	0.169836	-7.96302	-15.9225	-13.9731	-0.119714	-0.250209	-0.217141
HDL	PC	PC 36:1	PC 36:1	18.0005	18.536	18.8875	21.2663	5.66202	5.7466	6.35323	7.08192	29	29	29	29	0.758975	0.659953	0.0429009	2.97501	4.92774	18.1431	0.0422943	0.0693962	0.240535
HDL	PC	PC 36:2	PC 36:2	117.138	104.496	100.1	127.753	32.9213	29.5131	35.4318	41.6517	29	29	29	29	0.0720326	0.00256939	0.321184	-10.792	-14.5453	9.06225	-0.164755	-0.226769	0.125152
HDL	PC	PC 36:3	PC 36:3	60.9568	47.1898	43.2546	59.7382	18.6688	12.4222	14.4309	18.9108	29	29	29	29	1.59534e-06	3.52498e-11	0.701761	-22.5849	-29.0405	-1.99911	-0.369312	-0.494933	-0.0291332
HDL	PC	PC 36:4	PC 36:4	45.8013	47.3862	47.393	43.4216	20.7442	15.6421	23.3306	19.9823	29	29	29	29	0.428439	0.757363	0.597287	3.46039	3.47529	-5.19563	0.0490785	0.0492864	-0.0769746
HDL	PC	PC 36:4a	PC 36:4a	14.1115	14.249	13.9878	18.014	6.9008	6.65974	7.47848	10.2825	29	29	29	29	0.997301	0.891448	0.136874	0.974518	-0.876985	27.6545	0.0139913	-0.012708	0.352245
HDL	PC	PC 36:4b	PC 36:4b	45.7853	47.4201	47.3725	43.2615	21.1109	15.7031	23.3555	20.0475	29	29	29	29	0.394494	0.757363	0.585131	3.57049	3.46658	-5.51221	0.0506131	0.0491648	-0.0818002
HDL	PC	PC 36:5	PC 36:5	13.8718	53.1322	60.2804	23.1522	11.0091	19.9834	24.2607	17.2992	29	29	29	29	1.99574e-25	5.18389e-28	1.27497e-05	283.022	334.553	66.9008	1.93743	2.11953	0.738991
HDL	PC	PC 36:6	PC 36:6	0.314288	0.492881	0.492457	0.395493	0.177181	0.215693	0.277583	0.327813	29	29	29	29	3.35438e-05	0.000393793	0.311439	56.8249	56.6899	25.838	0.649154	0.647912	0.331567
HDL	PC	PC 37:1	PC 37:1	0.0884051	0.100808	0.121365	0.127757	0.10419	0.136208	0.16148	0.201869	29	29	29	28	0.832284	0.766308	0.955101	14.0292	37.2824	44.5127	0.189403	0.457146	0.531196
HDL	PC	PC 37:2	PC 37:2	0.630898	0.540411	0.536467	0.724281	0.258141	0.159421	0.228304	0.313028	29	29	29	29	0.307891	0.0590223	0.275083	-14.3425	-14.9676	14.8017	-0.223348	-0.233916	0.199144
HDL	PC	PC 37:3	PC 37:3	0.958416	0.64811	0.601141	0.918866	0.483071	0.205107	0.221146	0.404367	29	28	29	29	0.00120933	8.4824e-06	0.988587	-32.377	-37.2777	-4.12656	-0.564414	-0.672949	-0.060797
HDL	PC	PC 37:4	PC 37:4	1.49667	1.60013	1.6036	1.47204	0.593632	0.462564	0.584626	0.530773	29	29	29	29	0.243843	0.394058	0.848053	6.91243	7.14455	-1.64615	0.0964296	0.0995585	-0.0239466
HDL	PC	PC 37:5	PC 37:5	0.639251	1.93866	2.32392	0.861384	0.360187	0.829287	1.00176	0.416668	29	29	29	29	3.33013e-21	6.60617e-25	0.00464233	203.27	263.538	34.749	1.6006	1.86211	0.430275
HDL	PC	PC 37:6	PC 37:6	0.279102	0.288695	0.266296	0.299941	0.150752	0.154765	0.144732	0.297068	29	29	29	29	0.883541	0.875972	0.779135	3.43727	-4.58832	7.46675	0.0487561	-0.0677622	0.10389
HDL	PC	PC 38:1	PC 38:1	0.962703	0.954549	1.01917	1.02742	0.37691	0.698019	0.556072	0.481367	29	29	29	29	0.0300777	0.757363	0.805512	-0.846949	5.86536	6.72272	-0.0122709	0.0822306	0.0938674
HDL	PC	PC 38:2	PC 38:2	1.85599	1.60888	1.49025	2.04576	0.703393	0.537868	0.486227	0.648258	29	29	29	29	0.103599	0.0195356	0.275083	-13.3143	-19.706	10.2248	-0.206134	-0.316635	0.140449
HDL	PC	PC 38:3	PC 38:3	12.9462	9.40612	8.01364	11.2742	5.68823	2.9418	3.07128	3.74819	29	29	29	29	0.000137621	3.02543e-10	0.249871	-27.3448	-38.1006	-12.9153	-0.460863	-0.692004	-0.199508
HDL	PC	PC 38:4	PC 38:4	32.801	37.7136	34.761	31.0119	11.589	9.92838	9.53143	8.56682	29	29	29	29	0.00572828	0.213438	0.649494	14.9769	5.9752	-5.45444	0.201344	0.0837266	-0.0809183
HDL	PC	PC 38:4a	PC 38:4a	4.61333	5.89808	6.26954	4.32467	1.814	1.74409	2.05985	1.2645	29	29	29	29	0.00015941	1.05596e-05	0.650176	27.8485	35.9004	-6.25712	0.354435	0.44255	-0.093219
HDL	PC	PC 38:4b	PC 38:4b	32.3703	37.1773	33.9631	30.4143	11.4365	9.68841	9.41369	8.57834	29	29	29	29	0.00596674	0.300427	0.598902	14.8498	4.92031	-6.04255	0.199748	0.069294	-0.0899206
HDL	PC	PC 38:5	PC 38:5	27.3713	57.8229	68.9665	37.1063	10.6981	17.0621	20.7618	11.3441	29	29	29	29	9.34849e-23	4.8921e-29	7.94441e-06	111.253	151.966	35.5662	1.07898	1.33323	0.438997
HDL	PC	PC 38:5a	PC 38:5a	12.8786	18.0706	23.837	17.9311	4.89478	6.26824	8.47266	5.6201	29	29	29	29	5.17147e-07	4.30431e-17	3.15564e-06	40.3146	85.0901	39.2315	0.488665	0.888228	0.477486
HDL	PC	PC 38:5b	PC 38:5b	8.36058	33.4023	39.0714	12.5968	5.09228	12.3638	14.4999	5.34198	29	29	29	29	3.78757e-31	1.98103e-34	6.64411e-06	299.521	367.329	50.6687	1.99827	2.22444	0.591379
HDL	PC	PC 38:6	PC 38:6	40.905	45.0396	47.5598	45.6846	14.4698	14.9029	21.363	22.2803	29	29	29	29	0.273108	0.123852	0.367594	10.108	16.2691	11.6847	0.138919	0.217467	0.159431
HDL	PC	PC 38:6a	PC 38:6a	3.48489	8.76747	8.66848	4.91329	1.85116	3.96685	4.03196	2.55091	29	29	29	29	2.0136e-18	6.58246e-18	0.00150172	151.585	148.745	40.9885	1.33105	1.31467	0.495578
HDL	PC	PC 38:6b	PC 38:6b	37.2573	36.5319	39.1091	40.6533	13.5057	13.3503	20.7689	20.7748	29	29	29	29	0.912259	0.901745	0.56072	-1.94703	4.97039	9.11507	-0.0283667	0.0699825	0.12585
HDL	PC	PC 38:7	PC 38:7	0.843009	1.49546	1.54675	1.04719	0.433008	0.71093	0.800594	0.662146	29	29	29	29	1.58409e-08	3.89833e-09	0.155812	77.3957	83.479	24.2206	0.826971	0.875615	0.312904
HDL	PC	PC 38:7a	PC 38:7a	0.349574	1.06222	1.09026	0.523861	0.283815	0.610192	0.690473	0.385658	29	29	29	29	4.89572e-12	2.7085e-12	0.0601866	203.861	211.882	49.8571	1.60341	1.641	0.583588
HDL	PC	PC 38:7b	PC 38:7b	0.333651	0.325547	0.354692	0.322231	0.179128	0.146464	0.19421	0.180169	29	29	29	29	0.997301	0.757363	0.727588	-2.42902	6.30603	-3.42283	-0.035476	0.0882235	-0.0502459
HDL	PC	PC 39:4	PC 39:4	0.209943	0.23356	0.18445	0.187554	0.106865	0.0809534	0.0892472	0.0966146	29	29	29	28	0.175454	0.461174	0.376674	11.2493	-12.1426	-10.6644	0.153796	-0.186764	-0.162693
HDL	PC	PC 39:5	PC 39:5	0.375995	0.697894	0.832962	0.548843	0.211389	0.222	0.235446	0.201704	29	29	29	29	6.94937e-09	5.81984e-12	0.000275743	85.6124	121.535	45.9708	0.892293	1.14754	0.54568
HDL	PC	PC 39:6	PC 39:6	0.775445	0.766938	0.823694	0.766189	0.419127	0.353231	0.405772	0.434844	29	29	29	29	0.997301	0.56672	0.955101	-1.09699	6.22216	-1.19364	-0.0159137	0.0870848	-0.0173242
HDL	PC	PC 40:3	PC 40:3	0.166677	0.119532	0.115872	0.12466	0.12927	0.0908293	0.0921909	0.0931656	29	29	29	29	0.201441	0.213438	0.386479	-28.2854	-30.4815	-25.2087	-0.479662	-0.524532	-0.419058
HDL	PC	PC 40:4	PC 40:4	0.921157	0.778071	0.674536	0.788848	0.382125	0.307921	0.277976	0.298715	29	29	28	28	0.155744	0.00128502	0.225745	-15.5332	-26.773	-14.3633	-0.243544	-0.449552	-0.223699
HDL	PC	PC 40:5	PC 40:5	4.87583	7.8479	10.2469	7.58383	1.50097	2.26852	3.25741	2.00489	29	29	29	29	3.80492e-13	1.10782e-23	5.60307e-11	60.9551	110.157	55.5392	0.686658	1.07147	0.637278
HDL	PC	PC 40:5a	PC 40:5a	1.33368	1.38884	1.39131	1.54445	0.521604	0.451249	0.575984	0.598651	29	29	29	29	0.62825	0.757363	0.112268	4.13549	4.32105	15.8033	0.0584619	0.0610303	0.211676
HDL	PC	PC 40:5b	PC 40:5b	2.94362	5.78277	8.13939	5.50464	1.08725	1.90813	2.99796	1.66495	29	29	29	29	5.88805e-18	3.93873e-29	2.42605e-15	96.4506	176.509	87.0022	0.974167	1.46733	0.903055
HDL	PC	PC 40:5c	PC 40:5c	0.698098	0.627036	0.626401	0.522534	0.828135	0.217551	0.279579	0.234528	29	29	29	29	0.521522	0.742014	0.37153	-10.1794	-10.2703	-25.149	-0.154882	-0.156343	-0.417906
HDL	PC	PC 40:6	PC 40:6	10.9649	12.0576	12.5079	11.8364	4.1735	3.7312	3.95034	3.30656	29	29	29	29	0.10607	0.0248501	0.178542	9.9654	14.0722	7.94804	0.13705	0.189947	0.110337
HDL	PC	PC 40:6a	PC 40:6a	0.922524	1.5302	1.72883	1.27822	0.581261	0.670882	0.647157	0.517474	29	29	29	29	4.29302e-10	1.41776e-13	2.70831e-05	65.8715	87.4026	38.5569	0.730066	0.906141	0.470479
HDL	PC	PC 40:6b	PC 40:6b	9.74363	10.5482	10.7224	10.625	3.7601	3.37311	3.56018	3.06206	29	29	29	29	0.206524	0.125171	0.160667	8.25703	10.0453	9.04545	0.114461	0.138098	0.12493
HDL	PC	PC 40:7	PC 40:7	2.69235	2.42537	2.29032	2.89895	1.19211	0.989657	1.02485	1.34531	29	29	29	29	0.303106	0.0404826	0.53038	-9.91633	-14.9324	7.67377	-0.150663	-0.233319	0.106667
HDL	PC	PC 40:8	PC 40:8	0.376879	0.338707	0.320223	0.448012	0.209503	0.15643	0.176255	0.32445	29	29	29	29	0.734269	0.399192	0.434002	-10.1284	-15.0329	18.8743	-0.154063	-0.235024	0.249437
HDL	PC O-	PC O-32:0	PC O-32:0	0.660397	0.76106	0.70723	0.730687	0.244054	0.343967	0.323757	0.357599	29	29	29	29	0.25757	0.766308	0.585131	15.2428	7.09158	10.6436	0.204677	0.0988451	0.145921
HDL	PC O-	PC O-32:1a	PC O-32:1a	0.191334	0.21339	0.185463	0.218532	0.142838	0.121306	0.132379	0.137675	29	29	29	29	0.570863	0.757363	0.407014	11.5275	-3.06835	14.215	0.1574	-0.0449603	0.191752
HDL	PC O-	PC O-32:1b	PC O-32:1b	0.503337	0.598611	0.584964	0.648121	0.191445	0.223446	0.228211	0.320125	29	29	29	29	0.0404548	0.104309	0.0187099	18.9285	16.2173	28.7649	0.250094	0.216825	0.364739
HDL	PC O-	PC O-34:0	PC O-34:0	0.110688	0.124972	0.121934	0.110148	0.0557567	0.0657918	0.0627767	0.0816148	29	29	29	29	0.62825	0.461174	0.723411	12.9048	10.16	-0.487306	0.175106	0.139601	-0.00704752
HDL	PC O-	PC O-34:1a	PC O-34:1a	0.251546	0.218021	0.2425	0.27022	0.208825	0.173689	0.157131	0.154677	29	29	29	29	0.934108	0.506194	0.118326	-13.3279	-3.59641	7.42354	-0.206361	-0.0528412	0.10331
HDL	PC O-	PC O-34:1b	PC O-34:1b	2.32379	2.50956	2.30499	2.45118	0.704993	0.860697	0.834281	0.864913	29	29	29	29	0.384278	0.757363	0.598902	7.99399	-0.809185	5.48158	0.110951	-0.0117216	0.0769911
HDL	PC O-	PC O-34:2a	PC O-34:2a	1.87675	1.74754	1.48235	2.179	0.721914	0.861872	0.59841	1.18774	29	29	29	29	0.384278	0.00331398	0.323358	-6.88463	-21.0152	16.1051	-0.102909	-0.340353	0.215432
HDL	PC O-	PC O-34:2b	PC O-34:2b	1.40836	1.57679	1.43116	1.71969	0.449109	0.654142	0.565046	0.747638	29	29	29	29	0.26579	0.98383	0.041412	11.9594	1.61884	22.1056	0.162975	0.0231679	0.28813
HDL	PC O-	PC O-34:3	PC O-34:3	2.88608	2.96464	2.63421	3.06831	1.09421	1.20008	1.09042	1.27281	29	29	29	29	0.880169	0.283307	0.599312	2.72186	-8.72714	6.31414	0.0387433	-0.131742	0.0883335
HDL	PC O-	PC O-36:1	PC O-36:1	1.28648	1.33294	1.36789	1.35229	0.452259	0.513035	0.811845	0.607928	29	29	29	29	0.791392	0.757363	0.682733	3.61067	6.32802	5.11513	0.0511726	0.0885218	0.0719703
HDL	PC O-	PC O-36:1a	PC O-36:1a	0.796567	0.863088	0.918881	0.832557	0.406642	0.406106	0.735543	0.527922	29	29	29	29	0.466257	0.506194	0.79514	8.35095	15.3552	4.51809	0.115712	0.206083	0.0637527
HDL	PC O-	PC O-36:1b	PC O-36:1b	0.387213	0.395652	0.392662	0.4334	0.197625	0.226164	0.220002	0.263326	29	29	29	29	0.990847	0.991865	0.579509	2.17943	1.40738	11.9282	0.0311048	0.0201626	0.162573
HDL	PC O-	PC O-36:2	PC O-36:2	1.56754	1.47361	1.36034	1.64501	0.388686	0.559063	0.464291	0.618634	29	29	29	29	0.219368	0.0113817	0.809526	-5.99199	-13.2181	4.94225	-0.0891444	-0.204534	0.0695956
HDL	PC O-	PC O-36:2a	PC O-36:2a	1.22522	1.16363	1.05496	1.30089	0.352783	0.475883	0.381643	0.512026	29	29	29	29	0.386193	0.0213959	0.723411	-5.02642	-13.8957	6.17612	-0.0744019	-0.215842	0.0864593
HDL	PC O-	PC O-36:2b	PC O-36:2b	0.208548	0.212864	0.213654	0.262975	0.0909412	0.122202	0.0786288	0.128844	29	29	29	29	0.4314	0.757363	0.215468	2.06977	2.4484	26.0983	0.0295557	0.0348974	0.334549
HDL	PC O-	PC O-36:3	PC O-36:3	3.15825	2.77517	2.41125	3.09283	0.918087	1.03949	1.02236	1.12895	29	29	29	29	0.0339095	1.15994e-06	0.616831	-12.1297	-23.6525	-2.07147	-0.186552	-0.389348	-0.0301989
HDL	PC O-	PC O-36:3a	PC O-36:3a	1.79489	1.43371	1.26284	1.77895	0.64277	0.601912	0.551934	0.750124	29	29	29	29	0.000241793	1.37181e-08	0.695714	-20.1226	-29.6429	-0.888097	-0.324141	-0.507232	-0.0128698
HDL	PC O-	PC O-36:3b	PC O-36:3b	0.715901	0.719538	0.641721	0.739964	0.297576	0.361229	0.328238	0.286573	29	29	29	29	0.880169	0.12989	0.713662	0.508034	-10.3618	3.3611	0.00731082	-0.157814	0.0476933
HDL	PC O-	PC O-36:4	PC O-36:4	4.929	4.77179	4.23466	4.59988	1.57606	1.67504	1.82861	1.77782	29	29	29	29	0.690934	0.0080831	0.275083	-3.1896	-14.0869	-6.67736	-0.0467661	-0.21905	-0.099701
HDL	PC O-	PC O-36:4a	PC O-36:4a	4.71356	4.55265	3.9268	4.48299	1.60364	1.61562	1.66101	1.74032	29	29	29	29	0.749355	0.00495424	0.469845	-3.41386	-16.6915	-4.89168	-0.050112	-0.263464	-0.0723565
HDL	PC O-	PC O-36:4b	PC O-36:4b	4.58678	4.4527	3.83144	4.43689	1.76105	1.59889	1.59702	1.73325	29	29	29	29	0.934315	0.178493	0.978677	-2.92301	-16.4677	-3.26788	-0.0427988	-0.259593	-0.0479331
HDL	PC O-	PC O-36:5	PC O-36:5	3.06981	4.60514	4.60693	3.27029	1.08276	1.55028	2.23405	1.15836	29	29	29	29	1.06026e-08	1.70958e-07	0.47135	50.0139	50.0721	6.53056	0.585096	0.585656	0.0912673
HDL	PC O-	PC O-36:5a	PC O-36:5a	0.57991	2.02099	2.27044	0.85031	0.499664	1.14258	1.54804	0.420711	29	29	29	29	5.46333e-17	3.99194e-18	0.000604413	248.501	291.515	46.6278	1.80116	1.96907	0.552159
HDL	PC O-	PC O-36:5b	PC O-36:5b	2.42294	2.52178	2.3044	2.35985	0.795098	0.812402	0.838559	0.807749	29	29	29	29	0.61306	0.586428	0.785645	4.07944	-4.89224	-2.60363	0.0576851	-0.072365	-0.03806
HDL	PC O-	PC O-36:6	PC O-36:6	0.383196	1.36537	1.59694	0.74657	0.364727	0.73452	0.861006	0.334261	29	29	29	29	1.43672e-17	9.06303e-20	2.24248e-06	256.312	316.741	94.8269	1.83314	2.05915	0.962193
HDL	PC O-	PC O-38:1	PC O-38:1	0.308574	0.340726	0.314529	0.368147	0.0964796	0.169638	0.106043	0.191022	29	29	29	29	0.808095	0.950339	0.455265	10.4195	1.92971	19.3057	0.142995	0.0275746	0.254663
HDL	PC O-	PC O-38:2	PC O-38:2	0.648407	0.540712	0.552626	0.75612	0.266663	0.165121	0.23335	0.328056	29	29	29	29	0.103166	0.0572051	0.1602	-16.6093	-14.7717	16.612	-0.262041	-0.230596	0.221716
HDL	PC O-	PC O-38:3	PC O-38:3	0.302958	0.295947	0.221582	0.294658	0.240903	0.228728	0.131176	0.208712	29	29	29	29	0.814467	0.213438	0.894322	-2.31407	-26.8604	-2.7397	-0.0337772	-0.451276	-0.040077
HDL	PC O-	PC O-38:4	PC O-38:4	2.4599	2.03684	1.453	1.96248	0.874838	0.836641	0.597546	0.758758	29	29	29	29	0.024462	7.19608e-10	0.0250118	-17.1982	-40.9325	-20.2214	-0.272267	-0.759565	-0.325926
HDL	PC O-	PC O-38:4a	PC O-38:4a	0.54327	0.492465	0.46603	0.528207	0.247999	0.22032	0.48372	0.286951	29	29	29	29	0.577332	0.0294274	0.682733	-9.35158	-14.2175	-2.77252	-0.141646	-0.221245	-0.040564
HDL	PC O-	PC O-38:4b	PC O-38:4b	1.69641	1.50564	1.11333	1.43877	0.68905	0.680536	0.560976	0.684174	29	29	29	29	0.197019	1.90794e-06	0.10534	-11.246	-34.3715	-15.1877	-0.172116	-0.607607	-0.237654
HDL	PC O-	PC O-38:5	PC O-38:5	6.17976	6.93151	6.39519	6.19293	2.13071	2.11912	2.23998	1.93358	29	29	29	29	0.0681029	0.665465	0.894322	12.1647	3.48607	0.213072	0.165619	0.0494366	0.00307071
HDL	PC O-	PC O-38:5a	PC O-38:5a	4.42022	4.27124	3.85337	4.26561	1.65494	1.30185	1.4074	1.31874	29	29	29	29	0.916578	0.0572051	0.83646	-3.37028	-12.8239	-3.49765	-0.0494612	-0.197996	-0.051364
HDL	PC O-	PC O-38:5b	PC O-38:5b	0.683835	1.44642	1.53046	0.908024	0.316546	0.701613	0.66057	0.377978	29	29	29	29	2.05232e-11	7.10718e-14	0.0228287	111.516	123.806	32.784	1.08077	1.16225	0.409081
HDL	PC O-	PC O-38:5c	PC O-38:5c	0.691504	0.708454	0.552299	0.625349	0.269345	0.290208	0.286819	0.314015	29	29	29	29	0.758975	0.0190945	0.300216	2.45106	-20.1309	-9.56693	0.0349349	-0.32429	-0.145078
HDL	PC O-	PC O-38:6	PC O-38:6	3.17806	5.25836	5.50142	3.88479	1.3285	1.75386	2.23985	1.42972	29	29	29	29	1.43876e-11	2.7085e-12	0.0148553	65.4582	73.106	22.2377	0.726467	0.791656	0.289689
HDL	PC O-	PC O-38:6a	PC O-38:6a	0.620463	1.98531	2.25511	0.973667	0.543894	0.939925	1.22208	0.43238	29	29	29	29	5.89643e-19	9.04367e-21	6.28916e-06	219.971	263.456	56.9258	1.67794	1.86178	0.650083
HDL	PC O-	PC O-38:6b	PC O-38:6b	1.93863	2.10902	1.96436	2.04206	0.682113	0.579032	0.617766	0.819865	29	29	29	29	0.203701	0.757363	0.682733	8.78903	1.327	5.33486	0.121533	0.0190186	0.074983
HDL	PC O-	PC O-38:6c	PC O-38:6c	0.301931	0.605771	0.703536	0.398296	0.308873	0.254463	0.463749	0.275056	29	29	29	29	6.93334e-10	2.2164e-11	0.0502006	100.632	133.012	31.9161	1.00455	1.22041	0.399621
HDL	PC O-	PC O-38:7	PC O-38:7	0.856341	1.05931	1.12047	0.924576	0.421877	0.439736	0.58673	0.430151	29	29	29	29	0.00888102	0.00251072	0.345852	23.7016	30.8439	7.96824	0.306864	0.387846	0.110607
HDL	PC O-	PC O-38:7a	PC O-38:7a	0.140711	0.339258	0.401005	0.229164	0.083671	0.174853	0.166518	0.124142	29	29	29	29	6.1328e-14	2.58724e-18	0.000111254	141.103	184.985	62.8622	1.26965	1.51089	0.703652
HDL	PC O-	PC O-38:7b	PC O-38:7b	0.689129	0.69985	0.708146	0.672767	0.347836	0.36302	0.506737	0.302451	29	29	29	29	0.758975	0.771566	0.609941	1.55579	2.75959	-2.37429	0.0222724	0.0392731	-0.0346669
HDL	PC O-	PC O-40:4	PC O-40:4	0.137256	0.133008	0.0843044	0.113003	0.112807	0.0926134	0.0392847	0.0577459	28	28	28	28	0.997301	0.0328503	0.59506	-3.09554	-38.5789	-17.6703	-0.045365	-0.703193	-0.280515
HDL	PC O-	PC O-40:5	PC O-40:5	0.947697	1.14866	0.987222	0.944562	0.330838	0.405959	0.389482	0.373171	29	29	29	29	0.0285253	0.766308	0.918298	21.2057	4.17059	-0.330843	0.277458	0.058948	-0.00478097
HDL	PC O-	PC O-40:6	PC O-40:6	0.608996	1.01226	1.11787	0.907065	0.284247	0.328083	0.437501	0.380358	29	29	29	29	1.9609e-10	5.30473e-13	1.27497e-05	66.218	83.5599	48.9442	0.733077	0.876251	0.574772
HDL	PC O-	PC O-40:7	PC O-40:7	1.04701	1.0271	0.925636	0.999582	0.445657	0.395004	0.425743	0.384028	29	29	28	29	0.983837	0.102842	0.779705	-1.90165	-11.5921	-4.52949	-0.0276992	-0.177752	-0.066873
HDL	SM	SM 31:1;2	SM 31:1;O2	0.0334611	0.0308146	0.0258874	0.0318252	0.0338093	0.0208304	0.0196076	0.0220962	29	28	27	29	0.695002	0.665465	0.682733	-7.90926	-22.6344	-4.88899	-0.118872	-0.370235	-0.0723157
HDL	SM	SM 32:1;2	SM 32:1;O2	1.17977	1.21026	1.32643	1.27589	0.418394	0.505951	0.553587	0.617255	29	29	29	29	0.997301	0.400791	0.716643	2.5848	12.4313	8.14705	0.0368169	0.169043	0.112994
HDL	SM	SM 32:2;2	SM 32:2;O2	0.130869	0.106298	0.101018	0.105746	0.0893909	0.0528067	0.0590823	0.0557194	29	29	29	29	0.529227	0.133123	0.35092	-18.7753	-22.8099	-19.1974	-0.300009	-0.373512	-0.307527
HDL	SM	SM 33:1;2	SM 33:1;O2	1.49272	1.52608	1.45402	1.6989	0.517764	0.494487	0.561514	0.607504	29	29	29	29	0.757956	0.742464	0.110459	2.23471	-2.59261	13.8124	0.0318851	-0.0378969	0.186658
HDL	SM	SM 33:2;2	SM 33:2;O2	0.0217267	0.0339	0.024764	0.0336573	0.0159102	0.0295263	0.017385	0.0212853	28	29	28	29	0.155744	0.779723	0.072974	56.0292	13.9794	54.9119	0.641816	0.188773	0.631448
HDL	SM	SM 34:0;2	SM 34:0;O2	0.984998	1.19891	1.17556	1.08345	0.360613	0.420033	0.334742	0.500034	29	29	29	29	0.186053	0.187007	0.779135	21.7165	19.3465	9.99557	0.283525	0.255156	0.137445
HDL	SM	SM 34:1;2	SM 34:1;O2	20.2453	23.044	23.5114	22.4914	4.38061	5.09233	5.43211	5.38597	29	29	29	29	0.00820529	0.00153927	0.0803373	13.8241	16.1328	11.0943	0.186806	0.215776	0.151785
HDL	SM	SM 34:2;2	SM 34:2;O2	2.57961	2.56626	2.73978	2.77618	0.702716	0.864871	0.854667	1.18506	29	29	29	29	0.861955	0.578082	0.599318	-0.517518	6.20894	7.62026	-0.0074856	0.0869053	0.10595
HDL	SM	SM 35;1;2	SM 35:1;O2	0.761318	0.911773	0.848357	0.818246	0.274652	0.404313	0.324679	0.344673	29	29	29	29	0.0622607	0.283307	0.599312	19.7625	11.4327	7.47754	0.260176	0.156173	0.104035
HDL	SM	SM 35:2;2	SM 35:2;O2	0.185769	0.192689	0.19267	0.219081	0.0732166	0.0988084	0.077565	0.115436	29	28	27	27	0.940279	0.950339	0.452553	3.72472	3.71479	17.932	0.0527598	0.0526217	0.237955
HDL	SM	SM 36:0;2	SM 36:0;O2	0.40227	0.381903	0.450083	0.379418	0.243151	0.287479	0.310957	0.225316	29	29	29	29	0.479241	0.578082	0.783917	-5.06308	11.8857	-5.68071	-0.0749588	0.162026	-0.0843753
HDL	SM	SM 36:1;2	SM 36:1;O2	5.34536	6.42543	6.23449	5.94626	1.91909	2.45454	2.21824	2.42372	29	29	29	29	0.00797425	0.0173918	0.227679	20.2058	16.6337	11.2416	0.265506	0.221984	0.153696
HDL	SM	SM 36;2:2	SM 36:2;O2	2.50448	2.65197	2.7724	2.77816	0.691751	0.731126	0.817484	0.908036	29	29	29	29	0.439328	0.102842	0.169836	5.88921	10.6978	10.9278	0.0825555	0.146627	0.149621
HDL	SM	SM 36:3;2	SM 36:3;O2	0.169102	0.158939	0.165124	0.203154	0.0787018	0.057874	0.065737	0.0882098	29	29	29	28	0.867446	0.935773	0.190212	-6.01031	-2.35286	20.1369	-0.0894256	-0.0343503	0.264679
HDL	SM	SM 37:0;2	SM 37:0;O2	0.674808	0.737504	0.546258	0.5511	0.62704	0.562468	0.524854	0.582188	28	28	28	27	0.623251	0.659953	0.598902	9.29096	-19.0498	-18.3324	0.128174	-0.304894	-0.292164
HDL	SM	SM 37:1;2	SM 37:1;O2	1.31962	1.46229	1.39877	1.40801	0.530837	0.744659	0.628848	0.658092	29	29	29	29	0.540886	0.742014	0.599312	10.8118	5.99831	6.69813	0.148111	0.0840412	0.0935349
HDL	SM	SM 37:2;2	SM 37:2;O2	0.79931	0.929314	0.6709	1.16937	0.950816	1.03004	0.765924	0.855583	29	29	29	29	0.997301	0.88138	0.0816699	16.2646	-16.065	46.2981	0.217412	-0.252656	0.548911
HDL	SM	SM 38:0;2	SM 38:0;O2	0.363831	0.355366	0.356877	0.368233	0.361084	0.269812	0.267786	0.306799	28	29	29	29	0.912106	0.835874	0.805512	-2.32645	-1.91125	1.20989	-0.0339602	-0.0278405	0.0173503
HDL	SM	SM 38:1;2	SM 38:1;O2	5.52623	6.6045	6.02095	5.9229	1.83026	2.75247	2.493	2.84586	29	29	29	29	0.0858348	0.500696	0.809526	19.5118	8.95214	7.17802	0.257153	0.123695	0.100009
HDL	SM	SM 38:2;2	SM 38:2;O2	2.3658	2.7558	2.5249	2.63948	0.930638	1.13758	0.907471	0.952156	29	29	29	29	0.0558213	0.394058	0.1636	16.4851	6.725	11.5684	0.220146	0.0938981	0.157929
HDL	SM	SM 39:0;2	SM 39:0;O2	0.111506	0.122837	0.127163	0.118478	0.0965213	0.132619	0.126199	0.139215	29	29	29	29	0.811123	0.259903	0.849509	10.1609	14.0412	6.25227	0.139613	0.189556	0.0874937
HDL	SM	SM 39:1;2	SM 39:1;O2	2.35141	2.80012	2.67882	2.6427	0.799585	1.29879	1.48722	1.172	29	29	29	29	0.10244	0.390283	0.355456	19.0822	13.9238	12.3878	0.251958	0.188069	0.168486
HDL	SM	SM 39:2;2	SM 39:2;O2	0.934915	0.989521	0.804752	1.02499	0.402115	0.528639	0.329067	0.541199	29	29	29	29	0.997301	0.122504	0.598902	5.84072	-13.9225	9.6348	0.0818947	-0.216292	0.132706
HDL	SM	SM 40:0;2	SM 40:0;O2	0.34275	0.341234	0.394906	0.384436	0.246139	0.199779	0.363217	0.252409	29	29	29	29	0.793617	0.491476	0.392932	-0.442228	15.2168	12.1621	-0.00639415	0.204351	0.165585
HDL	SM	SM 40:1;2	SM 40:1;O2	13.2198	16.9964	16.3975	15.0209	5.50886	8.78034	8.76141	7.27474	29	29	29	29	0.0186508	0.0386904	0.296339	28.568	24.0372	13.6243	0.362531	0.310772	0.184271
HDL	SM	SM 40:2;2	SM 40:2;O2	10.0921	11.6921	10.7414	10.724	3.79804	4.88323	4.22207	4.4833	29	29	29	29	0.10244	0.574405	0.599312	15.8535	6.43416	6.26158	0.212301	0.0899612	0.0876201
HDL	SM	SM 40:3;2	SM 40:3;O2	0.829473	0.827546	0.769612	0.82791	0.382196	0.466532	0.3969	0.441371	29	29	29	29	0.694274	0.496489	0.83646	-0.232236	-7.21672	-0.188424	-0.00335435	-0.108063	-0.00272095
HDL	SM	SM 41:0;2	SM 41:0;O2	0.282984	0.253127	0.248576	0.305177	0.361292	0.39397	0.242543	0.399024	29	28	29	29	0.997301	0.757363	0.452553	-10.5507	-12.1591	7.8425	-0.160857	-0.187036	0.108926
HDL	SM	SM 41:1;2	SM 41:1;O2	5.65862	7.0373	6.83449	6.18852	2.88836	4.51221	4.09144	3.68735	29	29	29	29	0.104663	0.0962182	0.548766	24.3644	20.7802	9.36454	0.314573	0.272383	0.129145
HDL	SM	SM 41:2;2	SM 41:2;O2	4.77185	5.71017	5.36254	5.17727	1.61558	2.4867	1.99104	2.13023	29	29	29	29	0.0602035	0.182253	0.485048	19.6636	12.3787	8.49621	0.258985	0.168368	0.117645
HDL	SM	SM 41:3;2	SM 41:3;O2	1.11803	1.0668	0.901773	1.00704	0.546516	0.538757	0.434028	0.501181	29	29	29	29	0.62825	0.0173918	0.326066	-4.58236	-19.3426	-9.92697	-0.0676721	-0.310121	-0.150833
HDL	SM	SM 42:0;2	SM 42:0;O2	0.181471	0.196151	0.178933	0.151647	0.163876	0.152733	0.147669	0.123624	29	29	29	29	0.62825	0.923085	0.407014	8.0893	-1.39868	-16.4347	0.112224	-0.0203212	-0.259023
HDL	SM	SM 42;1;2	SM 42:1;O2a	8.785	10.1365	9.46495	9.4005	5.61138	6.39648	6.16335	6.04924	29	29	29	29	0.260964	0.561425	0.573406	15.3844	7.73989	7.00619	0.206448	0.107553	0.0976942
HDL	SM	SM 42:1;2	SM 42:1;O2b	0.771135	0.984987	0.915048	0.835927	0.556953	0.895033	0.747923	0.553949	29	29	29	29	0.439294	0.378364	0.56072	27.7321	18.6626	8.40217	0.353121	0.246865	0.116394
HDL	SM	SM 42;2;2	SM 42:2;O2	33.9282	41.162	39.1392	37.5883	17.9657	23.1583	21.0798	22.3504	29	29	29	29	0.0985512	0.203256	0.545942	21.3207	15.3589	10.7876	0.278826	0.206129	0.147797
HDL	SM	SM 42;3;2	SM 42:3;O2	11.8317	13.5877	12.4942	12.4841	3.99601	5.87147	5.23563	4.83589	29	29	29	29	0.201441	0.766308	0.695714	14.8417	5.59912	5.51349	0.199646	0.0785978	0.0774274
HDL	SM	SM 42:4:2	SM 42:4;O2	1.22975	1.63277	1.49661	1.34204	0.444211	0.86806	0.597401	0.654863	29	29	29	29	0.0147838	0.0437169	0.616831	32.7727	21.7	9.13086	0.408959	0.283329	0.126059
HDL	SM	SM 43:0;2	SM 43:0;O2	0.0921712	0.079193	0.0992154	0.0858204	0.0861655	0.0823418	0.109478	0.0840878	29	27	29	28	0.394494	0.748887	0.727525	-14.0805	7.64251	-6.89025	-0.218943	0.106248	-0.102996
HDL	SM	SM 43:1;2	SM 43:1;O2	0.565473	0.620057	0.614025	0.559089	0.35385	0.436619	0.499789	0.337219	29	29	29	29	0.692575	0.757363	0.966578	9.65285	8.58609	-1.12887	0.132943	0.118839	-0.0163788
HDL	SM	SM 43:2;2	SM 43:2;O2	1.59095	1.92143	1.82491	1.61515	0.803665	1.29427	1.18869	1.18636	29	29	29	29	0.518421	0.614434	0.598902	20.7725	14.7061	1.521	0.272292	0.197942	0.0217782
HDL	SM	SM 43:3;2	SM 43:3;O2	0.198269	0.288371	0.238622	0.233662	0.109761	0.225171	0.140497	0.16014	29	29	29	29	0.175454	0.598039	0.633246	45.4446	20.3529	17.8514	0.54047	0.267271	0.236969
HDL	SM	SM 44:1;2	SM 44:1;O2	0.0598708	0.0648605	0.0483903	0.0524766	0.050821	0.0769887	0.0454563	0.0381661	28	27	28	25	0.937965	0.238282	0.545942	8.33414	-19.1755	-12.3503	0.115488	-0.307135	-0.190179
HDL	SM	SM 44:2;2	SM 44:2;O2	0.245189	0.322255	0.294163	0.329757	0.178191	0.239497	0.213438	0.268178	29	29	29	29	0.16319	0.399192	0.227679	31.4314	19.9739	34.4912	0.39431	0.262721	0.427512
HDL	SM	SM 44:3;2	SM 44:3;O2	0.233978	0.307857	0.288635	0.263342	0.128812	0.176396	0.191554	0.183699	29	29	29	29	0.0813085	0.317781	0.988587	31.5751	23.3596	12.5497	0.395887	0.302869	0.170562
HDL	TG	TG 46:0	TG 46:0	0.195587	0.153019	0.181235	0.3129	0.156658	0.0865091	0.164418	0.342272	29	29	29	29	0.326541	0.491138	0.176473	-21.7641	-7.338	59.9796	-0.354097	-0.10995	0.677888
HDL	TG	TG 46:1	TG 46:1	0.747398	0.474209	0.554108	1.13844	1.12947	0.518425	0.414039	1.34213	29	29	29	29	0.12806	0.766308	0.041412	-36.552	-25.8617	52.32	-0.656354	-0.431709	0.607106
HDL	TG	TG 46:2	TG 46:2	0.429695	0.262931	0.26319	0.539861	0.766049	0.403024	0.215728	0.589471	29	29	29	29	0.0755106	0.444081	0.110699	-38.8099	-38.7495	25.6381	-0.708629	-0.707207	0.329274
HDL	TG	TG 46:3	TG 46:3	0.0918445	0.0672047	0.0572269	0.113885	0.15235	0.119163	0.0546759	0.116589	29	29	29	29	0.684848	0.583907	0.0413626	-26.8277	-37.6915	23.9973	-0.45063	-0.682498	0.310309
HDL	TG	TG 47:0	TG 47:0	0.158694	0.166999	0.169414	0.23031	0.0876986	0.0909836	0.0918109	0.28087	29	29	29	29	0.940333	0.757363	0.35092	5.23328	6.75471	45.128	0.073591	0.0942997	0.537326
HDL	TG	TG 47:1	TG 47:1	0.253829	0.200331	0.208359	0.360475	0.184512	0.107697	0.114189	0.296096	29	29	29	29	0.318981	0.471614	0.0816699	-21.0767	-17.9137	42.0147	-0.341476	-0.284787	0.506041
HDL	TG	TG 47:2	TG 47:2	0.13675	0.106474	0.0997529	0.207247	0.191904	0.0682261	0.0724257	0.264042	29	29	29	29	0.998358	0.757363	0.215468	-22.1393	-27.0544	51.5524	-0.361033	-0.455108	0.599816
HDL	TG	TG 47:3	TG 47:3	0.0113974	0.00688617	0.00683309	0.0123652	0.00168449	0.00967867	0.00554695	0.00832227	3	4	4	4	0.564698	0.496489	0.646265	-39.5812	-40.047	8.49176	-0.726932	-0.738097	0.117585
HDL	TG	TG 48:0	TG 48:0	0.34463	0.265229	0.340615	0.539503	0.227987	0.159139	0.245668	0.537504	29	29	29	29	0.209129	0.951392	0.249871	-23.0397	-1.16514	56.5453	-0.377813	-0.0169081	0.64658
HDL	TG	TG 48:1	TG 48:1	1.47249	1.08119	1.33887	2.10672	1.2884	0.628534	0.944247	1.69941	29	29	29	29	0.201441	0.866968	0.0502006	-26.574	-9.07421	43.072	-0.445638	-0.137238	0.516742
HDL	TG	TG 48:2	TG 48:2	2.4183	1.59426	1.77731	3.2927	2.80835	1.38406	1.40936	3.03764	29	29	29	29	0.125324	0.482472	0.0236902	-34.0753	-26.5061	36.1572	-0.60111	-0.444303	0.445274
HDL	TG	TG 48:3	TG 48:3	0.840039	0.549706	0.547467	0.942002	1.12485	0.68108	0.509371	0.858608	29	29	29	29	0.371512	0.482472	0.041412	-34.5618	-34.8284	12.1378	-0.611796	-0.617684	0.165273
HDL	TG	TG 48:4	TG 48:4	0.150681	0.107639	0.0896303	0.160175	0.189396	0.147743	0.0610617	0.125912	29	29	29	29	0.368534	0.51906	0.246993	-28.5648	-40.5164	6.30081	-0.485293	-0.749437	0.0881525
HDL	TG	TG 49:0	TG 49:0	0.0961935	0.0857875	0.10454	0.232268	0.0489079	0.0313742	0.0584293	0.510224	29	29	29	29	0.812594	0.757363	0.275083	-10.8178	8.67685	141.459	-0.165173	0.120045	1.27178
HDL	TG	TG 49:1	TG 49:1	0.666261	0.58184	0.647023	0.920343	0.609813	0.276164	0.42489	0.876108	29	29	29	29	0.997301	0.687499	0.10375	-12.6709	-2.88737	38.1356	-0.195465	-0.0422692	0.466085
HDL	TG	TG 49:2	TG 49:2	2.2491	2.18146	2.0511	2.31794	2.28054	2.31001	1.7652	2.36204	29	29	29	29	0.6342	0.75663	0.899958	-3.00764	-8.80373	3.06056	-0.044057	-0.132953	0.0434924
HDL	TG	TG 49:3	TG 49:3	0.112647	0.091895	0.089506	0.15261	0.121341	0.0725131	0.0695745	0.16964	29	29	29	29	0.758975	0.757363	0.193439	-18.4221	-20.543	35.4763	-0.293751	-0.331753	0.438041
HDL	TG	TG 50:0	TG 50:0	0.351586	0.327945	0.353688	0.710957	0.231174	0.200255	0.21168	1.3508	29	29	29	29	0.758975	0.950339	0.181765	-6.72396	0.597943	102.214	-0.100421	0.0086008	1.01589
HDL	TG	TG 50:1	TG 50:1	3.26557	2.72711	3.31117	4.92234	2.23711	1.51516	2.04399	3.81558	29	29	29	29	0.353463	0.757363	0.010145	-16.489	1.3966	50.7346	-0.259962	0.0200093	0.592011
HDL	TG	TG 50:2	TG 50:2	4.94132	3.99602	4.47363	5.91771	3.47922	1.90437	2.47814	3.3388	29	29	29	29	0.183054	0.757363	0.0451897	-19.1304	-9.46489	19.7597	-0.306331	-0.143451	0.260143
HDL	TG	TG 50:3	TG 50:3	4.81018	3.73463	4.20502	6.71175	4.61205	2.64466	3.66391	8.4735	29	29	29	29	0.371512	0.748887	0.0502006	-22.3598	-12.5807	39.5324	-0.365125	-0.193976	0.4806
HDL	TG	TG 50:4a	TG 50:4a	1.24668	0.918332	1.02995	1.52463	1.34904	0.838072	0.978477	1.62432	29	29	29	29	0.62825	0.767227	0.118326	-26.3379	-17.3851	22.2953	-0.441005	-0.275525	0.290369
HDL	TG	TG 50:4b	TG 50:4b	0.116251	0.10789	0.0972073	0.171547	0.147837	0.14164	0.0809274	0.168951	29	29	29	29	0.883165	0.757363	0.0137627	-7.19182	-16.3814	47.5662	-0.107676	-0.258104	0.561362
HDL	TG	TG 50:5a	TG 50:5a	0.19499	0.1605	0.166116	0.200467	0.235232	0.20867	0.142506	0.173651	29	29	29	29	0.900522	0.757363	0.181069	-17.6882	-14.8077	2.80911	-0.280829	-0.231206	0.039968
HDL	TG	TG 50:5b	TG 50:5b	0.0267631	0.0658004	0.0876717	0.0569432	0.0268527	0.0876026	0.0862315	0.0610652	29	29	29	29	7.2582e-05	8.70074e-09	0.00108404	145.862	227.584	112.767	1.29785	1.71186	1.08928
HDL	TG	TG 51:0	TG 51:0	0.0297067	0.0247245	0.0322144	0.0669187	0.022884	0.0116781	0.0245272	0.102142	29	29	29	29	0.928769	0.882609	0.0184298	-16.7713	8.44175	125.265	-0.264848	0.11692	1.17162
HDL	TG	TG 51:1	TG 51:1	0.515108	0.413691	0.487648	0.83028	0.469392	0.259859	0.350592	0.922715	29	29	29	29	0.563412	0.757363	0.0381743	-19.6884	-5.33098	61.1855	-0.316321	-0.0790358	0.688722
HDL	TG	TG 51:2	TG 51:2	1.48359	1.14944	1.32086	1.65422	1.6238	0.727693	1.06163	1.26914	29	29	29	29	0.371512	0.981481	0.178264	-22.523	-10.9687	11.5012	-0.368159	-0.167616	0.15706
HDL	TG	TG 51:3	TG 51:3	0.832782	0.660707	0.734205	0.93271	0.809765	0.449879	0.630132	0.749057	29	29	29	29	0.428439	0.717508	0.241332	-20.6627	-11.837	11.9993	-0.333928	-0.181755	0.16349
HDL	TG	TG 51:4	TG 51:4	0.261518	0.220549	0.221971	0.381785	0.257712	0.187044	0.192047	0.507119	29	29	29	29	0.912106	0.757363	0.215468	-15.6661	-15.1224	45.9879	-0.245815	-0.236544	0.545849
HDL	TG	TG 51:5	TG 51:5	0.0398855	0.0383785	0.0473404	0.073972	0.0187759	0.0205582	0.0279363	0.105819	29	29	29	29	0.749693	0.647563	0.181765	-3.77835	18.6907	85.4609	-0.0555666	0.247207	0.891115
HDL	TG	TG 52:1	TG 52:1	2.27939	2.06199	2.35335	4.30933	1.97014	1.53729	1.6769	6.31041	29	29	29	29	0.758975	0.682038	0.0137717	-9.53774	3.2449	89.0565	-0.144612	0.0460705	0.918818
HDL	TG	TG 52:2	TG 52:2	17.3392	15.4657	16.7864	20.8927	9.16515	5.92271	7.65873	9.71787	29	29	29	29	0.531996	0.972261	0.067878	-10.8048	-3.18812	20.4941	-0.164962	-0.0467439	0.268962
HDL	TG	TG 52:3	TG 52:3	15.5975	14.5018	15.0994	16.3946	7.07105	4.45282	5.18794	4.71048	29	29	29	29	0.758975	0.98383	0.321184	-7.02481	-3.19365	5.11028	-0.105082	-0.0468264	0.0719038
HDL	TG	TG 52:4	TG 52:4	10.0036	9.15336	9.46861	15.1636	7.07182	5.29665	6.58418	25.1659	29	29	29	29	0.940279	0.818557	0.215468	-8.49914	-5.34782	51.5817	-0.128143	-0.0792923	0.600095
HDL	TG	TG 52:5a	TG 52:5a	2.14367	1.69837	1.8126	2.96149	2.07468	1.26783	1.67663	4.98455	29	29	29	29	0.912259	0.743086	0.437384	-20.7729	-15.4443	38.1503	-0.335934	-0.242026	0.466239
HDL	TG	TG 52:5b	TG 52:5b	0.164936	0.285297	0.355822	0.214028	0.236164	0.209853	0.263251	0.195455	29	29	29	29	7.46732e-05	4.87059e-07	0.452553	72.9742	115.733	29.7645	0.790556	1.10925	0.375896
HDL	TG	TG 52:5c	TG 52:5c	0.0703505	0.181124	0.275085	0.117242	0.0679651	0.128243	0.212035	0.116248	29	29	29	29	3.1589e-09	3.18607e-15	0.0396862	157.46	291.02	66.6546	1.36435	1.96724	0.736861
HDL	TG	TG 52:6a	TG 52:6a	0.161235	0.149771	0.163143	0.237369	0.154071	0.12057	0.137436	0.348851	29	29	29	29	0.758975	0.742464	0.359538	-7.10998	1.18336	47.2194	-0.106405	0.016972	0.557968
HDL	TG	TG 52:6b	TG 52:6b	0.136174	0.315459	0.410323	0.201143	0.16886	0.304045	0.453768	0.224547	29	29	29	29	5.49237e-09	7.03466e-12	0.00998258	131.66	201.324	47.7106	1.21201	1.59131	0.562773
HDL	TG	TG 52:7	TG 52:7	0.0374099	0.119661	0.123135	0.0609023	0.0261764	0.146553	0.121646	0.0487502	29	29	29	29	3.15664e-09	2.45251e-11	0.0360133	219.864	229.152	62.7974	1.67746	1.71876	0.703078
HDL	TG	TG 53:1	TG 53:1	0.103608	0.103087	0.106472	0.171104	0.0717759	0.0623411	0.0909787	0.222929	29	29	29	29	0.951072	0.98383	0.329811	-0.502898	2.76438	65.1454	-0.00727359	0.0393403	0.723736
HDL	TG	TG 53:2	TG 53:2	0.768096	0.670407	0.721218	1.24731	0.602318	0.37245	0.414746	2.19466	29	29	29	29	0.61306	0.996399	0.171281	-12.7183	-6.10308	62.39	-0.19625	-0.0908503	0.699463
HDL	TG	TG 53:3	TG 53:3	0.8906	0.798713	0.865983	0.955121	0.727198	0.464515	0.667216	0.587384	29	29	29	29	0.806273	0.946818	0.355456	-10.3173	-2.76403	7.24474	-0.157099	-0.0404381	0.100907
HDL	TG	TG 53:4	TG 53:4	0.355686	0.314321	0.344323	0.418814	0.277176	0.167946	0.26207	0.327528	29	29	29	29	0.951072	0.968737	0.289049	-11.6294	-3.1947	17.7482	-0.178362	-0.046842	0.235705
HDL	TG	TG 53:5	TG 53:5	0.141501	0.129649	0.139424	0.248512	0.125225	0.0794214	0.121087	0.503692	29	29	29	29	0.837757	0.830907	0.215468	-8.37569	-1.46786	75.6257	-0.126198	-0.0213338	0.812504
HDL	TG	TG 54:1	TG 54:1	0.212842	0.200838	0.246584	0.545406	0.146515	0.115465	0.204677	1.3927	29	29	29	29	0.997301	0.665465	0.041412	-5.63964	15.8531	156.25	-0.0837472	0.212297	1.35755
HDL	TG	TG 54:2	TG 54:2	3.51244	3.43824	3.70239	7.39422	2.67796	1.89281	2.42299	16.8854	29	29	29	29	0.974987	0.748887	0.0336438	-2.11245	5.4081	110.515	-0.0308027	0.0759858	1.07393
HDL	TG	TG 54:3	TG 54:3	7.07236	6.62393	6.51317	8.37654	3.92843	2.19783	3.23	4.72354	29	29	29	29	0.915017	0.748887	0.198369	-6.34065	-7.90678	18.4405	-0.094505	-0.118833	0.244162
HDL	TG	TG 54:4	TG 54:4	5.80363	5.70407	5.33746	6.40769	2.97337	1.87226	2.70194	3.52033	29	29	29	29	0.758975	0.58883	0.426456	-1.71558	-8.0325	10.4082	-0.0249654	-0.120804	0.142847
HDL	TG	TG 54:5a	TG 54:5a	4.94679	5.00817	5.01695	9.1195	3.62481	2.80118	3.7113	19.5371	29	29	29	29	0.589146	0.884558	0.213138	1.24074	1.41829	84.3517	0.0177899	0.0203179	0.882461
HDL	TG	TG 54:5b	TG 54:5b	0.970124	1.01922	1.03263	1.04838	0.61755	0.701926	0.579999	0.599341	29	29	29	29	0.899227	0.473575	0.492128	5.06112	6.44348	8.06648	0.0712289	0.0900876	0.111919
HDL	TG	TG 54:6a	TG 54:6a	1.65744	1.42469	1.47023	2.71795	1.77724	1.09863	1.40399	5.78741	29	29	29	29	0.758975	0.996399	0.386479	-14.0429	-11.2955	63.9844	-0.218311	-0.17292	0.713559
HDL	TG	TG 54:6b	TG 54:6b	0.860148	2.58405	2.98318	1.64496	0.486259	1.70768	2.00291	2.41613	29	29	29	29	6.38193e-15	9.3785e-18	0.00345252	200.419	246.822	91.2418	1.58698	1.7942	0.935398
HDL	TG	TG 54:7a	TG 54:7a	0.324849	0.360033	0.316098	0.620716	0.329603	0.376651	0.326657	1.16963	29	29	29	29	0.608558	0.659953	0.181765	10.8308	-2.69381	91.078	0.148359	-0.0393965	0.934162
HDL	TG	TG 54:7b	TG 54:7b	0.32235	1.29848	1.57917	0.676699	0.285606	1.03217	1.3852	0.981396	29	29	29	29	1.89576e-18	4.6129e-21	0.000614207	302.818	389.894	109.927	2.01013	2.29247	1.06989
HDL	TG	TG 54:8	TG 54:8	0.106696	0.249169	0.248336	0.127622	0.132943	0.293233	0.209731	0.111199	29	29	29	29	1.23631e-09	5.09806e-10	0.0841073	133.533	132.752	19.6129	1.22363	1.21879	0.258373
HDL	TG	TG 55:2	TG 55:2	0.0259159	0.0321599	0.034008	0.122959	0.0207299	0.0222554	0.0324267	0.412669	29	29	29	29	0.540886	0.757363	0.078701	24.0937	31.2244	374.455	0.311429	0.392036	2.24627
HDL	TG	TG 55:3	TG 55:3	0.0681236	0.0601987	0.0565256	0.0866653	0.0575034	0.0443395	0.0497941	0.0686402	27	26	27	29	0.758975	0.482472	0.296339	-11.6331	-17.025	27.2178	-0.178422	-0.269251	0.3473
HDL	TG	TG 55:4	TG 55:4	0.0517268	0.0411749	0.0340093	0.047244	0.0603158	0.0395976	0.0239772	0.0404133	29	29	29	28	0.598499	0.390283	0.954528	-20.3992	-34.2521	-8.6663	-0.329146	-0.604983	-0.130781
HDL	TG	TG 55:5	TG 55:5	0.030458	0.0318572	0.0292397	0.0363206	0.0265194	0.0201227	0.0178782	0.0194482	29	29	29	29	0.692575	0.920988	0.230635	4.59389	-4.00014	19.248	0.0647986	-0.0588957	0.253965
HDL	TG	TG 55:6	TG 55:6	0.0464683	0.0825994	0.0940018	0.0662898	0.0352291	0.0502063	0.0564813	0.0889101	29	29	29	29	0.000314755	6.59904e-06	0.418455	77.7543	102.292	42.656	0.829884	1.01644	0.51254
HDL	TG	TG 55:7	TG 55:7	0.0286692	0.0502952	0.0567783	0.0334342	0.0269671	0.0509108	0.065963	0.0405511	29	29	29	29	0.00734818	0.00314124	0.849742	75.4326	98.0462	16.6204	0.810917	0.985837	0.221821
HDL	TG	TG 56:10a	TG 56:10a	0.147012	0.181866	0.173955	0.144178	0.311375	0.255363	0.257094	0.251087	29	29	29	29	0.000644729	0.00387064	0.262199	23.708	18.3268	-1.92775	0.306938	0.242777	-0.0280831
HDL	TG	TG 56:10b	TG 56:10b	0.0243788	0.166413	0.21776	0.0331094	0.0284255	0.169035	0.292533	0.0340859	29	29	29	29	2.16e-17	1.58053e-19	0.178264	582.613	793.233	35.8122	2.77107	3.15904	0.441613
HDL	TG	TG 56:2	TG 56:2	0.119067	0.132084	0.12245	0.338032	0.0746807	0.0850234	0.0651007	0.948578	29	29	29	29	0.801946	0.946818	0.0287007	10.9327	2.84128	183.901	0.149684	0.0404194	1.50539
HDL	TG	TG 56:3	TG 56:3	0.454753	0.405197	0.383122	1.11899	0.412576	0.264034	0.303324	3.29032	29	29	29	29	0.900522	0.578082	0.140374	-10.8973	-15.7515	146.066	-0.166459	-0.247277	1.29905
HDL	TG	TG 56:4a	TG 56:4a	0.298361	0.300131	0.304829	0.305457	0.164377	0.160552	0.19444	0.19671	29	29	29	29	0.940279	0.946818	0.800576	0.593177	2.16805	2.37843	0.00853246	0.0309441	0.0339117
HDL	TG	TG 56:4b	TG 56:4b	0.14089	0.111125	0.0924893	0.14433	0.103141	0.0927043	0.0562983	0.255287	29	29	29	29	0.201253	0.0952682	0.181765	-21.1264	-34.3534	2.44181	-0.342385	-0.607208	0.0348046
HDL	TG	TG 56:5a	TG 56:5a	0.354796	0.267387	0.311734	0.346116	0.262401	0.210064	0.295867	0.286498	29	29	29	29	0.157	0.378641	0.361005	-24.6365	-12.1372	-2.44648	-0.408062	-0.186676	-0.0357342
HDL	TG	TG 56:5b	TG 56:5b	0.660644	0.668091	0.692777	0.618985	0.321863	0.358968	0.32799	0.326816	29	29	29	29	0.997301	0.676518	0.367594	1.12726	4.86386	-6.30581	0.016172	0.0685176	-0.0939686
HDL	TG	TG 56:5c	TG 56:5c	0.408826	0.389824	0.456673	0.394352	0.387844	0.4139	0.304165	0.343355	29	29	29	29	0.596101	0.301765	0.619384	-4.64808	11.7036	-3.54038	-0.068666	0.159675	-0.0520029
HDL	TG	TG 56:6a	TG 56:6a	1.14824	2.02962	2.37613	1.62247	0.671334	1.38017	1.49723	1.05319	29	29	29	29	5.47446e-07	5.23724e-11	0.00637348	76.7589	106.937	41.3009	0.821783	1.04919	0.498771
HDL	TG	TG 56:6b	TG 56:6b	0.0498076	0.122237	0.146257	0.0744779	0.030956	0.0772699	0.13946	0.0536281	29	29	29	29	3.11933e-05	6.2742e-05	0.181765	145.418	193.643	49.5311	1.29524	1.55406	0.580445
HDL	TG	TG 56:7a	TG 56:7a	0.757168	2.13805	2.54317	1.49335	0.58421	1.72244	1.98968	2.04795	29	29	29	29	1.99661e-08	4.71115e-11	0.00929667	182.375	235.88	97.2281	1.49761	1.74794	0.979865
HDL	TG	TG 56:7b	TG 56:7b	0.7541	0.89686	0.970892	1.08244	0.419452	0.431119	0.659816	1.19961	29	29	29	29	0.157	0.102842	0.355456	18.9312	28.7486	43.541	0.250128	0.364556	0.521463
HDL	TG	TG 56:8a	TG 56:8a	0.258746	1.33885	1.42913	0.474117	0.235243	1.19461	1.22046	0.650794	29	29	29	29	2.74971e-21	2.15712e-22	0.00268913	417.436	452.33	83.2364	2.37138	2.46553	0.873706
HDL	TG	TG 56:8b	TG 56:8b	0.425458	0.623883	0.627591	0.594846	0.305224	0.668345	0.670596	0.845247	29	29	29	29	0.521522	0.482472	0.633797	46.638	47.5095	39.8131	0.552259	0.560808	0.483499
HDL	TG	TG 56:9a	TG 56:9a	0.16032	0.526984	0.56655	0.235748	0.132872	0.509841	0.548115	0.191973	29	29	29	29	3.80492e-13	4.61221e-13	0.041412	228.707	253.387	47.0479	1.7168	1.82125	0.556286
HDL	TG	TG 56:9b	TG 56:9b	0.0289894	0.0622245	0.0730582	0.0432402	0.0248867	0.04524	0.0539623	0.0443216	29	29	29	29	4.88408e-05	3.22341e-07	0.190212	114.646	152.017	49.1585	1.10196	1.33352	0.576846
HDL	TG	TG 58:1	TG 58:1	0.016027	0.0176425	0.0142079	0.0183704	0.0124861	0.0195394	0.00927336	0.0147839	29	29	29	29	0.883165	0.856613	0.485048	10.08	-11.3504	14.6215	0.138552	-0.173814	0.196878
HDL	TG	TG 58:10a	TG 58:10a	0.081447	0.19176	0.22605	0.130626	0.0750643	0.336973	0.224476	0.170374	29	29	29	29	0.087911	0.00458042	0.455712	135.441	177.542	60.3812	1.23537	1.47271	0.681505
HDL	TG	TG 58:10b	TG 58:10b	0.0744761	0.354103	0.354087	0.137833	0.0766844	0.363161	0.360274	0.194106	29	29	29	29	1.86352e-13	2.2302e-14	0.0660832	375.459	375.437	85.0701	2.24932	2.24926	0.888072
HDL	TG	TG 58:11	TG 58:11	0.0387759	0.51417	0.511839	0.0466957	0.043634	0.726182	0.880221	0.0414232	29	29	29	29	5.88805e-18	2.13327e-17	0.599318	1226	1219.99	20.4243	3.72901	3.72246	0.268127
HDL	TG	TG 58:12	TG 58:12	0.0626616	0.294167	0.381202	0.0791236	0.0571737	0.375555	0.477221	0.0923198	29	29	29	29	1.20004e-12	8.3044e-16	0.62213	369.453	508.35	26.2714	2.23098	2.6049	0.336528
HDL	TG	TG 58:2	TG 58:2	0.0117485	0.0126464	0.0118172	0.0186069	0.0114355	0.0113717	0.00922184	0.0137777	29	29	29	29	0.757956	0.496489	0.0413626	7.64237	0.584996	58.3767	0.106246	0.00841511	0.66336
HDL	TG	TG 58:3	TG 58:3	0.0176369	0.0143924	0.0130247	0.0181645	0.0130963	0.00962715	0.00771882	0.0149463	29	29	29	29	0.469675	0.506921	0.666832	-18.3962	-26.1505	2.99153	-0.293292	-0.437341	0.0425257
HDL	TG	TG 58:4	TG 58:4	0.0123215	0.0156163	0.0112575	0.0181459	0.00996216	0.0175057	0.0111755	0.0178868	29	29	29	29	0.997301	0.757363	0.805512	26.7402	-8.63543	47.2701	0.341875	-0.130293	0.558465
HDL	TG	TG 58:5	TG 58:5	0.0111495	0.0109721	0.0140718	0.0180332	0.00918906	0.0101297	0.00934163	0.0289651	29	29	29	29	0.900522	0.378641	0.805512	-1.59072	26.2105	61.7399	-0.0231338	0.335832	0.693676
HDL	TG	TG 58:6	TG 58:6	0.118366	0.200118	0.285794	0.17129	0.0824392	0.146954	0.212094	0.141467	29	29	29	29	9.66506e-06	4.41165e-12	0.00827904	69.0675	141.45	44.7126	0.7576	1.27172	0.53319
HDL	TG	TG 58:7a	TG 58:7a	0.134063	0.32493	0.387904	0.270941	0.0704045	0.208181	0.282391	0.25576	29	29	29	29	5.84251e-10	5.26598e-13	0.000275743	142.372	189.346	102.1	1.27722	1.5328	1.01507
HDL	TG	TG 58:7b	TG 58:7b	0.0698823	0.0909903	0.0916265	0.0811785	0.0343992	0.0455797	0.0383268	0.0579418	29	29	29	29	0.10607	0.0317905	0.941111	30.205	31.1153	16.1645	0.380785	0.390836	0.21617
HDL	TG	TG 58:8a	TG 58:8a	0.0742874	0.245957	0.305144	0.192232	0.0467314	0.186496	0.284525	0.347998	29	29	29	29	4.20721e-11	9.4528e-14	0.00108404	231.088	310.762	158.768	1.72722	2.0383	1.37166
HDL	TG	TG 58:8b	TG 58:8b	0.31393	0.405714	0.389035	0.516456	0.211821	0.193858	0.216582	1.00536	29	29	29	29	0.0720326	0.13361	0.805512	29.237	23.9239	64.5131	0.370019	0.309455	0.718202
HDL	TG	TG 58:9a	TG 58:9a	0.034704	0.0891573	0.10791	0.059496	0.0277518	0.110456	0.124631	0.135004	29	29	29	29	0.00115499	8.77846e-06	0.682733	156.908	210.945	71.4384	1.36125	1.63666	0.77769
HDL	TG	TG 58:9b	TG 58:9b	0.254752	0.322005	0.287982	0.408805	0.183692	0.203991	0.184113	0.80566	29	29	29	29	0.10607	0.378641	0.780638	26.3996	13.0441	60.4722	0.337992	0.176886	0.682323
HDL	TG	TG 60:10a	TG 60:10a	0.0126335	0.0219902	0.037648	0.0185061	0.0112105	0.021667	0.0305923	0.019853	29	29	29	29	0.0119032	7.92821e-07	0.275083	74.063	198.002	46.4845	0.79961	1.57532	0.550748
HDL	TG	TG 60:10b	TG 60:10b	0.0167898	0.022416	0.0242872	0.0167799	0.0154941	0.0160662	0.0212605	0.0139393	29	29	29	29	0.273108	0.216181	0.894322	33.5097	44.6547	-0.0588417	0.416944	0.532613	-0.000849156
HDL	TG	TG 60:11a	TG 60:11a	0.0134789	0.046466	0.0792503	0.0237824	0.0100907	0.0575809	0.100817	0.0218577	29	29	29	29	7.5791e-07	5.15039e-11	0.041412	244.73	487.956	76.4407	1.78547	2.55571	0.819184
HDL	TG	TG 60:11b	TG 60:11b	0.0274508	0.0509635	0.0732048	0.0392989	0.0225687	0.0358816	0.0667398	0.0693028	29	29	29	29	0.000981508	6.86624e-06	0.988587	85.6539	166.676	43.1609	0.892616	1.41509	0.517637
HDL	TG	TG 60:12a	TG 60:12a	0.0149849	0.0673023	0.0429403	0.0190302	0.0110392	0.0923001	0.0312475	0.0204445	29	29	29	29	4.34248e-05	0.000199698	0.666832	349.133	186.557	26.996	2.16714	1.51882	0.344783
HDL	TG	TG 60:12b	TG 60:12b	0.0189968	0.0890212	0.0709253	0.0205299	0.0247586	0.102792	0.0768444	0.0187944	29	29	29	29	2.14126e-09	7.48874e-08	0.64844	368.61	273.353	8.06996	2.22839	1.90054	0.111966
HDL	TG	TG 60:13	TG 60:13	0.030969	0.0824497	0.0596462	0.0393695	0.0214941	0.0759938	0.0468393	0.0534338	29	29	29	29	4.27413e-07	0.000188713	0.921856	166.233	92.5998	27.1256	1.41269	0.945606	0.346255
HDL	TG	TG 60:5	TG 60:5	0.0294511	0.0295625	0.0255588	0.0441023	0.0151454	0.0196125	0.0144011	0.0757632	29	29	29	29	0.861955	0.400791	0.485048	0.378002	-13.2162	49.7472	0.00544314	-0.204502	0.582529
HDL	TG	TG 60:6	TG 60:6	0.026368	0.0313692	0.0335015	0.0401888	0.0123377	0.0147385	0.0226623	0.0400639	29	29	29	29	0.360316	0.32396	0.171281	18.9668	27.0537	52.415	0.250559	0.345439	0.608005
HDL	TG	TG 60:7	TG 60:7	0.0316873	0.0478607	0.0512963	0.040493	0.0146288	0.042222	0.0469057	0.0328497	29	29	29	29	0.0512659	0.0135273	0.485923	51.0405	61.8827	27.7895	0.594936	0.694949	0.353769
HDL	TG	TG 60:8	TG 60:8	0.0241105	0.0386909	0.0399111	0.043953	0.0128875	0.0281498	0.0333911	0.0534097	29	29	29	29	0.00081452	0.00139937	0.0068942	60.4729	65.5339	82.2979	0.682329	0.727127	0.866298
HDL	TG	TG 60:9	TG 60:9	0.0187835	0.025991	0.0293843	0.025832	0.0103469	0.0228466	0.0265728	0.0176117	29	29	29	29	0.224413	0.0318492	0.35092	38.3719	56.4371	37.5251	0.468551	0.645582	0.459695

## Sheet: Table S5B - FULL DATA
Supplemental Table S6B: Complete lipidomic dataset
Sample identifiers			Lipid identifiers			Abundance metrics			Lipid ID parameters			IPE effect
Subject ID	Time point (day)	Lipoprotein	Lipid class	Lipid Species	Variable	pmol/µg protein	mol% of total	mol% of class	Retention time (min)	Relative retention time	m/z	%diff. D28 vs. D0	log2FC D28 vs. D0
AB	0	VLDL	TG	TG 46:3	TG 46:3	1.20426	0.065021	0.131471	10.66	0.85	790.7	0	0
AB	7	VLDL	TG	TG 46:3	TG 46:3	0.443044	0.0439818	0.0786912	10.6	0.85	790.7	-63.2106	-1.44264
AB	28	VLDL	TG	TG 46:3	TG 46:3	0.517757	0.0321133	0.0622729	10.6	0.85	790.7	-57.006	-1.21779
AB	35	VLDL	TG	TG 46:3	TG 46:3	2.39926	0.0949781	0.187526	10.73	0.86	790.7	99.2311	0.994443
V	0	VLDL	TG	TG 46:3	TG 46:3	1.19362	0.0310251	0.0544922	10.59	0.85	790.7	0	0
V	7	VLDL	TG	TG 46:3	TG 46:3	0.466228	0.0169866	0.0318108	10.58	0.85	790.7	-60.9398	-1.35623
V	28	VLDL	TG	TG 46:3	TG 46:3	1.47809	0.0402385	0.0683219	10.61	0.85	790.7	23.8325	0.308391
V	35	VLDL	TG	TG 46:3	TG 46:3	2.03894	0.0637717	0.106921	10.72	0.86	790.7	70.8199	0.772476
D	0	VLDL	TG	TG 46:3	TG 46:3	0.294501	0.0222919	0.0445618	10.66	0.85	790.7	0	0
D	7	VLDL	TG	TG 46:3	TG 46:3	0.438085	0.0274131	0.0479629	10.66	0.85	790.7	48.7572	0.57296
D	28	VLDL	TG	TG 46:3	TG 46:3	0.813519	0.0635335	0.113359	10.72	0.86	790.7	176.238	1.46591
D	35	VLDL	TG	TG 46:3	TG 46:3	0.445443	0.0269066	0.0513318	10.61	0.85	790.7	51.253	0.596963
AK	0	VLDL	TG	TG 46:3	TG 46:3	0.612952	0.0396907	0.077827	10.61	0.85	790.7	0	0
AK	7	VLDL	TG	TG 46:3	TG 46:3	0.415788	0.0380669	0.061093	10.75	0.86	790.7	-32.1658	-0.559914
AK	28	VLDL	TG	TG 46:3	TG 46:3	0.32824	0.0249596	0.0448354	10.63	0.85	790.7	-46.4491	-0.901018
AK	35	VLDL	TG	TG 46:3	TG 46:3	2.85102	0.138505	0.217201	10.73	0.86	790.7	365.131	2.21764
K	0	VLDL	TG	TG 46:3	TG 46:3	0.265123	0.0155801	0.0311721	10.76	0.86	790.7	0	0
K	7	VLDL	TG	TG 46:3	TG 46:3	0.314035	0.0347326	0.0598865	10.79	0.86	790.7	18.452	0.244303
K	28	VLDL	TG	TG 46:3	TG 46:3	0.253284	0.0166502	0.0349302	10.78	0.86	790.7	-4.4659	-0.0659123
K	35	VLDL	TG	TG 46:3	TG 46:3	1.44795	0.0454596	0.0841855	10.61	0.85	790.7	446.149	2.44929
O	0	VLDL	TG	TG 46:3	TG 46:3	0.232007	0.0379492	0.0608641	10.78	0.86	790.7	0	0
O	7	VLDL	TG	TG 46:3	TG 46:3	0.414355	0.0269615	0.0449991	10.72	0.86	790.7	78.5958	0.836698
O	28	VLDL	TG	TG 46:3	TG 46:3	0.462085	0.0299755	0.049759	10.85	0.87	790.7	99.1638	0.993956
O	35	VLDL	TG	TG 46:3	TG 46:3	4.98441	0.122647	0.193268	10.75	0.86	790.7	2048.36	4.42516
AH	0	VLDL	TG	TG 46:3	TG 46:3	0.744643	0.0300151	0.0528702	10.64	0.85	790.7	0	0
AH	7	VLDL	TG	TG 46:3	TG 46:3	5.53352	0.0958454	0.179365	10.64	0.85	790.7	643.113	2.89358
AH	28	VLDL	TG	TG 46:3	TG 46:3	5.41201	0.0978874	0.158732	10.66	0.85	790.7	626.795	2.86155
AH	35	VLDL	TG	TG 46:3	TG 46:3	6.26959	0.125045	0.222706	10.75	0.86	790.7	741.963	3.07376
U	0	VLDL	TG	TG 46:3	TG 46:3	3.23668	0.0876552	0.146964	10.66	0.85	790.7	0	0
U	7	VLDL	TG	TG 46:3	TG 46:3	1.28061	0.0574723	0.1037	10.64	0.85	790.7	-60.4345	-1.33768
U	28	VLDL	TG	TG 46:3	TG 46:3	0.846474	0.028073	0.0481853	10.66	0.85	790.7	-73.8476	-1.93498
U	35	VLDL	TG	TG 46:3	TG 46:3	13.3968	0.518234	0.935576	10.78	0.86	790.7	313.905	2.0493
G	0	VLDL	TG	TG 46:3	TG 46:3	0.351988	0.0201134	0.0470081	10.7	0.85	790.7	0	0
G	7	VLDL	TG	TG 46:3	TG 46:3	0.600675	0.0453919	0.0884658	10.63	0.85	790.7	70.6526	0.771062
G	28	VLDL	TG	TG 46:3	TG 46:3	0.491312	0.0576325	0.101094	10.75	0.86	790.7	39.5807	0.481099
G	35	VLDL	TG	TG 46:3	TG 46:3	1.73728	0.056124	0.0985572	10.63	0.85	790.7	393.559	2.30322
W	0	VLDL	TG	TG 46:3	TG 46:3	2.47236	0.0725587	0.16942	10.84	0.85	790.7	0	0
W	7	VLDL	TG	TG 46:3	TG 46:3	0.43542	0.017448	0.043046	10.75	0.85	790.7	-82.3885	-2.50541
W	28	VLDL	TG	TG 46:3	TG 46:3	0.686901	0.0209103	0.0525611	10.9	0.85	790.7	-72.2168	-1.84772
W	35	VLDL	TG	TG 46:3	TG 46:3	1.4772	0.044339	0.117535	10.76	0.85	790.7	-40.2514	-0.743024
AA	0	VLDL	TG	TG 46:3	TG 46:3	2.19088	0.0947942	0.186402	10.75	0.85	790.7	0	0
AA	7	VLDL	TG	TG 46:3	TG 46:3	2.91134	0.102197	0.204483	10.88	0.86	790.7	32.8845	0.410173
AA	28	VLDL	TG	TG 46:3	TG 46:3	1.66649	0.0413857	0.0821619	10.76	0.85	790.7	-23.9351	-0.394698
AA	35	VLDL	TG	TG 46:3	TG 46:3	1.66861	0.0453337	0.0950165	10.76	0.85	790.7	-23.8384	-0.392864
AM	0	VLDL	TG	TG 46:3	TG 46:3	0.262719	0.0214157	0.0526542	10.81	0.85	790.7	0	0
AM	7	VLDL	TG	TG 46:3	TG 46:3	0.146445	0.0135791	0.0284577	10.88	0.86	790.7	-44.26	-0.843216
AM	28	VLDL	TG	TG 46:3	TG 46:3	0.276143	0.0155529	0.035047	10.75	0.85	790.7	5.1081	0.0718739
AM	35	VLDL	TG	TG 46:3	TG 46:3	0.364691	0.0213931	0.0490366	10.75	0.85	790.7	38.8132	0.473145
Q	0	VLDL	TG	TG 46:3	TG 46:3	1.39622	0.0503178	0.128257	10.88	0.86	790.7	0	0
Q	7	VLDL	TG	TG 46:3	TG 46:3	1.44445	0.0475987	0.120414	10.93	0.86	790.7	3.45433	0.048994
Q	28	VLDL	TG	TG 46:3	TG 46:3	1.35125	0.0650819	0.16685	10.9	0.86	790.7	-3.22084	-0.0472317
Q	35	VLDL	TG	TG 46:3	TG 46:3	1.39644	0.0443509	0.120007	10.9	0.86	790.7	0.0157568	0.000227305
P	0	VLDL	TG	TG 46:3	TG 46:3	0.29432	0.0477498	0.0973629	10.59	0.85	790.7	0	0
P	7	VLDL	TG	TG 46:3	TG 46:3	1.03573	0.0462919	0.103271	10.55	0.85	790.7	251.906	1.81519
P	28	VLDL	TG	TG 46:3	TG 46:3	0.412709	0.049354	0.0914061	10.61	0.85	790.7	40.2249	0.487743
P	35	VLDL	TG	TG 46:3	TG 46:3	0.958206	0.0522202	0.118096	10.58	0.85	790.7	225.567	1.70296
AL	0	VLDL	TG	TG 46:3	TG 46:3	1.09844	0.0494881	0.107312	10.58	0.85	790.7	0	0
AL	7	VLDL	TG	TG 46:3	TG 46:3	0.43179	0.0316678	0.0666044	10.58	0.85	790.7	-60.6906	-1.34705
AL	28	VLDL	TG	TG 46:3	TG 46:3	0.296444	0.0328858	0.0639544	10.72	0.86	790.7	-73.0126	-1.88964
AL	35	VLDL	TG	TG 46:3	TG 46:3	0.726203	0.0344626	0.0735562	10.56	0.85	790.7	-33.8881	-0.597017
Z	0	VLDL	TG	TG 46:3	TG 46:3	1.43506	0.0510205	0.109736	10.56	0.85	790.7	0	0
Z	7	VLDL	TG	TG 46:3	TG 46:3	1.88929	0.0757525	0.147767	10.59	0.85	790.7	31.6523	0.396733
Z	28	VLDL	TG	TG 46:3	TG 46:3	0.844936	0.0344316	0.0691668	10.59	0.85	790.7	-41.1216	-0.76419
Z	35	VLDL	TG	TG 46:3	TG 46:3	1.79912	0.0523003	0.102937	10.58	0.85	790.7	25.369	0.32618
J	0	VLDL	TG	TG 46:3	TG 46:3	0.729823	0.0229945	0.0622904	10.59	0.85	790.7	0	0
J	7	VLDL	TG	TG 46:3	TG 46:3	0.53722	0.0538554	0.104804	10.59	0.85	790.7	-26.3901	-0.442028
J	28	VLDL	TG	TG 46:3	TG 46:3	0.355579	0.0248405	0.0566072	10.61	0.85	790.7	-51.2784	-1.03737
J	35	VLDL	TG	TG 46:3	TG 46:3	0.901544	0.0318847	0.0815355	10.59	0.85	790.7	23.5291	0.304851
M	0	VLDL	TG	TG 46:3	TG 46:3	2.86069	0.112817	0.221181	10.59	0.85	790.7	0	0
M	7	VLDL	TG	TG 46:3	TG 46:3	2.18651	0.109893	0.19008	10.59	0.85	790.7	-23.567	-0.387733
M	28	VLDL	TG	TG 46:3	TG 46:3	4.77018	0.230365	0.392963	10.72	0.86	790.7	66.7493	0.737681
M	35	VLDL	TG	TG 46:3	TG 46:3	6.9324	0.258802	0.456457	10.61	0.85	790.7	142.333	1.27699
AF	0	VLDL	TG	TG 46:3	TG 46:3	0.349221	0.012257	0.0264859	10.41	0.85	790.7	0	0
AF	7	VLDL	TG	TG 46:3	TG 46:3	0.250384	0.0128545	0.0264946	10.4	0.86	790.7	-28.3031	-0.480017
AF	28	VLDL	TG	TG 46:3	TG 46:3	0.250746	0.0120697	0.0247407	10.38	0.86	790.7	-28.1971	-0.477886
AF	35	VLDL	TG	TG 46:3	TG 46:3	0.250257	0.0110764	0.0224408	10.32	0.85	790.7	-28.3374	-0.480708
Y	0	VLDL	TG	TG 46:3	TG 46:3	2.1024	0.0916726	0.142469	10.47	0.85	790.7	0	0
Y	7	VLDL	TG	TG 46:3	TG 46:3	0.955662	0.0380365	0.0606578	10.29	0.85	790.7	-54.5443	-1.13747
Y	28	VLDL	TG	TG 46:3	TG 46:3	1.59503	0.0504211	0.0842276	10.34	0.85	790.7	-24.1329	-0.398454
Y	35	VLDL	TG	TG 46:3	TG 46:3	5.1273	0.122583	0.19971	10.32	0.85	790.7	143.878	1.28616
N	0	VLDL	TG	TG 46:3	TG 46:3	0.778258	0.0256953	0.0459107	10.49	0.85	790.7	0	0
N	7	VLDL	TG	TG 46:3	TG 46:3	0.363557	0.0270008	0.0421965	10.49	0.85	790.7	-53.2855	-1.09806
N	28	VLDL	TG	TG 46:3	TG 46:3	1.35056	0.039643	0.0660929	10.34	0.85	790.7	73.5358	0.795234
N	35	VLDL	TG	TG 46:3	TG 46:3	1.76615	0.044422	0.079434	10.35	0.85	790.7	126.936	1.18228
AG	0	VLDL	TG	TG 46:3	TG 46:3	1.01358	0.0309122	0.0662128	10.52	0.85	790.7	0	0
AG	7	VLDL	TG	TG 46:3	TG 46:3	0.940071	0.0272787	0.0531208	10.66	0.86	790.7	-7.25251	-0.10862
AG	28	VLDL	TG	TG 46:3	TG 46:3	4.10215	0.110814	0.207608	10.67	0.86	790.7	304.719	2.01692
AG	35	VLDL	TG	TG 46:3	TG 46:3	8.09625	0.253912	0.44575	10.47	0.86	790.7	698.778	2.99779
F	0	VLDL	TG	TG 46:3	TG 46:3	1.77849	0.0480111	0.100734	10.4	0.85	790.7	0	0
F	7	VLDL	TG	TG 46:3	TG 46:3	0.730171	0.0531761	0.0909582	10.37	0.85	790.7	-58.9444	-1.28435
F	28	VLDL	TG	TG 46:3	TG 46:3	0.366615	0.013732	0.0279869	10.41	0.85	790.7	-79.3864	-2.27833
F	35	VLDL	TG	TG 46:3	TG 46:3	1.45497	0.0343953	0.0629983	10.53	0.85	790.7	-18.1907	-0.289663
I	0	VLDL	TG	TG 46:3	TG 46:3	0.375133	0.0148311	0.0393897	10.61	0.85	790.7	0	0
I	7	VLDL	TG	TG 46:3	TG 46:3	0.711809	0.0382539	0.0784336	10.38	0.85	790.7	89.7502	0.924102
I	28	VLDL	TG	TG 46:3	TG 46:3	0.513576	0.0323151	0.0579198	10.52	0.86	790.7	36.9072	0.453198
I	35	VLDL	TG	TG 46:3	TG 46:3	0.516618	0.0252543	0.0482538	10.43	0.85	790.7	37.7176	0.461713
S	0	VLDL	TG	TG 46:3	TG 46:3	4.51081	0.100124	0.222337	10.41	0.85	790.7	0	0
S	7	VLDL	TG	TG 46:3	TG 46:3	3.6712	0.0939083	0.181544	10.55	0.86	790.7	-18.6133	-0.297135
S	28	VLDL	TG	TG 46:3	TG 46:3	2.21164	0.0502702	0.0985199	10.43	0.85	790.7	-50.9702	-1.02827
S	35	VLDL	TG	TG 46:3	TG 46:3	2.63447	0.0586278	0.111278	10.44	0.85	790.7	-41.5965	-0.775874
AD	0	VLDL	TG	TG 46:3	TG 46:3	0.754837	0.0568158	0.120317	10.47	0.85	790.7	0	0
AD	7	VLDL	TG	TG 46:3	TG 46:3	1.08947	0.086259	0.166648	10.46	0.85	790.7	44.3312	0.529384
AD	28	VLDL	TG	TG 46:3	TG 46:3	1.17809	0.0502497	0.0991479	10.43	0.85	790.7	56.0715	0.642207
AD	35	VLDL	TG	TG 46:3	TG 46:3	3.51497	0.12912	0.251025	10.47	0.85	790.7	365.658	2.21927
X	0	VLDL	TG	TG 46:3	TG 46:3	0.155911	0.00413953	0.0106506	10.26	0.85	790.7	0	0
X	7	VLDL	TG	TG 46:3	TG 46:3	1.76099	0.0262482	0.0527471	10.31	0.85	790.7	1029.49	3.4976
X	28	VLDL	TG	TG 46:3	TG 46:3	2.98836	0.054636	0.0989692	10.35	0.85	790.7	1816.72	4.26057
X	35	VLDL	TG	TG 46:3	TG 46:3	14.1818	0.314365	0.533331	10.52	0.86	790.7	8996.15	6.50718
E	0	VLDL	TG	TG 46:3	TG 46:3	1.67855	0.0440443	0.0919467	10.52	0.86	790.7	0	0
E	7	VLDL	TG	TG 46:3	TG 46:3	2.99804	0.0601383	0.11274	10.49	0.86	790.7	78.6089	0.836804
E	28	VLDL	TG	TG 46:3	TG 46:3	2.93908	0.0745151	0.131437	10.46	0.86	790.7	75.0964	0.808149
E	35	VLDL	TG	TG 46:3	TG 46:3	2.77895	0.0582133	0.114743	10.47	0.86	790.7	65.5566	0.727324
AI	0	VLDL	TG	TG 46:3	TG 46:3	0.736842	0.0526975	0.108219	10.38	0.85	790.7	0	0
AI	7	VLDL	TG	TG 46:3	TG 46:3	2.41669	0.12203	0.246751	10.41	0.85	790.7	227.98	1.71361
AI	28	VLDL	TG	TG 46:3	TG 46:3	0.186094	0.0398398	0.0712181	10.43	0.85	790.7	-74.7449	-1.98535
AI	35	VLDL	TG	TG 46:3	TG 46:3	6.73891	0.299068	0.524184	10.43	0.85	790.7	814.569	3.19309
T	0	VLDL	TG	TG 46:3	TG 46:3	0.386463	0.029891	0.0747606	10.46	0.86	790.7	0	0
T	7	VLDL	TG	TG 46:3	TG 46:3	0.485418	0.0180656	0.0432042	10.43	0.85	790.7	25.6068	0.328914
T	28	VLDL	TG	TG 46:3	TG 46:3	0.558355	0.0338853	0.0774719	10.5	0.86	790.7	44.4807	0.530876
T	35	VLDL	TG	TG 46:3	TG 46:3	1.27382	0.0558306	0.131946	10.46	0.85	790.7	229.612	1.72077
C	0	VLDL	TG	TG 46:3	TG 46:3	0.477805	0.0185332	0.0399532	10.46	0.85	790.7	0	0
C	7	VLDL	TG	TG 46:3	TG 46:3	0.531115	0.0316693	0.0563434	10.44	0.85	790.7	11.1574	0.152604
C	28	VLDL	TG	TG 46:3	TG 46:3	0.575129	0.0276306	0.0531575	10.49	0.85	790.7	20.3704	0.267481
C	35	VLDL	TG	TG 46:3	TG 46:3	0.919495	0.0479801	0.0898772	10.44	0.85	790.7	92.4445	0.944443
AJ	0	VLDL	TG	TG 46:3	TG 46:3	1.16164	0.0574482	0.126634	10.44	0.85	790.7	0	0
AJ	7	VLDL	TG	TG 46:3	TG 46:3	1.11384	0.0391546	0.0944645	10.47	0.85	790.7	-4.11487	-0.060621
AJ	28	VLDL	TG	TG 46:3	TG 46:3	3.85087	0.149397	0.316713	10.56	0.86	790.7	231.503	1.72902
AJ	35	VLDL	TG	TG 46:3	TG 46:3	0.885213	0.0290288	0.0699672	10.52	0.86	790.7	-23.7965	-0.392071
A	0	VLDL	TG	TG 46:3	TG 46:3	2.05719	0.0719389	0.175299	10.46	0.85	790.7	0	0
A	7	VLDL	TG	TG 46:3	TG 46:3	0.272017	0.0143988	0.0290378	10.47	0.86	790.7	-86.7771	-2.91889
A	28	VLDL	TG	TG 46:3	TG 46:3	1.39663	0.0424129	0.101213	10.53	0.86	790.7	-32.1098	-0.558725
A	35	VLDL	TG	TG 46:3	TG 46:3	2.09619	0.0588565	0.151841	10.52	0.86	790.7	1.89579	0.0270944
H	0	VLDL	TG	TG 46:3	TG 46:3	0.451438	0.0211235	0.0498283	10.56	0.86	790.7	0	0
H	7	VLDL	TG	TG 46:3	TG 46:3	0.597601	0.0234795	0.0526682	10.49	0.85	790.7	32.3764	0.404646
H	28	VLDL	TG	TG 46:3	TG 46:3	0.980226	0.0445663	0.100074	10.52	0.86	790.7	117.134	1.11859
H	35	VLDL	TG	TG 46:3	TG 46:3	0.604439	0.0311654	0.0724918	10.47	0.85	790.7	33.8915	0.421065
AC	0	VLDL	TG	TG 46:3	TG 46:3	0.213777	0.0211471	0.0443382	10.75	0.86	790.7	0	0
AC	7	VLDL	TG	TG 46:3	TG 46:3	0.235164	0.0234679	0.0460628	10.7	0.86	790.7	10.0009	0.137516
AC	28	VLDL	TG	TG 46:3	TG 46:3	0.481507	0.02191	0.0408176	10.7	0.86	790.7	125.236	1.17144
AC	35	VLDL	TG	TG 46:3	TG 46:3	1.39205	0.0503199	0.101728	10.64	0.85	790.7	551.16	2.70301
B	0	VLDL	TG	TG 46:3	TG 46:3	0.652528	0.0175133	0.0588627	10.63	0.85	790.7	0	0
B	7	VLDL	TG	TG 46:3	TG 46:3	0.190294	0.00601517	0.0199705	10.76	0.86	790.7	-70.8381	-1.77784
B	28	VLDL	TG	TG 46:3	TG 46:3	0.182677	0.00502845	0.01771	10.76	0.86	790.7	-72.0044	-1.83673
B	35	VLDL	TG	TG 46:3	TG 46:3	0.142617	0.00636584	0.0204558	10.7	0.85	790.7	-78.1435	-2.19387
L	0	VLDL	TG	TG 46:3	TG 46:3	0.513154	0.020351	0.0515865	10.78	0.85	790.7	0	0
L	7	VLDL	TG	TG 46:3	TG 46:3	0.527282	0.0200669	0.0445722	10.64	0.85	790.7	2.75358	0.0391887
L	28	VLDL	TG	TG 46:3	TG 46:3	1.06359	0.0361308	0.0793916	10.69	0.85	790.7	107.267	1.05149
L	35	VLDL	TG	TG 46:3	TG 46:3	2.28533	0.0623955	0.154851	10.63	0.85	790.7	345.353	2.15495
R	0	VLDL	TG	TG 46:3	TG 46:3	2.57067	0.089219	0.29744	10.79	0.86	790.7	0	0
R	7	VLDL	TG	TG 46:3	TG 46:3	1.21875	0.0448756	0.103939	10.76	0.85	790.7	-52.5902	-1.07674
R	28	VLDL	TG	TG 46:3	TG 46:3	0.586344	0.0219117	0.062481	10.64	0.85	790.7	-77.1912	-2.13234
R	35	VLDL	TG	TG 46:3	TG 46:3	1.67014	0.0426304	0.126181	10.73	0.85	790.7	-35.0309	-0.622175
AB	0	VLDL	TG	TG 46:2	TG 46:2	3.9091	0.211063	0.426766	11.3	0.9	792.7	0	0
AB	7	VLDL	TG	TG 46:2	TG 46:2	1.3378	0.132806	0.237614	11.26	0.9	792.7	-65.7773	-1.54697
AB	28	VLDL	TG	TG 46:2	TG 46:2	1.47925	0.0917485	0.177915	11.27	0.9	792.7	-62.1588	-1.40197
AB	35	VLDL	TG	TG 46:2	TG 46:2	11.3158	0.447953	0.884444	11.26	0.9	792.7	189.474	1.53344
V	0	VLDL	TG	TG 46:2	TG 46:2	6.16282	0.160187	0.281351	11.23	0.9	792.7	0	0
V	7	VLDL	TG	TG 46:2	TG 46:2	1.89117	0.068903	0.129035	11.21	0.9	792.7	-69.3132	-1.70431
V	28	VLDL	TG	TG 46:2	TG 46:2	5.60301	0.152532	0.258988	11.23	0.9	792.7	-9.08367	-0.137389
V	35	VLDL	TG	TG 46:2	TG 46:2	9.1458	0.286052	0.479603	11.23	0.9	792.7	48.4028	0.569519
D	0	VLDL	TG	TG 46:2	TG 46:2	1.0767	0.0814999	0.162919	11.26	0.9	792.7	0	0
D	7	VLDL	TG	TG 46:2	TG 46:2	1.65468	0.103542	0.18116	11.26	0.9	792.7	53.6807	0.619936
D	28	VLDL	TG	TG 46:2	TG 46:2	3.05927	0.238921	0.426292	11.24	0.9	792.7	184.134	1.50657
D	35	VLDL	TG	TG 46:2	TG 46:2	1.54054	0.0930549	0.177528	11.26	0.9	792.7	43.0798	0.51682
AK	0	VLDL	TG	TG 46:2	TG 46:2	2.32158	0.15033	0.294773	11.26	0.9	792.7	0	0
AK	7	VLDL	TG	TG 46:2	TG 46:2	1.68346	0.154127	0.247356	11.27	0.9	792.7	-27.4865	-0.463678
AK	28	VLDL	TG	TG 46:2	TG 46:2	1.17654	0.0894647	0.160707	11.27	0.9	792.7	-49.3216	-0.980557
AK	35	VLDL	TG	TG 46:2	TG 46:2	9.18342	0.446138	0.699627	11.26	0.9	792.7	295.568	1.98392
K	0	VLDL	TG	TG 46:2	TG 46:2	1.1016	0.0647365	0.129522	11.29	0.9	792.7	0	0
K	7	VLDL	TG	TG 46:2	TG 46:2	0.95753	0.105904	0.182601	11.29	0.9	792.7	-13.0782	-0.202211
K	28	VLDL	TG	TG 46:2	TG 46:2	0.922749	0.0606592	0.127256	11.27	0.9	792.7	-16.2355	-0.255589
K	35	VLDL	TG	TG 46:2	TG 46:2	4.5667	0.143375	0.265513	11.27	0.9	792.7	314.552	2.05155
O	0	VLDL	TG	TG 46:2	TG 46:2	1.04247	0.170517	0.27348	11.29	0.9	792.7	0	0
O	7	VLDL	TG	TG 46:2	TG 46:2	1.27735	0.0831151	0.13872	11.3	0.9	792.7	22.5311	0.293148
O	28	VLDL	TG	TG 46:2	TG 46:2	1.25008	0.0810926	0.134613	11.35	0.91	792.7	19.9152	0.262015
O	35	VLDL	TG	TG 46:2	TG 46:2	11.1858	0.275238	0.433723	11.27	0.9	792.7	973.009	3.42359
AH	0	VLDL	TG	TG 46:2	TG 46:2	3.1911	0.128627	0.226571	11.29	0.9	792.7	0	0
AH	7	VLDL	TG	TG 46:2	TG 46:2	12.714	0.220218	0.412115	11.29	0.9	792.7	298.42	1.99429
AH	28	VLDL	TG	TG 46:2	TG 46:2	16.2147	0.293276	0.475568	11.27	0.9	792.7	408.121	2.34517
AH	35	VLDL	TG	TG 46:2	TG 46:2	18.6874	0.372715	0.663807	11.29	0.9	792.7	485.612	2.54994
U	0	VLDL	TG	TG 46:2	TG 46:2	9.69793	0.262637	0.44034	11.27	0.9	792.7	0	0
U	7	VLDL	TG	TG 46:2	TG 46:2	2.98404	0.13392	0.241638	11.29	0.9	792.7	-69.2301	-1.70041
U	28	VLDL	TG	TG 46:2	TG 46:2	1.88848	0.0626306	0.107501	11.27	0.9	792.7	-80.527	-2.36045
U	35	VLDL	TG	TG 46:2	TG 46:2	41.6975	1.61301	2.91198	11.33	0.9	792.7	329.963	2.10421
G	0	VLDL	TG	TG 46:2	TG 46:2	1.42564	0.0814639	0.190394	11.3	0.9	792.7	0	0
G	7	VLDL	TG	TG 46:2	TG 46:2	1.61787	0.122259	0.238276	11.27	0.9	792.7	13.4838	0.182486
G	28	VLDL	TG	TG 46:2	TG 46:2	1.8795	0.220472	0.386734	11.27	0.9	792.7	31.8355	0.398739
G	35	VLDL	TG	TG 46:2	TG 46:2	5.82478	0.188174	0.330445	11.27	0.9	792.7	308.573	2.03059
W	0	VLDL	TG	TG 46:2	TG 46:2	6.85281	0.201116	0.469593	11.52	0.9	792.7	0	0
W	7	VLDL	TG	TG 46:2	TG 46:2	0.822858	0.0329732	0.0813484	11.38	0.9	792.7	-87.9924	-3.05798
W	28	VLDL	TG	TG 46:2	TG 46:2	1.77597	0.054063	0.135895	11.58	0.9	792.7	-74.0841	-1.94809
W	35	VLDL	TG	TG 46:2	TG 46:2	3.48435	0.104585	0.277236	11.43	0.9	792.7	-49.1544	-0.975806
AA	0	VLDL	TG	TG 46:2	TG 46:2	4.84266	0.20953	0.412019	11.43	0.9	792.7	0	0
AA	7	VLDL	TG	TG 46:2	TG 46:2	6.60892	0.231994	0.464189	11.41	0.9	792.7	36.4729	0.448615
AA	28	VLDL	TG	TG 46:2	TG 46:2	3.69255	0.0917011	0.182052	11.43	0.9	792.7	-23.7496	-0.391182
AA	35	VLDL	TG	TG 46:2	TG 46:2	3.60601	0.0979701	0.205339	11.41	0.9	792.7	-25.5366	-0.425396
AM	0	VLDL	TG	TG 46:2	TG 46:2	1.06361	0.0867009	0.213169	11.46	0.9	792.7	0	0
AM	7	VLDL	TG	TG 46:2	TG 46:2	0.42359	0.0392772	0.0823135	11.49	0.9	792.7	-60.1743	-1.32823
AM	28	VLDL	TG	TG 46:2	TG 46:2	0.880017	0.0495644	0.111688	11.41	0.9	792.7	-17.261	-0.273361
AM	35	VLDL	TG	TG 46:2	TG 46:2	1.63785	0.0960777	0.220227	11.43	0.9	792.7	53.9897	0.622834
Q	0	VLDL	TG	TG 46:2	TG 46:2	3.97165	0.143133	0.364835	11.41	0.9	792.7	0	0
Q	7	VLDL	TG	TG 46:2	TG 46:2	4.4721	0.147368	0.372808	11.44	0.9	792.7	12.6006	0.171214
Q	28	VLDL	TG	TG 46:2	TG 46:2	4.26928	0.205627	0.527163	11.46	0.9	792.7	7.49386	0.104254
Q	35	VLDL	TG	TG 46:2	TG 46:2	4.75094	0.150889	0.408286	11.44	0.9	792.7	19.6213	0.258474
P	0	VLDL	TG	TG 46:2	TG 46:2	0.830722	0.134774	0.274808	11.21	0.9	792.7	0	0
P	7	VLDL	TG	TG 46:2	TG 46:2	2.02287	0.0904119	0.201697	11.18	0.9	792.7	143.508	1.28397
P	28	VLDL	TG	TG 46:2	TG 46:2	1.04235	0.12465	0.230858	11.26	0.9	792.7	25.4755	0.327406
P	35	VLDL	TG	TG 46:2	TG 46:2	2.72666	0.148597	0.336053	11.2	0.9	792.7	228.229	1.7147
AL	0	VLDL	TG	TG 46:2	TG 46:2	2.35765	0.106219	0.230329	11.23	0.9	792.7	0	0
AL	7	VLDL	TG	TG 46:2	TG 46:2	0.928929	0.0681283	0.143289	11.23	0.9	792.7	-60.5993	-1.34371
AL	28	VLDL	TG	TG 46:2	TG 46:2	0.727869	0.0807456	0.15703	11.23	0.9	792.7	-69.1273	-1.6956
AL	35	VLDL	TG	TG 46:2	TG 46:2	1.69922	0.080638	0.172112	11.21	0.9	792.7	-27.9274	-0.472477
Z	0	VLDL	TG	TG 46:2	TG 46:2	2.89879	0.10306	0.221663	11.21	0.9	792.7	0	0
Z	7	VLDL	TG	TG 46:2	TG 46:2	3.48349	0.139673	0.272453	11.23	0.9	792.7	20.1705	0.265083
Z	28	VLDL	TG	TG 46:2	TG 46:2	1.61846	0.0659532	0.132488	11.23	0.9	792.7	-44.1677	-0.840829
Z	35	VLDL	TG	TG 46:2	TG 46:2	3.46563	0.100746	0.198287	11.21	0.9	792.7	19.5544	0.257667
J	0	VLDL	TG	TG 46:2	TG 46:2	2.75468	0.0867917	0.235112	11.21	0.9	792.7	0	0
J	7	VLDL	TG	TG 46:2	TG 46:2	1.30176	0.130499	0.253955	11.26	0.9	792.7	-52.7437	-1.08142
J	28	VLDL	TG	TG 46:2	TG 46:2	0.895407	0.0625526	0.142546	11.24	0.9	792.7	-67.495	-1.62126
J	35	VLDL	TG	TG 46:2	TG 46:2	3.41661	0.120835	0.308998	11.23	0.9	792.7	24.0293	0.310681
M	0	VLDL	TG	TG 46:2	TG 46:2	6.48127	0.255601	0.501113	11.23	0.9	792.7	0	0
M	7	VLDL	TG	TG 46:2	TG 46:2	9.82004	0.493553	0.853687	11.24	0.9	792.7	51.5141	0.599452
M	28	VLDL	TG	TG 46:2	TG 46:2	11.7733	0.568562	0.969869	11.27	0.9	792.7	81.6507	0.861167
M	35	VLDL	TG	TG 46:2	TG 46:2	13.9867	0.522154	0.920937	11.26	0.9	792.7	115.801	1.1097
AF	0	VLDL	TG	TG 46:2	TG 46:2	1.51227	0.0530779	0.114695	11.08	0.9	792.7	0	0
AF	7	VLDL	TG	TG 46:2	TG 46:2	1.14768	0.0589209	0.121443	10.9	0.9	792.7	-24.1088	-0.397995
AF	28	VLDL	TG	TG 46:2	TG 46:2	0.879928	0.0423556	0.0868211	10.93	0.9	792.7	-41.814	-0.781255
AF	35	VLDL	TG	TG 46:2	TG 46:2	0.988561	0.0437538	0.0886451	10.94	0.9	792.7	-34.6307	-0.613315
Y	0	VLDL	TG	TG 46:2	TG 46:2	10.4699	0.456526	0.709491	11.08	0.9	792.7	0	0
Y	7	VLDL	TG	TG 46:2	TG 46:2	4.11047	0.163602	0.2609	10.91	0.9	792.7	-60.74	-1.34887
Y	28	VLDL	TG	TG 46:2	TG 46:2	5.94177	0.187828	0.313763	10.94	0.9	792.7	-43.2489	-0.817279
Y	35	VLDL	TG	TG 46:2	TG 46:2	19.3071	0.461593	0.752018	10.93	0.9	792.7	84.4061	0.882886
N	0	VLDL	TG	TG 46:2	TG 46:2	2.36155	0.07797	0.139312	11.12	0.9	792.7	0	0
N	7	VLDL	TG	TG 46:2	TG 46:2	1.14984	0.0853964	0.133457	11.17	0.9	792.7	-51.3099	-1.0383
N	28	VLDL	TG	TG 46:2	TG 46:2	3.84786	0.112946	0.188305	10.97	0.9	792.7	62.9379	0.704322
N	35	VLDL	TG	TG 46:2	TG 46:2	5.64343	0.141943	0.253817	10.96	0.9	792.7	138.971	1.25684
AG	0	VLDL	TG	TG 46:2	TG 46:2	3.85252	0.117495	0.251669	11.18	0.9	792.7	0	0
AG	7	VLDL	TG	TG 46:2	TG 46:2	2.64672	0.0768017	0.149559	11.21	0.9	792.7	-31.299	-0.541597
AG	28	VLDL	TG	TG 46:2	TG 46:2	11.9592	0.323061	0.60525	11.23	0.9	792.7	210.425	1.63425
AG	35	VLDL	TG	TG 46:2	TG 46:2	26.1947	0.821512	1.44219	11.02	0.9	792.7	579.938	2.7654
F	0	VLDL	TG	TG 46:2	TG 46:2	4.72864	0.127652	0.267832	11.05	0.9	792.7	0	0
F	7	VLDL	TG	TG 46:2	TG 46:2	1.55484	0.113234	0.193688	11.05	0.9	792.7	-67.1187	-1.60466
F	28	VLDL	TG	TG 46:2	TG 46:2	0.419879	0.0157271	0.032053	11.09	0.9	792.7	-91.1205	-3.49338
F	35	VLDL	TG	TG 46:2	TG 46:2	2.78338	0.0657985	0.120516	11.18	0.9	792.7	-41.1378	-0.764587
I	0	VLDL	TG	TG 46:2	TG 46:2	1.42818	0.0564642	0.149962	11.17	0.9	792.7	0	0
I	7	VLDL	TG	TG 46:2	TG 46:2	2.88145	0.154854	0.317505	11.06	0.9	792.7	101.757	1.01262
I	28	VLDL	TG	TG 46:2	TG 46:2	1.30285	0.0819778	0.146933	11.05	0.9	792.7	-8.7755	-0.132507
I	35	VLDL	TG	TG 46:2	TG 46:2	1.75507	0.0857949	0.16393	11.05	0.9	792.7	22.8886	0.297351
S	0	VLDL	TG	TG 46:2	TG 46:2	10.2936	0.228482	0.507371	11.05	0.9	792.7	0	0
S	7	VLDL	TG	TG 46:2	TG 46:2	7.96815	0.203823	0.394032	11.08	0.9	792.7	-22.5914	-0.369434
S	28	VLDL	TG	TG 46:2	TG 46:2	4.37506	0.0994445	0.194892	11.08	0.9	792.7	-57.4974	-1.23438
S	35	VLDL	TG	TG 46:2	TG 46:2	5.34351	0.118915	0.225705	11.09	0.9	792.7	-48.0891	-0.945891
AD	0	VLDL	TG	TG 46:2	TG 46:2	2.87374	0.216303	0.458059	11.11	0.9	792.7	0	0
AD	7	VLDL	TG	TG 46:2	TG 46:2	3.66468	0.290152	0.560558	11.12	0.9	792.7	27.523	0.350758
AD	28	VLDL	TG	TG 46:2	TG 46:2	3.83887	0.163741	0.323079	11.06	0.9	792.7	33.5845	0.417752
AD	35	VLDL	TG	TG 46:2	TG 46:2	11.3294	0.41618	0.809101	11.09	0.9	792.7	294.239	1.97907
X	0	VLDL	TG	TG 46:2	TG 46:2	1.40677	0.0373506	0.0960994	10.9	0.9	792.7	0	0
X	7	VLDL	TG	TG 46:2	TG 46:2	7.83936	0.116849	0.234813	10.93	0.9	792.7	457.26	2.47835
X	28	VLDL	TG	TG 46:2	TG 46:2	15.7326	0.287638	0.521035	10.96	0.9	792.7	1018.35	3.4833
X	35	VLDL	TG	TG 46:2	TG 46:2	51.8482	1.14931	1.94984	11.05	0.9	792.7	3585.62	5.20383
E	0	VLDL	TG	TG 46:2	TG 46:2	7.69764	0.201982	0.421657	11.03	0.9	792.7	0	0
E	7	VLDL	TG	TG 46:2	TG 46:2	10.2863	0.206336	0.386814	11.02	0.9	792.7	33.6298	0.418242
E	28	VLDL	TG	TG 46:2	TG 46:2	9.84652	0.249641	0.440341	10.99	0.9	792.7	27.9161	0.355198
E	35	VLDL	TG	TG 46:2	TG 46:2	10.9172	0.228693	0.450772	11	0.9	792.7	41.8257	0.504119
AI	0	VLDL	TG	TG 46:2	TG 46:2	1.88305	0.134672	0.276562	11.02	0.9	792.7	0	0
AI	7	VLDL	TG	TG 46:2	TG 46:2	5.47837	0.276629	0.559358	11.05	0.9	792.7	190.931	1.54068
AI	28	VLDL	TG	TG 46:2	TG 46:2	0.504255	0.107953	0.192979	11.06	0.9	792.7	-73.2211	-1.90083
AI	35	VLDL	TG	TG 46:2	TG 46:2	13.7459	0.610034	1.06922	11.06	0.9	792.7	629.983	2.86786
T	0	VLDL	TG	TG 46:2	TG 46:2	1.46787	0.113532	0.283957	10.99	0.9	792.7	0	0
T	7	VLDL	TG	TG 46:2	TG 46:2	1.2541	0.0466735	0.11162	11.06	0.9	792.7	-14.5633	-0.227072
T	28	VLDL	TG	TG 46:2	TG 46:2	1.78609	0.108394	0.247821	11.08	0.9	792.7	21.679	0.283081
T	35	VLDL	TG	TG 46:2	TG 46:2	4.57006	0.200303	0.473381	11.08	0.9	792.7	211.34	1.63849
C	0	VLDL	TG	TG 46:2	TG 46:2	1.06801	0.0414261	0.0893049	11.08	0.9	792.7	0	0
C	7	VLDL	TG	TG 46:2	TG 46:2	0.980606	0.0584715	0.104028	11.09	0.9	792.7	-8.18344	-0.123174
C	28	VLDL	TG	TG 46:2	TG 46:2	1.33866	0.0643125	0.123728	11.06	0.9	792.7	25.3415	0.325864
C	35	VLDL	TG	TG 46:2	TG 46:2	2.0032	0.104529	0.195805	11.06	0.9	792.7	87.5638	0.907381
AJ	0	VLDL	TG	TG 46:2	TG 46:2	3.81157	0.188499	0.415511	11.06	0.9	792.7	0	0
AJ	7	VLDL	TG	TG 46:2	TG 46:2	3.61282	0.127	0.306401	11.08	0.9	792.7	-5.21439	-0.07726
AJ	28	VLDL	TG	TG 46:2	TG 46:2	13.4521	0.521883	1.10636	11.11	0.9	792.7	252.928	1.81937
AJ	35	VLDL	TG	TG 46:2	TG 46:2	3.34909	0.109827	0.264713	11.06	0.9	792.7	-12.1336	-0.186616
A	0	VLDL	TG	TG 46:2	TG 46:2	6.4985	0.22725	0.553757	11.05	0.9	792.7	0	0
A	7	VLDL	TG	TG 46:2	TG 46:2	1.35517	0.071734	0.144664	11.03	0.9	792.7	-79.1464	-2.26163
A	28	VLDL	TG	TG 46:2	TG 46:2	3.65609	0.111028	0.264954	11.08	0.9	792.7	-43.7395	-0.829805
A	35	VLDL	TG	TG 46:2	TG 46:2	5.90583	0.165823	0.427798	11.06	0.9	792.7	-9.1201	-0.137967
H	0	VLDL	TG	TG 46:2	TG 46:2	1.19389	0.0558638	0.131778	11.08	0.9	792.7	0	0
H	7	VLDL	TG	TG 46:2	TG 46:2	1.43281	0.0562948	0.126278	11.06	0.9	792.7	20.0119	0.263177
H	28	VLDL	TG	TG 46:2	TG 46:2	2.33337	0.106087	0.238221	11.06	0.9	792.7	95.4426	0.966745
H	35	VLDL	TG	TG 46:2	TG 46:2	1.54712	0.0797707	0.185549	11.08	0.9	792.7	29.5865	0.373915
AC	0	VLDL	TG	TG 46:2	TG 46:2	0.481892	0.0476694	0.0999465	11.27	0.9	792.7	0	0
AC	7	VLDL	TG	TG 46:2	TG 46:2	0.504629	0.0503587	0.0988442	11.27	0.9	792.7	4.71892	0.0665221
AC	28	VLDL	TG	TG 46:2	TG 46:2	0.916919	0.0417226	0.0777276	11.26	0.9	792.7	90.2758	0.928092
AC	35	VLDL	TG	TG 46:2	TG 46:2	3.41459	0.123431	0.249531	11.26	0.9	792.7	608.583	2.82494
B	0	VLDL	TG	TG 46:2	TG 46:2	2.73312	0.0733546	0.246547	11.24	0.9	792.7	0	0
B	7	VLDL	TG	TG 46:2	TG 46:2	0.829943	0.0262344	0.087099	11.27	0.9	792.7	-69.634	-1.71947
B	28	VLDL	TG	TG 46:2	TG 46:2	0.8993	0.0247546	0.0871845	11.35	0.9	792.7	-67.0962	-1.60367
B	35	VLDL	TG	TG 46:2	TG 46:2	0.649775	0.0290034	0.0931985	11.32	0.9	792.7	-76.2261	-2.07255
L	0	VLDL	TG	TG 46:2	TG 46:2	1.8158	0.0720123	0.182539	11.46	0.9	792.7	0	0
L	7	VLDL	TG	TG 46:2	TG 46:2	1.31755	0.0501424	0.111376	11.32	0.9	792.7	-27.4397	-0.462748
L	28	VLDL	TG	TG 46:2	TG 46:2	2.2352	0.075931	0.166846	11.35	0.9	792.7	23.0973	0.299799
L	35	VLDL	TG	TG 46:2	TG 46:2	5.3158	0.145135	0.360192	11.29	0.9	792.7	192.753	1.54968
R	0	VLDL	TG	TG 46:2	TG 46:2	10.0913	0.350233	1.16761	11.3	0.9	792.7	0	0
R	7	VLDL	TG	TG 46:2	TG 46:2	2.8502	0.104947	0.243073	11.33	0.9	792.7	-71.7557	-1.82397
R	28	VLDL	TG	TG 46:2	TG 46:2	1.60971	0.0601551	0.171532	11.29	0.9	792.7	-84.0485	-2.64823
R	35	VLDL	TG	TG 46:2	TG 46:2	4.7957	0.12241	0.362321	11.33	0.9	792.7	-52.4767	-1.07329
AB	0	VLDL	TG	TG 46:1	TG 46:1	6.53903	0.35306	0.713881	11.89	0.95	794.7	0	0
AB	7	VLDL	TG	TG 46:1	TG 46:1	1.8242	0.181092	0.324006	11.88	0.95	794.7	-72.1029	-1.84181
AB	28	VLDL	TG	TG 46:1	TG 46:1	1.74497	0.10823	0.209876	11.88	0.95	794.7	-73.3145	-1.90587
AB	35	VLDL	TG	TG 46:1	TG 46:1	20.425	0.80855	1.59641	11.86	0.95	794.7	212.354	1.64318
V	0	VLDL	TG	TG 46:1	TG 46:1	7.09047	0.1843	0.323702	11.86	0.95	794.7	0	0
V	7	VLDL	TG	TG 46:1	TG 46:1	2.32098	0.0845629	0.158361	11.86	0.95	794.7	-67.2662	-1.61115
V	28	VLDL	TG	TG 46:1	TG 46:1	6.74147	0.183525	0.311611	11.88	0.95	794.7	-4.9221	-0.0728181
V	35	VLDL	TG	TG 46:1	TG 46:1	13.9629	0.436716	0.732209	11.88	0.95	794.7	96.9247	0.977644
D	0	VLDL	TG	TG 46:1	TG 46:1	2.22012	0.168049	0.335932	11.88	0.95	794.7	0	0
D	7	VLDL	TG	TG 46:1	TG 46:1	1.93366	0.120999	0.211703	11.89	0.95	794.7	-12.9029	-0.199304
D	28	VLDL	TG	TG 46:1	TG 46:1	4.97369	0.388431	0.693055	11.88	0.95	794.7	124.028	1.16368
D	35	VLDL	TG	TG 46:1	TG 46:1	2.37896	0.143699	0.274146	11.88	0.95	794.7	7.15457	0.0996934
AK	0	VLDL	TG	TG 46:1	TG 46:1	4.12951	0.2674	0.524326	11.88	0.95	794.7	0	0
AK	7	VLDL	TG	TG 46:1	TG 46:1	3.46573	0.317299	0.509229	11.89	0.95	794.7	-16.0741	-0.252811
AK	28	VLDL	TG	TG 46:1	TG 46:1	1.92954	0.146724	0.263563	11.89	0.95	794.7	-53.2744	-1.09771
AK	35	VLDL	TG	TG 46:1	TG 46:1	16.4387	0.798603	1.25236	11.88	0.95	794.7	298.078	1.99305
K	0	VLDL	TG	TG 46:1	TG 46:1	1.43488	0.0843217	0.168707	11.88	0.95	794.7	0	0
K	7	VLDL	TG	TG 46:1	TG 46:1	1.58002	0.174752	0.301311	11.91	0.95	794.7	10.1151	0.139013
K	28	VLDL	TG	TG 46:1	TG 46:1	1.14937	0.0755566	0.158509	11.89	0.95	794.7	-19.8978	-0.320087
K	35	VLDL	TG	TG 46:1	TG 46:1	5.86156	0.184028	0.340797	11.88	0.95	794.7	308.505	2.03035
O	0	VLDL	TG	TG 46:1	TG 46:1	1.92992	0.315676	0.506291	11.91	0.95	794.7	0	0
O	7	VLDL	TG	TG 46:1	TG 46:1	2.44673	0.159205	0.265715	11.91	0.95	794.7	26.7788	0.342314
O	28	VLDL	TG	TG 46:1	TG 46:1	1.52137	0.0986915	0.163827	11.91	0.95	794.7	-21.1693	-0.34317
O	35	VLDL	TG	TG 46:1	TG 46:1	15.0158	0.36948	0.582231	11.91	0.95	794.7	678.055	2.95987
AH	0	VLDL	TG	TG 46:1	TG 46:1	5.96512	0.240442	0.423528	11.91	0.95	794.7	0	0
AH	7	VLDL	TG	TG 46:1	TG 46:1	16.2887	0.282135	0.527987	11.91	0.95	794.7	173.065	1.44925
AH	28	VLDL	TG	TG 46:1	TG 46:1	25.8207	0.46702	0.757307	11.89	0.95	794.7	332.861	2.1139
AH	35	VLDL	TG	TG 46:1	TG 46:1	32.0444	0.639116	1.13827	11.91	0.95	794.7	437.196	2.42545
U	0	VLDL	TG	TG 46:1	TG 46:1	10.9364	0.296179	0.496576	11.92	0.95	794.7	0	0
U	7	VLDL	TG	TG 46:1	TG 46:1	3.35122	0.150399	0.271371	11.92	0.95	794.7	-69.3573	-1.70639
U	28	VLDL	TG	TG 46:1	TG 46:1	2.04436	0.0678002	0.116374	11.94	0.95	794.7	-81.3069	-2.41942
U	35	VLDL	TG	TG 46:1	TG 46:1	61.5873	2.38241	4.301	11.92	0.95	794.7	463.138	2.49349
G	0	VLDL	TG	TG 46:1	TG 46:1	2.06391	0.117936	0.275636	11.91	0.95	794.7	0	0
G	7	VLDL	TG	TG 46:1	TG 46:1	2.37974	0.179832	0.350482	11.91	0.95	794.7	15.3025	0.205424
G	28	VLDL	TG	TG 46:1	TG 46:1	2.98905	0.350626	0.615039	11.91	0.95	794.7	44.8246	0.534307
G	35	VLDL	TG	TG 46:1	TG 46:1	6.7788	0.218994	0.384568	11.89	0.95	794.7	228.445	1.71565
W	0	VLDL	TG	TG 46:1	TG 46:1	5.40555	0.158642	0.370419	12.14	0.95	794.7	0	0
W	7	VLDL	TG	TG 46:1	TG 46:1	0.944336	0.037841	0.0933579	12.03	0.95	794.7	-82.5302	-2.51706
W	28	VLDL	TG	TG 46:1	TG 46:1	1.82767	0.0556369	0.139852	12.21	0.95	794.7	-66.189	-1.56444
W	35	VLDL	TG	TG 46:1	TG 46:1	3.43834	0.103204	0.273576	12.04	0.95	794.7	-36.3924	-0.652729
AA	0	VLDL	TG	TG 46:1	TG 46:1	3.74302	0.161952	0.31846	12.04	0.95	794.7	0	0
AA	7	VLDL	TG	TG 46:1	TG 46:1	8.08888	0.283946	0.568136	12.04	0.95	794.7	116.106	1.11174
AA	28	VLDL	TG	TG 46:1	TG 46:1	3.99428	0.0991944	0.196928	12.04	0.95	794.7	6.71276	0.0937327
AA	35	VLDL	TG	TG 46:1	TG 46:1	3.23203	0.0878094	0.184043	12.04	0.95	794.7	-13.6518	-0.211762
AM	0	VLDL	TG	TG 46:1	TG 46:1	1.19521	0.0974282	0.239544	12.06	0.95	794.7	0	0
AM	7	VLDL	TG	TG 46:1	TG 46:1	0.440825	0.0408754	0.0856627	12.07	0.95	794.7	-63.1178	-1.439
AM	28	VLDL	TG	TG 46:1	TG 46:1	0.732531	0.0412576	0.0929699	12.04	0.95	794.7	-38.7112	-0.706304
AM	35	VLDL	TG	TG 46:1	TG 46:1	2.22674	0.130622	0.299409	12.06	0.95	794.7	86.3053	0.897669
Q	0	VLDL	TG	TG 46:1	TG 46:1	7.27395	0.262143	0.668184	12.04	0.95	794.7	0	0
Q	7	VLDL	TG	TG 46:1	TG 46:1	7.36439	0.242677	0.613917	12.09	0.95	794.7	1.24334	0.017827
Q	28	VLDL	TG	TG 46:1	TG 46:1	7.5642	0.364323	0.934012	12.09	0.95	794.7	3.99027	0.0564485
Q	35	VLDL	TG	TG 46:1	TG 46:1	10.1589	0.322647	0.873039	12.09	0.95	794.7	39.6619	0.481939
P	0	VLDL	TG	TG 46:1	TG 46:1	0.938745	0.1523	0.310543	11.83	0.95	794.7	0	0
P	7	VLDL	TG	TG 46:1	TG 46:1	1.63514	0.0730822	0.163037	11.83	0.95	794.7	74.1845	0.800617
P	28	VLDL	TG	TG 46:1	TG 46:1	1.18433	0.141629	0.262304	11.86	0.95	794.7	26.1617	0.335274
P	35	VLDL	TG	TG 46:1	TG 46:1	2.46789	0.134495	0.30416	11.83	0.95	794.7	162.894	1.39448
AL	0	VLDL	TG	TG 46:1	TG 46:1	1.67532	0.0754782	0.16367	11.85	0.95	794.7	0	0
AL	7	VLDL	TG	TG 46:1	TG 46:1	0.669789	0.0491228	0.103316	11.86	0.95	794.7	-60.0202	-1.32266
AL	28	VLDL	TG	TG 46:1	TG 46:1	0.736793	0.0817356	0.158955	11.85	0.95	794.7	-56.0209	-1.18511
AL	35	VLDL	TG	TG 46:1	TG 46:1	1.38087	0.0655303	0.139867	11.83	0.95	794.7	-17.5757	-0.278859
Z	0	VLDL	TG	TG 46:1	TG 46:1	2.4296	0.0863791	0.185786	11.83	0.95	794.7	0	0
Z	7	VLDL	TG	TG 46:1	TG 46:1	3.38653	0.135785	0.26487	11.85	0.95	794.7	39.3863	0.479089
Z	28	VLDL	TG	TG 46:1	TG 46:1	1.41349	0.0576004	0.115709	11.85	0.95	794.7	-41.8221	-0.781457
Z	35	VLDL	TG	TG 46:1	TG 46:1	2.78576	0.0809821	0.159389	11.83	0.95	794.7	14.6592	0.197352
J	0	VLDL	TG	TG 46:1	TG 46:1	2.85608	0.0899865	0.243767	11.85	0.95	794.7	0	0
J	7	VLDL	TG	TG 46:1	TG 46:1	1.67184	0.167599	0.326152	11.86	0.95	794.7	-41.4638	-0.7726
J	28	VLDL	TG	TG 46:1	TG 46:1	0.944866	0.0660078	0.15042	11.86	0.95	794.7	-66.9172	-1.59585
J	35	VLDL	TG	TG 46:1	TG 46:1	4.04692	0.143126	0.366002	11.86	0.95	794.7	41.6949	0.502788
M	0	VLDL	TG	TG 46:1	TG 46:1	5.6144	0.221415	0.434089	11.85	0.95	794.7	0	0
M	7	VLDL	TG	TG 46:1	TG 46:1	10.0399	0.504605	0.872804	11.86	0.95	794.7	78.8248	0.838547
M	28	VLDL	TG	TG 46:1	TG 46:1	13.4839	0.651173	1.11079	11.86	0.95	794.7	140.166	1.26403
M	35	VLDL	TG	TG 46:1	TG 46:1	13.2654	0.495227	0.873446	11.86	0.95	794.7	136.274	1.24046
AF	0	VLDL	TG	TG 46:1	TG 46:1	2.36264	0.0829244	0.179189	11.7	0.95	794.7	0	0
AF	7	VLDL	TG	TG 46:1	TG 46:1	1.86255	0.0956218	0.197088	11.5	0.95	794.7	-21.1666	-0.343121
AF	28	VLDL	TG	TG 46:1	TG 46:1	1.33402	0.0642135	0.131626	11.53	0.95	794.7	-43.5369	-0.82462
AF	35	VLDL	TG	TG 46:1	TG 46:1	1.17502	0.0520064	0.105365	11.53	0.95	794.7	-50.2667	-1.00771
Y	0	VLDL	TG	TG 46:1	TG 46:1	15.6882	0.684065	1.06311	11.71	0.95	794.7	0	0
Y	7	VLDL	TG	TG 46:1	TG 46:1	5.23131	0.208212	0.332042	11.55	0.95	794.7	-66.6545	-1.58444
Y	28	VLDL	TG	TG 46:1	TG 46:1	7.34598	0.232217	0.387915	11.58	0.95	794.7	-53.1751	-1.09465
Y	35	VLDL	TG	TG 46:1	TG 46:1	25.0283	0.598375	0.974861	11.58	0.95	794.7	59.5355	0.673878
N	0	VLDL	TG	TG 46:1	TG 46:1	2.42716	0.0801363	0.143182	11.73	0.95	794.7	0	0
N	7	VLDL	TG	TG 46:1	TG 46:1	1.56958	0.11657	0.182174	11.79	0.95	794.7	-35.3327	-0.628891
N	28	VLDL	TG	TG 46:1	TG 46:1	4.2875	0.125851	0.20982	11.59	0.95	794.7	76.6468	0.820867
N	35	VLDL	TG	TG 46:1	TG 46:1	6.21773	0.156387	0.279647	11.59	0.95	794.7	156.173	1.35712
AG	0	VLDL	TG	TG 46:1	TG 46:1	4.87743	0.148752	0.318622	11.8	0.95	794.7	0	0
AG	7	VLDL	TG	TG 46:1	TG 46:1	3.08295	0.0894601	0.174209	11.82	0.95	794.7	-36.7915	-0.66181
AG	28	VLDL	TG	TG 46:1	TG 46:1	17.2536	0.466081	0.873197	11.85	0.95	794.7	253.743	1.8227
AG	35	VLDL	TG	TG 46:1	TG 46:1	48.3193	1.51538	2.66028	11.64	0.95	794.7	890.671	3.30841
F	0	VLDL	TG	TG 46:1	TG 46:1	4.68917	0.126586	0.265597	11.65	0.95	794.7	0	0
F	7	VLDL	TG	TG 46:1	TG 46:1	1.44971	0.105578	0.180591	11.65	0.95	794.7	-69.0839	-1.69357
F	28	VLDL	TG	TG 46:1	TG 46:1	0.399689	0.0149709	0.0305118	11.67	0.95	794.7	-91.4763	-3.55238
F	35	VLDL	TG	TG 46:1	TG 46:1	2.41136	0.0570041	0.104409	11.8	0.95	794.7	-48.576	-0.959486
I	0	VLDL	TG	TG 46:1	TG 46:1	1.94427	0.0768681	0.204152	11.8	0.95	794.7	0	0
I	7	VLDL	TG	TG 46:1	TG 46:1	4.52613	0.243242	0.49873	11.67	0.95	794.7	132.793	1.21905
I	28	VLDL	TG	TG 46:1	TG 46:1	1.59901	0.100613	0.180333	11.67	0.95	794.7	-17.7578	-0.28205
I	35	VLDL	TG	TG 46:1	TG 46:1	2.2392	0.109461	0.209148	11.67	0.95	794.7	15.1692	0.203755
S	0	VLDL	TG	TG 46:1	TG 46:1	10.1185	0.224594	0.498738	11.67	0.95	794.7	0	0
S	7	VLDL	TG	TG 46:1	TG 46:1	9.55513	0.244418	0.472509	11.68	0.95	794.7	-5.56735	-0.0826423
S	28	VLDL	TG	TG 46:1	TG 46:1	3.8514	0.0875417	0.171565	11.7	0.95	794.7	-61.9369	-1.39353
S	35	VLDL	TG	TG 46:1	TG 46:1	3.79768	0.0845139	0.16041	11.71	0.95	794.7	-62.4678	-1.4138
AD	0	VLDL	TG	TG 46:1	TG 46:1	3.1945	0.240446	0.509187	11.74	0.95	794.7	0	0
AD	7	VLDL	TG	TG 46:1	TG 46:1	4.62883	0.366489	0.708037	11.74	0.95	794.7	44.9	0.535057
AD	28	VLDL	TG	TG 46:1	TG 46:1	4.15553	0.177248	0.349729	11.71	0.95	794.7	30.0839	0.379442
AD	35	VLDL	TG	TG 46:1	TG 46:1	13.2814	0.487885	0.948504	11.74	0.95	794.7	315.758	2.05575
X	0	VLDL	TG	TG 46:1	TG 46:1	3.63532	0.0965198	0.248335	11.53	0.95	794.7	0	0
X	7	VLDL	TG	TG 46:1	TG 46:1	12.9187	0.192558	0.386955	11.56	0.95	794.7	255.366	1.82931
X	28	VLDL	TG	TG 46:1	TG 46:1	31.2795	0.571882	1.03592	11.61	0.95	794.7	760.434	3.10507
X	35	VLDL	TG	TG 46:1	TG 46:1	87.8919	1.94828	3.30532	11.64	0.95	794.7	2317.72	4.59558
E	0	VLDL	TG	TG 46:1	TG 46:1	14.8559	0.389811	0.813769	11.65	0.95	794.7	0	0
E	7	VLDL	TG	TG 46:1	TG 46:1	16.2009	0.324978	0.609229	11.64	0.95	794.7	9.0537	0.125039
E	28	VLDL	TG	TG 46:1	TG 46:1	16.1762	0.410118	0.723408	11.61	0.95	794.7	8.88737	0.122837
E	35	VLDL	TG	TG 46:1	TG 46:1	17.2738	0.361852	0.713237	11.62	0.95	794.7	16.2759	0.217552
AI	0	VLDL	TG	TG 46:1	TG 46:1	2.01742	0.144282	0.296297	11.64	0.95	794.7	0	0
AI	7	VLDL	TG	TG 46:1	TG 46:1	6.03378	0.304675	0.616068	11.67	0.95	794.7	199.084	1.58055
AI	28	VLDL	TG	TG 46:1	TG 46:1	0.488543	0.104589	0.186965	11.68	0.95	794.7	-75.7839	-2.04596
AI	35	VLDL	TG	TG 46:1	TG 46:1	14.2304	0.631534	1.10691	11.67	0.95	794.7	605.376	2.81839
T	0	VLDL	TG	TG 46:1	TG 46:1	2.28998	0.177118	0.442993	11.61	0.95	794.7	0	0
T	7	VLDL	TG	TG 46:1	TG 46:1	1.53975	0.0573043	0.137044	11.67	0.95	794.7	-32.7614	-0.572639
T	28	VLDL	TG	TG 46:1	TG 46:1	2.73643	0.166068	0.379681	11.68	0.95	794.7	19.4958	0.25696
T	35	VLDL	TG	TG 46:1	TG 46:1	7.34792	0.322054	0.761121	11.7	0.95	794.7	220.873	1.682
C	0	VLDL	TG	TG 46:1	TG 46:1	0.996707	0.0386605	0.083343	11.7	0.95	794.7	0	0
C	7	VLDL	TG	TG 46:1	TG 46:1	0.703445	0.041945	0.0746251	11.68	0.95	794.7	-29.4228	-0.502726
C	28	VLDL	TG	TG 46:1	TG 46:1	1.41215	0.0678433	0.130521	11.68	0.95	794.7	41.6811	0.502648
C	35	VLDL	TG	TG 46:1	TG 46:1	1.51866	0.079245	0.148443	11.68	0.95	794.7	52.3673	0.607553
AJ	0	VLDL	TG	TG 46:1	TG 46:1	6.43629	0.318304	0.70164	11.68	0.95	794.7	0	0
AJ	7	VLDL	TG	TG 46:1	TG 46:1	5.8493	0.205619	0.496076	11.71	0.95	794.7	-9.12001	-0.137965
AJ	28	VLDL	TG	TG 46:1	TG 46:1	26.1471	1.0144	2.15046	11.71	0.95	794.7	306.246	2.02235
AJ	35	VLDL	TG	TG 46:1	TG 46:1	5.60145	0.183689	0.442739	11.68	0.95	794.7	-12.9708	-0.200429
A	0	VLDL	TG	TG 46:1	TG 46:1	9.78512	0.342182	0.833821	11.64	0.95	794.7	0	0
A	7	VLDL	TG	TG 46:1	TG 46:1	1.75903	0.0931117	0.187776	11.62	0.95	794.7	-82.0234	-2.47581
A	28	VLDL	TG	TG 46:1	TG 46:1	5.62517	0.170825	0.407652	11.68	0.95	794.7	-42.513	-0.798693
A	35	VLDL	TG	TG 46:1	TG 46:1	8.30803	0.233272	0.601805	11.67	0.95	794.7	-15.0953	-0.236083
H	0	VLDL	TG	TG 46:1	TG 46:1	1.43854	0.0673113	0.158781	11.68	0.95	794.7	0	0
H	7	VLDL	TG	TG 46:1	TG 46:1	1.83275	0.0720082	0.161525	11.67	0.95	794.7	27.4035	0.349405
H	28	VLDL	TG	TG 46:1	TG 46:1	2.90257	0.131966	0.296332	11.65	0.95	794.7	101.772	1.01273
H	35	VLDL	TG	TG 46:1	TG 46:1	1.87552	0.0967033	0.224935	11.68	0.95	794.7	30.3766	0.382685
AC	0	VLDL	TG	TG 46:1	TG 46:1	0.48151	0.0476316	0.0998673	11.88	0.95	794.7	0	0
AC	7	VLDL	TG	TG 46:1	TG 46:1	0.490694	0.0489681	0.0961146	11.88	0.95	794.7	1.9065	0.0272461
AC	28	VLDL	TG	TG 46:1	TG 46:1	0.871684	0.0396642	0.073893	11.88	0.95	794.7	81.0305	0.856233
AC	35	VLDL	TG	TG 46:1	TG 46:1	3.46768	0.12535	0.253411	11.86	0.95	794.7	620.168	2.84833
B	0	VLDL	TG	TG 46:1	TG 46:1	4.57909	0.122899	0.413067	11.88	0.95	794.7	0	0
B	7	VLDL	TG	TG 46:1	TG 46:1	1.106	0.0349605	0.11607	11.92	0.95	794.7	-75.8467	-2.04971
B	28	VLDL	TG	TG 46:1	TG 46:1	1.10173	0.0303268	0.10681	11.95	0.95	794.7	-75.94	-2.05529
B	35	VLDL	TG	TG 46:1	TG 46:1	0.866059	0.0386574	0.124221	11.94	0.95	794.7	-81.0866	-2.40252
L	0	VLDL	TG	TG 46:1	TG 46:1	1.22388	0.0485375	0.123034	12.07	0.95	794.7	0	0
L	7	VLDL	TG	TG 46:1	TG 46:1	1.26019	0.0479593	0.106526	11.92	0.95	794.7	2.96679	0.0421792
L	28	VLDL	TG	TG 46:1	TG 46:1	2.23249	0.0758389	0.166644	11.95	0.95	794.7	82.4109	0.867192
L	35	VLDL	TG	TG 46:1	TG 46:1	5.11854	0.139749	0.346826	11.92	0.95	794.7	318.222	2.06427
R	0	VLDL	TG	TG 46:1	TG 46:1	15.9264	0.55275	1.84277	11.95	0.95	794.7	0	0
R	7	VLDL	TG	TG 46:1	TG 46:1	2.84116	0.104614	0.242302	11.97	0.95	794.7	-82.1607	-2.48687
R	28	VLDL	TG	TG 46:1	TG 46:1	2.16917	0.081062	0.231147	11.97	0.95	794.7	-86.38	-2.8762
R	35	VLDL	TG	TG 46:1	TG 46:1	5.10211	0.130231	0.385471	11.98	0.95	794.7	-67.9644	-1.64225
AB	0	VLDL	TG	TG 46:0	TG 46:0	2.48968	0.134425	0.271804	12.59	1.01	796.7	0	0
AB	7	VLDL	TG	TG 46:0	TG 46:0	0.4487	0.0445433	0.0796959	12.56	1	796.7	-81.9776	-2.47214
AB	28	VLDL	TG	TG 46:0	TG 46:0	0.325555	0.0201922	0.039156	12.59	1.01	796.7	-86.9236	-2.93496
AB	35	VLDL	TG	TG 46:0	TG 46:0	14.3198	0.566869	1.11923	12.54	1.01	796.7	475.166	2.52398
V	0	VLDL	TG	TG 46:0	TG 46:0	2.00887	0.0522156	0.091711	12.56	1.01	796.7	0	0
V	7	VLDL	TG	TG 46:0	TG 46:0	0.759025	0.0276544	0.0517885	12.56	1.01	796.7	-62.2161	-1.40416
V	28	VLDL	TG	TG 46:0	TG 46:0	1.71796	0.0467686	0.0794096	12.57	1.01	796.7	-14.4813	-0.225688
V	35	VLDL	TG	TG 46:0	TG 46:0	5.08443	0.159025	0.266626	12.57	1.01	796.7	153.099	1.3397
D	0	VLDL	TG	TG 46:0	TG 46:0	0.763721	0.057809	0.115561	12.56	1.01	796.7	0	0
D	7	VLDL	TG	TG 46:0	TG 46:0	0.441346	0.0276172	0.0483199	12.56	1	796.7	-42.2105	-0.791121
D	28	VLDL	TG	TG 46:0	TG 46:0	1.59633	0.124669	0.22244	12.57	1.01	796.7	109.02	1.06364
D	35	VLDL	TG	TG 46:0	TG 46:0	0.702405	0.0424282	0.0809434	12.57	1.01	796.7	-8.02781	-0.12073
AK	0	VLDL	TG	TG 46:0	TG 46:0	1.22936	0.0796053	0.156093	12.57	1.01	796.7	0	0
AK	7	VLDL	TG	TG 46:0	TG 46:0	1.24034	0.113558	0.182247	12.57	1.01	796.7	0.893148	0.0128282
AK	28	VLDL	TG	TG 46:0	TG 46:0	0.566723	0.0430939	0.0774105	12.57	1.01	796.7	-53.9012	-1.1172
AK	35	VLDL	TG	TG 46:0	TG 46:0	5.91407	0.28731	0.450555	12.57	1.01	796.7	381.069	2.26624
K	0	VLDL	TG	TG 46:0	TG 46:0	0.444814	0.0261398	0.0522994	12.57	1.01	796.7	0	0
K	7	VLDL	TG	TG 46:0	TG 46:0	0.344079	0.0380554	0.0656159	12.6	1.01	796.7	-22.6456	-0.370445
K	28	VLDL	TG	TG 46:0	TG 46:0	0.312018	0.0205113	0.0430302	12.57	1.01	796.7	-29.8532	-0.511551
K	35	VLDL	TG	TG 46:0	TG 46:0	0.428511	0.0134534	0.0249141	12.59	1.01	796.7	-3.66449	-0.0538603
O	0	VLDL	TG	TG 46:0	TG 46:0	1.19362	0.195241	0.313133	12.6	1.01	796.7	0	0
O	7	VLDL	TG	TG 46:0	TG 46:0	1.56159	0.101611	0.16959	12.6	1.01	796.7	30.8281	0.387672
O	28	VLDL	TG	TG 46:0	TG 46:0	0.914714	0.0593376	0.0984998	12.6	1.01	796.7	-23.3667	-0.383957
O	35	VLDL	TG	TG 46:0	TG 46:0	5.22555	0.12858	0.202618	12.6	1.01	796.7	337.79	2.13024
AH	0	VLDL	TG	TG 46:0	TG 46:0	1.97486	0.0796029	0.140217	12.6	1.01	796.7	0	0
AH	7	VLDL	TG	TG 46:0	TG 46:0	5.04371	0.0873616	0.163489	12.59	1.01	796.7	155.396	1.35273
AH	28	VLDL	TG	TG 46:0	TG 46:0	12.7226	0.230114	0.373147	12.59	1.01	796.7	544.226	2.68757
AH	35	VLDL	TG	TG 46:0	TG 46:0	16.5882	0.330847	0.58924	12.6	1.01	796.7	739.971	3.07034
U	0	VLDL	TG	TG 46:0	TG 46:0	1.44045	0.03901	0.0654045	12.62	1.01	796.7	0	0
U	7	VLDL	TG	TG 46:0	TG 46:0	0.863011	0.0387309	0.0698838	12.62	1.01	796.7	-40.0875	-0.73907
U	28	VLDL	TG	TG 46:0	TG 46:0	0.496968	0.0164817	0.0282897	12.63	1.01	796.7	-65.499	-1.53529
U	35	VLDL	TG	TG 46:0	TG 46:0	20.0625	0.776088	1.40108	12.63	1.01	796.7	1292.79	3.79991
G	0	VLDL	TG	TG 46:0	TG 46:0	0.593047	0.033888	0.0792015	12.62	1.01	796.7	0	0
G	7	VLDL	TG	TG 46:0	TG 46:0	0.807406	0.0610141	0.118913	12.6	1.01	796.7	36.1454	0.445148
G	28	VLDL	TG	TG 46:0	TG 46:0	0.742782	0.0871308	0.152838	12.6	1.01	796.7	25.2474	0.324781
G	35	VLDL	TG	TG 46:0	TG 46:0	1.73566	0.0560717	0.0984654	12.59	1.01	796.7	192.667	1.54926
W	0	VLDL	TG	TG 46:0	TG 46:0	0.171643	0.00503736	0.0117619	12.89	1.01	796.7	0	0
W	7	VLDL	TG	TG 46:0	TG 46:0	0.0740046	0.00296548	0.00731616	12.74	1.01	796.7	-56.8865	-1.21379
W	28	VLDL	TG	TG 46:0	TG 46:0	0.230665	0.00702179	0.0176503	12.94	1.01	796.7	34.3918	0.426445
W	35	VLDL	TG	TG 46:0	TG 46:0	0.477204	0.0143235	0.0379692	12.78	1.01	796.7	178.024	1.47521
AA	0	VLDL	TG	TG 46:0	TG 46:0	0.331404	0.0143391	0.0281962	12.78	1.01	796.7	0	0
AA	7	VLDL	TG	TG 46:0	TG 46:0	1.85607	0.0651541	0.130365	12.77	1.01	796.7	460.069	2.48561
AA	28	VLDL	TG	TG 46:0	TG 46:0	0.282466	0.00701479	0.0139263	12.75	1.01	796.7	-14.7646	-0.230476
AA	35	VLDL	TG	TG 46:0	TG 46:0	0.311687	0.00846808	0.0177486	12.77	1.01	796.7	-5.9475	-0.0884617
AM	0	VLDL	TG	TG 46:0	TG 46:0	0.368627	0.0300488	0.0738803	12.77	1.01	796.7	0	0
AM	7	VLDL	TG	TG 46:0	TG 46:0	0.0652195	0.00604746	0.0126737	12.81	1.01	796.7	-82.3075	-2.49879
AM	28	VLDL	TG	TG 46:0	TG 46:0	0.157489	0.00887007	0.0199878	12.77	1.01	796.7	-57.2769	-1.22691
AM	35	VLDL	TG	TG 46:0	TG 46:0	0.685388	0.0402054	0.0921577	12.77	1.01	796.7	85.929	0.894752
Q	0	VLDL	TG	TG 46:0	TG 46:0	2.75479	0.0992788	0.253055	12.75	1.01	796.7	0	0
Q	7	VLDL	TG	TG 46:0	TG 46:0	3.82589	0.126073	0.318937	12.78	1.01	796.7	38.8814	0.473853
Q	28	VLDL	TG	TG 46:0	TG 46:0	2.82443	0.136036	0.348755	12.81	1.01	796.7	2.52796	0.0360174
Q	35	VLDL	TG	TG 46:0	TG 46:0	4.14498	0.131644	0.356212	12.8	1.01	796.7	50.4645	0.589423
P	0	VLDL	TG	TG 46:0	TG 46:0	0.166159	0.0269572	0.0549664	12.53	1.01	796.7	0	0
P	7	VLDL	TG	TG 46:0	TG 46:0	0.234348	0.0104741	0.0233665	12.53	1.01	796.7	41.0388	0.496092
P	28	VLDL	TG	TG 46:0	TG 46:0	0.369161	0.0441463	0.0817611	12.54	1.01	796.7	122.171	1.15167
P	35	VLDL	TG	TG 46:0	TG 46:0	0.495404	0.0269985	0.0610572	12.51	1.01	796.7	198.146	1.57602
AL	0	VLDL	TG	TG 46:0	TG 46:0	0.251337	0.0113235	0.0245542	12.54	1.01	796.7	0	0
AL	7	VLDL	TG	TG 46:0	TG 46:0	0.0972621	0.00713327	0.0150029	12.57	1.01	796.7	-61.3034	-1.36972
AL	28	VLDL	TG	TG 46:0	TG 46:0	0.220473	0.024458	0.0475645	12.54	1.01	796.7	-12.2822	-0.189058
AL	35	VLDL	TG	TG 46:0	TG 46:0	0.173162	0.00821753	0.0175393	12.53	1.01	796.7	-31.1053	-0.537535
Z	0	VLDL	TG	TG 46:0	TG 46:0	0.334929	0.0119077	0.0256112	12.53	1.01	796.7	0	0
Z	7	VLDL	TG	TG 46:0	TG 46:0	0.604094	0.0242216	0.0472479	12.54	1.01	796.7	80.3631	0.850904
Z	28	VLDL	TG	TG 46:0	TG 46:0	0.231827	0.00944705	0.0189774	12.53	1.01	796.7	-30.7826	-0.530792
Z	35	VLDL	TG	TG 46:0	TG 46:0	0.435994	0.0126743	0.0249456	12.51	1.01	796.7	30.1735	0.380435
J	0	VLDL	TG	TG 46:0	TG 46:0	0.617952	0.0194698	0.0527422	12.54	1.01	796.7	0	0
J	7	VLDL	TG	TG 46:0	TG 46:0	0.348568	0.0349432	0.0680005	12.56	1.01	796.7	-43.5925	-0.826042
J	28	VLDL	TG	TG 46:0	TG 46:0	0.242929	0.0169709	0.0386736	12.56	1.01	796.7	-60.6878	-1.34695
J	35	VLDL	TG	TG 46:0	TG 46:0	1.03225	0.0365072	0.0933563	12.56	1.01	796.7	67.0443	0.74023
M	0	VLDL	TG	TG 46:0	TG 46:0	0.503536	0.0198579	0.038932	12.56	1.01	796.7	0	0
M	7	VLDL	TG	TG 46:0	TG 46:0	1.19029	0.0598238	0.103476	12.56	1.01	796.7	136.384	1.24113
M	28	VLDL	TG	TG 46:0	TG 46:0	2.924	0.141208	0.240876	12.57	1.01	796.7	480.689	2.53777
M	35	VLDL	TG	TG 46:0	TG 46:0	1.17671	0.0439291	0.077479	12.57	1.01	796.7	133.687	1.22458
AF	0	VLDL	TG	TG 46:0	TG 46:0	0.48478	0.0170149	0.0367671	12.38	1.01	796.7	0	0
AF	7	VLDL	TG	TG 46:0	TG 46:0	0.634877	0.032594	0.0671801	12.2	1.01	796.7	30.9625	0.389154
AF	28	VLDL	TG	TG 46:0	TG 46:0	0.43152	0.0207713	0.0425774	12.23	1.01	796.7	-10.9864	-0.167903
AF	35	VLDL	TG	TG 46:0	TG 46:0	0.398966	0.0176583	0.0357756	12.21	1.01	796.7	-17.7008	-0.28105
Y	0	VLDL	TG	TG 46:0	TG 46:0	5.39492	0.235239	0.365587	12.41	1.01	796.7	0	0
Y	7	VLDL	TG	TG 46:0	TG 46:0	1.15302	0.0458917	0.0731848	12.24	1.01	796.7	-78.6277	-2.22618
Y	28	VLDL	TG	TG 46:0	TG 46:0	1.9793	0.0625686	0.10452	12.27	1.01	796.7	-63.3118	-1.44661
Y	35	VLDL	TG	TG 46:0	TG 46:0	7.67108	0.1834	0.298792	12.27	1.01	796.7	42.1908	0.507828
N	0	VLDL	TG	TG 46:0	TG 46:0	0.535078	0.0176664	0.0315651	12.44	1.01	796.7	0	0
N	7	VLDL	TG	TG 46:0	TG 46:0	0.398932	0.029628	0.0463023	12.5	1.01	796.7	-25.4448	-0.423619
N	28	VLDL	TG	TG 46:0	TG 46:0	0.712834	0.0209239	0.0348843	12.29	1.01	796.7	33.2193	0.413803
N	35	VLDL	TG	TG 46:0	TG 46:0	1.24464	0.031305	0.0559786	12.3	1.01	796.7	132.608	1.2179
AG	0	VLDL	TG	TG 46:0	TG 46:0	0.516499	0.0157522	0.0337407	12.53	1.01	796.7	0	0
AG	7	VLDL	TG	TG 46:0	TG 46:0	0.473346	0.0137354	0.0267475	12.54	1.01	796.7	-8.35431	-0.125861
AG	28	VLDL	TG	TG 46:0	TG 46:0	6.78721	0.183347	0.343498	12.56	1.01	796.7	1214.08	3.71598
AG	35	VLDL	TG	TG 46:0	TG 46:0	20.7172	0.649726	1.14061	12.33	1.01	796.7	3911.07	5.32591
F	0	VLDL	TG	TG 46:0	TG 46:0	0.598701	0.0161622	0.0339107	12.38	1.01	796.7	0	0
F	7	VLDL	TG	TG 46:0	TG 46:0	0.174737	0.0127255	0.0217671	12.33	1.01	796.7	-70.8134	-1.77662
F	28	VLDL	TG	TG 46:0	TG 46:0	0.0577509	0.00216313	0.00440863	12.38	1.01	796.7	-90.3541	-3.37394
F	35	VLDL	TG	TG 46:0	TG 46:0	0.470626	0.0111255	0.0203774	12.53	1.01	796.7	-21.3913	-0.34724
I	0	VLDL	TG	TG 46:0	TG 46:0	0.576791	0.0228038	0.0605642	12.51	1.01	796.7	0	0
I	7	VLDL	TG	TG 46:0	TG 46:0	1.12324	0.060365	0.123769	12.38	1.01	796.7	94.7399	0.961548
I	28	VLDL	TG	TG 46:0	TG 46:0	0.704573	0.0443329	0.07946	12.38	1.01	796.7	22.1536	0.288697
I	35	VLDL	TG	TG 46:0	TG 46:0	1.27871	0.0625087	0.119436	12.36	1.01	796.7	121.694	1.14857
S	0	VLDL	TG	TG 46:0	TG 46:0	1.32962	0.029513	0.0655369	12.36	1.01	796.7	0	0
S	7	VLDL	TG	TG 46:0	TG 46:0	1.106	0.0282913	0.0546928	12.39	1.01	796.7	-16.8183	-0.265663
S	28	VLDL	TG	TG 46:0	TG 46:0	0.435959	0.00990929	0.0194203	12.41	1.01	796.7	-67.2117	-1.60875
S	35	VLDL	TG	TG 46:0	TG 46:0	0.265523	0.00590898	0.0112155	12.42	1.01	796.7	-80.0304	-2.32412
AD	0	VLDL	TG	TG 46:0	TG 46:0	0.474869	0.0357428	0.0756916	12.44	1.01	796.7	0	0
AD	7	VLDL	TG	TG 46:0	TG 46:0	0.731903	0.0579486	0.111954	12.44	1.01	796.7	54.1264	0.624114
AD	28	VLDL	TG	TG 46:0	TG 46:0	0.884044	0.0377076	0.0744011	12.41	1.01	796.7	86.1646	0.896579
AD	35	VLDL	TG	TG 46:0	TG 46:0	3.00899	0.110534	0.21489	12.45	1.01	796.7	533.645	2.66367
X	0	VLDL	TG	TG 46:0	TG 46:0	1.21998	0.0323913	0.0833394	12.21	1.01	796.7	0	0
X	7	VLDL	TG	TG 46:0	TG 46:0	4.0609	0.0605292	0.121637	12.24	1.01	796.7	232.866	1.73494
X	28	VLDL	TG	TG 46:0	TG 46:0	15.9663	0.291912	0.528778	12.29	1.01	796.7	1208.74	3.71011
X	35	VLDL	TG	TG 46:0	TG 46:0	22.3752	0.495986	0.841457	12.33	1.01	796.7	1734.06	4.19697
E	0	VLDL	TG	TG 46:0	TG 46:0	7.40028	0.194179	0.405368	12.33	1.01	796.7	0	0
E	7	VLDL	TG	TG 46:0	TG 46:0	6.79231	0.136249	0.255422	12.33	1.01	796.7	-8.2155	-0.123678
E	28	VLDL	TG	TG 46:0	TG 46:0	6.31754	0.16017	0.282523	12.3	1.01	796.7	-14.6311	-0.228217
E	35	VLDL	TG	TG 46:0	TG 46:0	6.8311	0.143098	0.282056	12.32	1.01	796.7	-7.69133	-0.115462
AI	0	VLDL	TG	TG 46:0	TG 46:0	0.302125	0.0216074	0.0443728	12.35	1.01	796.7	0	0
AI	7	VLDL	TG	TG 46:0	TG 46:0	1.26863	0.064059	0.129531	12.38	1.01	796.7	319.909	2.07008
AI	28	VLDL	TG	TG 46:0	TG 46:0	0.141375	0.0302662	0.0541042	12.39	1.01	796.7	-53.2073	-1.09565
AI	35	VLDL	TG	TG 46:0	TG 46:0	1.73084	0.0768132	0.134633	12.38	1.01	796.7	472.898	2.51828
T	0	VLDL	TG	TG 46:0	TG 46:0	0.51956	0.0401854	0.100508	12.29	1.01	796.7	0	0
T	7	VLDL	TG	TG 46:0	TG 46:0	0.68087	0.0253397	0.0606002	12.36	1.01	796.7	31.0474	0.390089
T	28	VLDL	TG	TG 46:0	TG 46:0	0.575354	0.0349169	0.0798304	12.38	1.01	796.7	10.7379	0.147149
T	35	VLDL	TG	TG 46:0	TG 46:0	0.872007	0.0382195	0.0903252	12.39	1.01	796.7	67.8362	0.747054
C	0	VLDL	TG	TG 46:0	TG 46:0	0.275368	0.010681	0.0230258	12.41	1.01	796.7	0	0
C	7	VLDL	TG	TG 46:0	TG 46:0	0.198567	0.0118401	0.021065	12.39	1.01	796.7	-27.8897	-0.471724
C	28	VLDL	TG	TG 46:0	TG 46:0	0.411337	0.0197616	0.0380187	12.38	1.01	796.7	49.3772	0.57896
C	35	VLDL	TG	TG 46:0	TG 46:0	0.347018	0.0181077	0.0339197	12.38	1.01	796.7	26.0195	0.333647
AJ	0	VLDL	TG	TG 46:0	TG 46:0	2.73788	0.1354	0.298464	12.38	1.01	796.7	0	0
AJ	7	VLDL	TG	TG 46:0	TG 46:0	2.49008	0.087533	0.211182	12.39	1.01	796.7	-9.0508	-0.136867
AJ	28	VLDL	TG	TG 46:0	TG 46:0	7.61318	0.295358	0.626143	12.41	1.01	796.7	178.068	1.47544
AJ	35	VLDL	TG	TG 46:0	TG 46:0	2.06048	0.0675693	0.16286	12.38	1.01	796.7	-24.7418	-0.410079
A	0	VLDL	TG	TG 46:0	TG 46:0	3.38081	0.118225	0.288089	12.33	1.01	796.7	0	0
A	7	VLDL	TG	TG 46:0	TG 46:0	0.7517	0.0397902	0.080244	12.32	1.01	796.7	-77.7657	-2.16914
A	28	VLDL	TG	TG 46:0	TG 46:0	2.70049	0.0820085	0.195703	12.36	1.01	796.7	-20.123	-0.324148
A	35	VLDL	TG	TG 46:0	TG 46:0	3.19485	0.0897045	0.231424	12.36	1.01	796.7	-5.50046	-0.0816207
H	0	VLDL	TG	TG 46:0	TG 46:0	0.352418	0.0164901	0.0388988	12.38	1.01	796.7	0	0
H	7	VLDL	TG	TG 46:0	TG 46:0	0.562084	0.0220841	0.0495379	12.36	1.01	796.7	59.4915	0.67348
H	28	VLDL	TG	TG 46:0	TG 46:0	0.760435	0.0345734	0.0776353	12.35	1.01	796.7	115.777	1.10954
H	35	VLDL	TG	TG 46:0	TG 46:0	0.371693	0.0191648	0.044578	12.39	1.01	796.7	5.46791	0.0768041
AC	0	VLDL	TG	TG 46:0	TG 46:0	0.164859	0.0163081	0.0341925	12.59	1.01	796.7	0	0
AC	7	VLDL	TG	TG 46:0	TG 46:0	0.0729089	0.00727584	0.014281	12.59	1.01	796.7	-55.7746	-1.17705
AC	28	VLDL	TG	TG 46:0	TG 46:0	0.203771	0.00927221	0.0172738	12.59	1.01	796.7	23.6018	0.3057
AC	35	VLDL	TG	TG 46:0	TG 46:0	0.509054	0.0184013	0.0372006	12.57	1.01	796.7	208.777	1.62657
B	0	VLDL	TG	TG 46:0	TG 46:0	1.54156	0.0413741	0.13906	12.6	1.01	796.7	0	0
B	7	VLDL	TG	TG 46:0	TG 46:0	0.354751	0.0112136	0.0372296	12.62	1.01	796.7	-76.9876	-2.11952
B	28	VLDL	TG	TG 46:0	TG 46:0	0.46862	0.0128994	0.0454313	12.65	1.01	796.7	-69.6009	-1.7179
B	35	VLDL	TG	TG 46:0	TG 46:0	0.363041	0.0162047	0.0520717	12.63	1.01	796.7	-76.4498	-2.08619
L	0	VLDL	TG	TG 46:0	TG 46:0	0.0509867	0.00202207	0.0051256	12.81	1.01	796.7	0	0
L	7	VLDL	TG	TG 46:0	TG 46:0	0.263798	0.0100394	0.0222994	12.63	1.01	796.7	417.356	2.37116
L	28	VLDL	TG	TG 46:0	TG 46:0	0.778044	0.0264306	0.0580769	12.66	1.01	796.7	1425.87	3.93156
L	35	VLDL	TG	TG 46:0	TG 46:0	0.925051	0.0252563	0.0626803	12.65	1.01	796.7	1714.18	4.18125
R	0	VLDL	TG	TG 46:0	TG 46:0	4.17737	0.144982	0.483345	12.68	1.01	796.7	0	0
R	7	VLDL	TG	TG 46:0	TG 46:0	0.567739	0.0209047	0.0484184	12.68	1.01	796.7	-86.4092	-2.87929
R	28	VLDL	TG	TG 46:0	TG 46:0	0.631283	0.0235911	0.0672697	12.68	1.01	796.7	-84.8881	-2.72624
R	35	VLDL	TG	TG 46:0	TG 46:0	1.02802	0.0262401	0.0776679	12.69	1.01	796.7	-75.3907	-2.02273
AB	0	VLDL	TG	TG 47:3	TG 47:3	0.0863946	0.00466468	0.0094319	11.15	0.89	804.7	0	0
AB	7	VLDL	TG	TG 47:3	TG 47:3	0.0108301	0.00107513	0.00192359	11.12	0.89	804.7	-87.4638	-2.99583
AB	28	VLDL	TG	TG 47:3	TG 47:3	0.0531462	0.00329633	0.00639213	11.12	0.89	804.7	-38.4767	-0.700795
AB	35	VLDL	TG	TG 47:3	TG 47:3	0.0930938	0.00368524	0.00727619	11.06	0.89	804.7	7.75553	0.107762
V	0	VLDL	TG	TG 47:3	TG 47:3	0.0299734	0.000779085	0.00136838	11.14	0.89	804.7	0	0
V	7	VLDL	TG	TG 47:3	TG 47:3	0.0330885	0.00120555	0.00225764	11.08	0.89	804.7	10.4104	0.142876
D	0	VLDL	TG	TG 47:3	TG 47:3	0.0307959	0.00233106	0.00465981	11.12	0.89	804.7	0	0
D	7	VLDL	TG	TG 47:3	TG 47:3	0.0181657	0.00113672	0.00198884	11.09	0.89	804.7	-41.0065	-0.761372
D	28	VLDL	TG	TG 47:3	TG 47:3	0.0743101	0.00580341	0.0103547	11.12	0.89	804.7	141.266	1.27063
D	35	VLDL	TG	TG 47:3	TG 47:3	0.0452098	0.00273086	0.00520986	11.12	0.89	804.7	46.7857	0.553712
AK	7	VLDL	TG	TG 47:3	TG 47:3	0.0300378	0.00275007	0.00441354	11.15	0.89	804.7
AK	28	VLDL	TG	TG 47:3	TG 47:3	0.0382304	0.00290707	0.00522202	11.12	0.89	804.7
K	28	VLDL	TG	TG 47:3	TG 47:3	0.0221221	0.00145425	0.00305084	11.12	0.89	804.7
K	35	VLDL	TG	TG 47:3	TG 47:3	0.0708298	0.00222376	0.00411812	11.17	0.89	804.7
O	28	VLDL	TG	TG 47:3	TG 47:3	0.0834622	0.0054142	0.00898752	11.09	0.89	804.7
O	35	VLDL	TG	TG 47:3	TG 47:3	0.2084	0.00512788	0.00808058	11.14	0.89	804.7
AH	0	VLDL	TG	TG 47:3	TG 47:3	0.0954527	0.00384751	0.00677721	11.09	0.89	804.7	0	0
AH	28	VLDL	TG	TG 47:3	TG 47:3	0.200584	0.00362798	0.00588303	11.09	0.89	804.7	110.141	1.07136
U	7	VLDL	TG	TG 47:3	TG 47:3	0.152495	0.00684379	0.0123485	11.12	0.89	804.7
G	0	VLDL	TG	TG 47:3	TG 47:3	0.0978763	0.00559286	0.0130714	11.11	0.89	804.7	0	0
G	7	VLDL	TG	TG 47:3	TG 47:3	0.0569158	0.00430102	0.00838241	11.11	0.89	804.7	-41.8472	-0.782078
G	28	VLDL	TG	TG 47:3	TG 47:3	0.0443427	0.00520155	0.00912412	11.11	0.89	804.7	-54.6996	-1.14241
G	35	VLDL	TG	TG 47:3	TG 47:3	0.0799026	0.00258131	0.00453295	11.14	0.89	804.7	-18.3694	-0.292819
AM	28	VLDL	TG	TG 47:3	TG 47:3	0.0154136	0.000868126	0.00195624	11.26	0.89	804.7
Q	0	VLDL	TG	TG 47:3	TG 47:3	0.00957656	0.000345126	0.000879702	11.26	0.89	804.7	0	0
P	0	VLDL	TG	TG 47:3	TG 47:3	0.0180338	0.00292576	0.0059657	11.05	0.89	804.7	0	0
P	7	VLDL	TG	TG 47:3	TG 47:3	0.038749	0.00173188	0.0038636	11.06	0.89	804.7	114.92	1.1038
P	28	VLDL	TG	TG 47:3	TG 47:3	0.0269859	0.00322713	0.0059768	11.09	0.89	804.7	49.695	0.582026
P	35	VLDL	TG	TG 47:3	TG 47:3	0.0460283	0.00250844	0.00567285	11.06	0.89	804.7	155.297	1.35218
AL	0	VLDL	TG	TG 47:3	TG 47:3	0.069933	0.00315069	0.00683206	11.09	0.89	804.7	0	0
AL	7	VLDL	TG	TG 47:3	TG 47:3	0.0583388	0.00427861	0.00899888	11.09	0.89	804.7	-16.5737	-0.261426
AL	28	VLDL	TG	TG 47:3	TG 47:3	0.025918	0.00287519	0.00559152	11.06	0.89	804.7	-62.9344	-1.43185
AL	35	VLDL	TG	TG 47:3	TG 47:3	0.0423865	0.00201149	0.00429327	11.06	0.89	804.7	-39.3822	-0.722188
Z	0	VLDL	TG	TG 47:3	TG 47:3	0.081434	0.00289521	0.00622706	11.09	0.89	804.7	0	0
Z	7	VLDL	TG	TG 47:3	TG 47:3	0.0627051	0.00251421	0.00490435	11.09	0.89	804.7	-22.9891	-0.376865
Z	28	VLDL	TG	TG 47:3	TG 47:3	0.0536581	0.0021866	0.00439248	11.09	0.89	804.7	-34.1029	-0.601713
Z	35	VLDL	TG	TG 47:3	TG 47:3	0.0785087	0.00228225	0.00449191	11.08	0.89	804.7	-3.5859	-0.052684
J	0	VLDL	TG	TG 47:3	TG 47:3	0.019256	0.000606698	0.0016435	11.09	0.89	804.7	0	0
J	7	VLDL	TG	TG 47:3	TG 47:3	0.0307186	0.00307948	0.00599276	11.11	0.89	804.7	59.5016	0.673571
J	28	VLDL	TG	TG 47:3	TG 47:3	0.0117494	0.000820804	0.00187047	11.06	0.89	804.7	-38.9927	-0.712947
M	0	VLDL	TG	TG 47:3	TG 47:3	0.11206	0.0044193	0.00866415	11.09	0.89	804.7	0	0
M	28	VLDL	TG	TG 47:3	TG 47:3	0.14728	0.00711252	0.0121327	11.11	0.89	804.7	31.4296	0.39429
M	35	VLDL	TG	TG 47:3	TG 47:3	0.150384	0.00561418	0.0099019	11.09	0.89	804.7	34.196	0.424341
N	0	VLDL	TG	TG 47:3	TG 47:3	0.00503483	0.000166232	0.000297012	10.97	0.89	804.7	0	0
AG	0	VLDL	TG	TG 47:3	TG 47:3	0.0139399	0.000425141	0.000910637	11.09	0.89	804.7	0	0
AG	7	VLDL	TG	TG 47:3	TG 47:3	0.0355249	0.00103085	0.00200741	11.06	0.89	804.7	154.806	1.3494
I	0	VLDL	TG	TG 47:3	TG 47:3	0.00950004	0.00037559	0.000997523	11.02	0.89	804.7	0	0
AD	0	VLDL	TG	TG 47:3	TG 47:3	0.00230218	0.000173282	0.000366955	10.97	0.89	804.7	0	0
AI	7	VLDL	TG	TG 47:3	TG 47:3	0.00224377	0.000113298	0.000229095	10.97	0.89	804.7
T	28	VLDL	TG	TG 47:3	TG 47:3	0.00276102	0.00016756	0.000383091	10.97	0.89	804.7
C	0	VLDL	TG	TG 47:3	TG 47:3	0.00438504	0.000170088	0.00036667	10.97	0.89	804.7	0	0
AC	0	VLDL	TG	TG 47:3	TG 47:3	0.0255136	0.00252383	0.00529162	11.15	0.89	804.7	0	0
AC	7	VLDL	TG	TG 47:3	TG 47:3	0.0162446	0.00162111	0.00318192	11.06	0.89	804.7	-36.3387	-0.651511
AC	28	VLDL	TG	TG 47:3	TG 47:3	0.00271151	0.000123382	0.000229856	11.12	0.89	804.7	-89.3767	-3.2347
AC	35	VLDL	TG	TG 47:3	TG 47:3	0.0283964	0.00102647	0.00207515	11.09	0.89	804.7	11.3289	0.154828
B	28	VLDL	TG	TG 47:3	TG 47:3	0.0141892	0.000390578	0.0013756	11.14	0.89	804.7
L	28	VLDL	TG	TG 47:3	TG 47:3	0.0153705	0.000522145	0.00114733	11.17	0.89	804.7
L	35	VLDL	TG	TG 47:3	TG 47:3	0.0101123	0.000276092	0.000685196	11.12	0.89	804.7
R	7	VLDL	TG	TG 47:3	TG 47:3	0.0165125	0.000608004	0.00140823	11.21	0.89	804.7
R	28	VLDL	TG	TG 47:3	TG 47:3	0.0310419	0.00116004	0.00330783	11.18	0.89	804.7
R	35	VLDL	TG	TG 47:3	TG 47:3	0.0526991	0.00134514	0.00398149	11.2	0.89	804.7
AB	0	VLDL	TG	TG 47:2	TG 47:2	3.20512	0.173053	0.349911	11.67	0.93	806.7	0	0
AB	7	VLDL	TG	TG 47:2	TG 47:2	0.455715	0.0452397	0.080942	11.61	0.93	806.7	-85.7815	-2.81416
AB	28	VLDL	TG	TG 47:2	TG 47:2	0.560743	0.0347795	0.0674431	11.62	0.93	806.7	-82.5049	-2.51497
AB	35	VLDL	TG	TG 47:2	TG 47:2	1.7544	0.0694503	0.137123	11.59	0.93	806.7	-45.2626	-0.869401
V	0	VLDL	TG	TG 47:2	TG 47:2	1.47255	0.0382755	0.0672266	11.56	0.93	806.7	0	0
V	7	VLDL	TG	TG 47:2	TG 47:2	0.662275	0.0241294	0.0451872	11.58	0.93	806.7	-55.025	-1.1528
V	28	VLDL	TG	TG 47:2	TG 47:2	1.68947	0.045993	0.0780927	11.58	0.93	806.7	14.7309	0.198254
V	35	VLDL	TG	TG 47:2	TG 47:2	1.98639	0.062128	0.104165	11.55	0.93	806.7	34.8946	0.431832
D	0	VLDL	TG	TG 47:2	TG 47:2	0.306543	0.0232035	0.0463839	11.68	0.94	806.7	0	0
D	7	VLDL	TG	TG 47:2	TG 47:2	0.738827	0.0462321	0.080889	11.59	0.93	806.7	141.022	1.26917
D	28	VLDL	TG	TG 47:2	TG 47:2	0.988903	0.0772306	0.137798	11.61	0.93	806.7	222.601	1.68975
D	35	VLDL	TG	TG 47:2	TG 47:2	0.737117	0.0445249	0.0849435	11.56	0.93	806.7	140.465	1.26582
AK	0	VLDL	TG	TG 47:2	TG 47:2	0.797891	0.0516661	0.101309	11.59	0.93	806.7	0	0
AK	7	VLDL	TG	TG 47:2	TG 47:2	0.514374	0.0470928	0.0755785	11.58	0.93	806.7	-35.5337	-0.633383
AK	28	VLDL	TG	TG 47:2	TG 47:2	0.52543	0.039954	0.0717701	11.61	0.93	806.7	-34.1476	-0.602691
AK	35	VLDL	TG	TG 47:2	TG 47:2	1.59183	0.0773323	0.121271	11.58	0.93	806.7	99.5049	0.996425
K	0	VLDL	TG	TG 47:2	TG 47:2	0.474721	0.0278973	0.0558157	11.61	0.93	806.7	0	0
K	7	VLDL	TG	TG 47:2	TG 47:2	0.275118	0.0304283	0.0524649	11.59	0.93	806.7	-42.0458	-0.787016
K	28	VLDL	TG	TG 47:2	TG 47:2	0.427564	0.0281069	0.058965	11.64	0.93	806.7	-9.93428	-0.15095
K	35	VLDL	TG	TG 47:2	TG 47:2	1.01738	0.0319414	0.0591515	11.62	0.93	806.7	114.312	1.09971
O	0	VLDL	TG	TG 47:2	TG 47:2	0.353666	0.0578489	0.0927798	11.59	0.93	806.7	0	0
O	7	VLDL	TG	TG 47:2	TG 47:2	0.302019	0.0196519	0.0327993	11.59	0.93	806.7	-14.604	-0.22776
O	28	VLDL	TG	TG 47:2	TG 47:2	0.606613	0.0393511	0.0653224	11.76	0.94	806.7	71.5186	0.778365
O	35	VLDL	TG	TG 47:2	TG 47:2	2.21405	0.054479	0.0858486	11.62	0.93	806.7	526.021	2.64621
AH	0	VLDL	TG	TG 47:2	TG 47:2	0.700639	0.0282414	0.0497459	11.65	0.93	806.7	0	0
AH	7	VLDL	TG	TG 47:2	TG 47:2	2.05452	0.0355861	0.066596	11.64	0.93	806.7	193.235	1.55206
AH	28	VLDL	TG	TG 47:2	TG 47:2	2.9298	0.0529916	0.0859297	11.62	0.93	806.7	318.161	2.06406
AH	35	VLDL	TG	TG 47:2	TG 47:2	3.15401	0.0629057	0.112035	11.65	0.93	806.7	350.161	2.17044
U	0	VLDL	TG	TG 47:2	TG 47:2	1.10525	0.0299322	0.0501847	11.64	0.93	806.7	0	0
U	7	VLDL	TG	TG 47:2	TG 47:2	0.571465	0.0256467	0.0462754	11.64	0.93	806.7	-48.295	-0.951623
U	28	VLDL	TG	TG 47:2	TG 47:2	0.619673	0.0205512	0.0352747	11.67	0.93	806.7	-43.934	-0.834801
U	35	VLDL	TG	TG 47:2	TG 47:2	2.02516	0.0783403	0.141429	11.67	0.93	806.7	83.2309	0.873663
G	0	VLDL	TG	TG 47:2	TG 47:2	0.437277	0.0249869	0.0583983	11.71	0.93	806.7	0	0
G	7	VLDL	TG	TG 47:2	TG 47:2	0.380258	0.0287354	0.0560034	11.62	0.93	806.7	-13.0397	-0.201571
G	28	VLDL	TG	TG 47:2	TG 47:2	0.421224	0.049411	0.0866727	11.62	0.93	806.7	-3.6727	-0.0539834
G	35	VLDL	TG	TG 47:2	TG 47:2	1.26744	0.0409457	0.0719032	11.64	0.93	806.7	189.846	1.53529
W	0	VLDL	TG	TG 47:2	TG 47:2	0.646067	0.0189607	0.0442722	11.86	0.93	806.7	0	0
W	7	VLDL	TG	TG 47:2	TG 47:2	0.178639	0.00715834	0.0176604	11.73	0.93	806.7	-72.3497	-1.85464
W	28	VLDL	TG	TG 47:2	TG 47:2	0.357219	0.0108743	0.0273341	11.92	0.93	806.7	-44.7088	-0.854878
W	35	VLDL	TG	TG 47:2	TG 47:2	0.630785	0.0189334	0.0501891	11.79	0.93	806.7	-2.36507	-0.0345307
AA	0	VLDL	TG	TG 47:2	TG 47:2	0.43828	0.0189634	0.0372894	11.79	0.93	806.7	0	0
AA	7	VLDL	TG	TG 47:2	TG 47:2	0.482321	0.016931	0.0338767	11.77	0.93	806.7	10.0484	0.138138
AA	28	VLDL	TG	TG 47:2	TG 47:2	0.524112	0.0130158	0.0258399	11.77	0.93	806.7	19.5834	0.258017
AA	35	VLDL	TG	TG 47:2	TG 47:2	0.700014	0.0190183	0.0398612	11.76	0.93	806.7	59.7175	0.675523
AM	0	VLDL	TG	TG 47:2	TG 47:2	0.253828	0.0206909	0.0508722	11.76	0.93	806.7	0	0
AM	7	VLDL	TG	TG 47:2	TG 47:2	0.118886	0.0110237	0.0231024	11.88	0.94	806.7	-53.1616	-1.09424
AM	28	VLDL	TG	TG 47:2	TG 47:2	0.189242	0.0106585	0.0240179	11.8	0.93	806.7	-25.4462	-0.423646
AM	35	VLDL	TG	TG 47:2	TG 47:2	0.421806	0.0247435	0.0567163	11.77	0.93	806.7	66.1782	0.732731
Q	0	VLDL	TG	TG 47:2	TG 47:2	0.79846	0.0287754	0.0733465	11.76	0.93	806.7	0	0
Q	7	VLDL	TG	TG 47:2	TG 47:2	1.13794	0.0374983	0.0948621	11.8	0.93	806.7	42.5168	0.511132
Q	28	VLDL	TG	TG 47:2	TG 47:2	1.12255	0.0540667	0.13861	11.79	0.93	806.7	40.5894	0.491488
Q	35	VLDL	TG	TG 47:2	TG 47:2	1.27365	0.040451	0.109455	11.8	0.93	806.7	59.5133	0.673677
P	0	VLDL	TG	TG 47:2	TG 47:2	0.318356	0.0516493	0.105314	11.68	0.94	806.7	0	0
P	7	VLDL	TG	TG 47:2	TG 47:2	0.546329	0.0244181	0.0544736	11.58	0.93	806.7	71.6076	0.779114
P	28	VLDL	TG	TG 47:2	TG 47:2	0.326572	0.0390533	0.0723287	11.64	0.93	806.7	2.57884	0.0367332
P	35	VLDL	TG	TG 47:2	TG 47:2	0.641967	0.0349858	0.0791206	11.58	0.93	806.7	101.649	1.01185
AL	0	VLDL	TG	TG 47:2	TG 47:2	0.56953	0.025659	0.0556398	11.59	0.93	806.7	0	0
AL	7	VLDL	TG	TG 47:2	TG 47:2	0.283029	0.0207575	0.0436578	11.65	0.93	806.7	-50.3046	-1.00882
AL	28	VLDL	TG	TG 47:2	TG 47:2	0.170876	0.018956	0.0368646	11.59	0.93	806.7	-69.9963	-1.73679
AL	35	VLDL	TG	TG 47:2	TG 47:2	0.318391	0.0151095	0.0322494	11.59	0.93	806.7	-44.096	-0.838977
Z	0	VLDL	TG	TG 47:2	TG 47:2	0.528364	0.0187848	0.0404027	11.58	0.93	806.7	0	0
Z	7	VLDL	TG	TG 47:2	TG 47:2	0.600192	0.0240651	0.0469427	11.59	0.93	806.7	13.5949	0.183898
Z	28	VLDL	TG	TG 47:2	TG 47:2	0.385613	0.0157139	0.0315664	11.59	0.93	806.7	-27.0176	-0.454379
Z	35	VLDL	TG	TG 47:2	TG 47:2	0.691383	0.0200985	0.0395578	11.58	0.93	806.7	30.854	0.387958
J	0	VLDL	TG	TG 47:2	TG 47:2	0.607762	0.0191488	0.0518725	11.58	0.93	806.7	0	0
J	7	VLDL	TG	TG 47:2	TG 47:2	0.323879	0.0324683	0.0631842	11.61	0.93	806.7	-46.7092	-0.908042
J	28	VLDL	TG	TG 47:2	TG 47:2	0.274158	0.0191525	0.0436452	11.61	0.93	806.7	-54.8901	-1.14848
J	35	VLDL	TG	TG 47:2	TG 47:2	0.708309	0.0250506	0.0640593	11.61	0.93	806.7	16.5444	0.220879
M	0	VLDL	TG	TG 47:2	TG 47:2	1.04335	0.0411464	0.0806687	11.61	0.93	806.7	0	0
M	7	VLDL	TG	TG 47:2	TG 47:2	0.972039	0.0488544	0.0845024	11.59	0.93	806.7	-6.83472	-0.102136
M	28	VLDL	TG	TG 47:2	TG 47:2	1.53305	0.0740353	0.126291	11.61	0.93	806.7	46.9354	0.555182
M	35	VLDL	TG	TG 47:2	TG 47:2	1.33809	0.049954	0.0881053	11.61	0.93	806.7	28.2494	0.358952
AF	0	VLDL	TG	TG 47:2	TG 47:2	0.432493	0.0151797	0.0328015	11.46	0.93	806.7	0	0
AF	7	VLDL	TG	TG 47:2	TG 47:2	0.249716	0.0128202	0.026424	11.24	0.93	806.7	-42.2599	-0.792355
AF	28	VLDL	TG	TG 47:2	TG 47:2	0.180655	0.00869588	0.0178249	11.27	0.93	806.7	-58.2302	-1.25947
AF	35	VLDL	TG	TG 47:2	TG 47:2	0.172596	0.00763911	0.0154768	11.24	0.93	806.7	-60.0916	-1.32523
Y	0	VLDL	TG	TG 47:2	TG 47:2	2.23995	0.0976702	0.15179	11.41	0.93	806.7	0	0
Y	7	VLDL	TG	TG 47:2	TG 47:2	1.17211	0.0466514	0.0743963	11.23	0.92	806.7	-47.6725	-0.934359
Y	28	VLDL	TG	TG 47:2	TG 47:2	1.60578	0.0507609	0.0847953	11.27	0.93	806.7	-28.3118	-0.480192
Y	35	VLDL	TG	TG 47:2	TG 47:2	4.33552	0.103654	0.16887	11.26	0.92	806.7	93.5543	0.952739
N	0	VLDL	TG	TG 47:2	TG 47:2	0.672809	0.0222137	0.0396901	11.46	0.93	806.7	0	0
N	7	VLDL	TG	TG 47:2	TG 47:2	0.410172	0.0304628	0.0476069	11.5	0.93	806.7	-39.0363	-0.713977
N	28	VLDL	TG	TG 47:2	TG 47:2	0.806815	0.0236825	0.0394835	11.3	0.93	806.7	19.918	0.262048
N	35	VLDL	TG	TG 47:2	TG 47:2	1.31564	0.0330907	0.0591717	11.3	0.93	806.7	95.5441	0.967494
AG	0	VLDL	TG	TG 47:2	TG 47:2	0.388728	0.0118554	0.0253939	11.53	0.93	806.7	0	0
AG	7	VLDL	TG	TG 47:2	TG 47:2	0.723799	0.021003	0.0408999	11.55	0.93	806.7	86.1961	0.896823
AG	28	VLDL	TG	TG 47:2	TG 47:2	3.03358	0.081948	0.153529	11.55	0.93	806.7	680.382	2.96418
AG	35	VLDL	TG	TG 47:2	TG 47:2	4.72204	0.148091	0.259978	11.34	0.93	806.7	1114.74	3.60257
F	0	VLDL	TG	TG 47:2	TG 47:2	0.600092	0.0161998	0.0339895	11.38	0.93	806.7	0	0
F	7	VLDL	TG	TG 47:2	TG 47:2	0.162665	0.0118464	0.0202634	11.38	0.93	806.7	-72.8941	-1.88332
F	28	VLDL	TG	TG 47:2	TG 47:2	0.203036	0.00760495	0.0154995	11.4	0.93	806.7	-66.1651	-1.56341
F	35	VLDL	TG	TG 47:2	TG 47:2	0.355888	0.00841312	0.0154095	11.55	0.93	806.7	-40.6939	-0.753747
I	0	VLDL	TG	TG 47:2	TG 47:2	0.418564	0.0165482	0.0439501	11.5	0.93	806.7	0	0
I	7	VLDL	TG	TG 47:2	TG 47:2	0.43048	0.0231348	0.0474342	11.37	0.93	806.7	2.84786	0.0405118
I	28	VLDL	TG	TG 47:2	TG 47:2	0.392526	0.0246985	0.0442682	11.38	0.93	806.7	-6.21894	-0.0926315
I	35	VLDL	TG	TG 47:2	TG 47:2	0.541206	0.0264563	0.0505504	11.38	0.93	806.7	29.3028	0.370754
S	0	VLDL	TG	TG 47:2	TG 47:2	1.92782	0.0427908	0.0950219	11.4	0.93	806.7	0	0
S	7	VLDL	TG	TG 47:2	TG 47:2	1.44979	0.0370853	0.0716935	11.41	0.93	806.7	-24.7964	-0.411126
S	28	VLDL	TG	TG 47:2	TG 47:2	0.838885	0.0190677	0.0373691	11.43	0.93	806.7	-56.485	-1.20042
S	35	VLDL	TG	TG 47:2	TG 47:2	0.971714	0.0216246	0.0410443	11.44	0.93	806.7	-49.5954	-0.988373
AD	0	VLDL	TG	TG 47:2	TG 47:2	0.694852	0.0523007	0.110756	11.43	0.93	806.7	0	0
AD	7	VLDL	TG	TG 47:2	TG 47:2	0.655032	0.0518623	0.100195	11.43	0.93	806.7	-5.73073	-0.0851406
AD	28	VLDL	TG	TG 47:2	TG 47:2	1.12835	0.0481282	0.094962	11.38	0.92	806.7	62.3876	0.699441
AD	35	VLDL	TG	TG 47:2	TG 47:2	2.47424	0.0908898	0.1767	11.43	0.93	806.7	256.083	1.83221
X	0	VLDL	TG	TG 47:2	TG 47:2	0.591354	0.0157008	0.0403965	11.24	0.93	806.7	0	0
X	7	VLDL	TG	TG 47:2	TG 47:2	1.90985	0.028467	0.0572059	11.27	0.93	806.7	222.964	1.69138
X	28	VLDL	TG	TG 47:2	TG 47:2	2.9459	0.0538597	0.0975629	11.27	0.92	806.7	398.165	2.31662
X	35	VLDL	TG	TG 47:2	TG 47:2	4.87669	0.1081	0.183396	11.35	0.93	806.7	724.671	3.04382
E	0	VLDL	TG	TG 47:2	TG 47:2	2.18965	0.0574553	0.119944	11.36	0.93	806.7	0	0
E	7	VLDL	TG	TG 47:2	TG 47:2	2.48553	0.0498579	0.0934673	11.35	0.93	806.7	13.5127	0.182853
E	28	VLDL	TG	TG 47:2	TG 47:2	2.24465	0.0569091	0.100382	11.32	0.93	806.7	2.51182	0.0357902
E	35	VLDL	TG	TG 47:2	TG 47:2	2.75191	0.0576469	0.113626	11.33	0.93	806.7	25.6781	0.329733
AI	0	VLDL	TG	TG 47:2	TG 47:2	0.252809	0.0180804	0.0371298	11.33	0.93	806.7	0	0
AI	7	VLDL	TG	TG 47:2	TG 47:2	0.47719	0.0240956	0.0487225	11.4	0.93	806.7	88.7544	0.91651
AI	28	VLDL	TG	TG 47:2	TG 47:2	0.143821	0.03079	0.0550405	11.47	0.93	806.7	-43.1114	-0.813789
AI	35	VLDL	TG	TG 47:2	TG 47:2	0.859015	0.0381224	0.0668182	11.38	0.93	806.7	239.789	1.76464
T	0	VLDL	TG	TG 47:2	TG 47:2	0.34195	0.0264481	0.0661496	11.3	0.93	806.7	0	0
T	7	VLDL	TG	TG 47:2	TG 47:2	0.409049	0.0152235	0.0364071	11.4	0.93	806.7	19.6228	0.258492
T	28	VLDL	TG	TG 47:2	TG 47:2	0.450322	0.027329	0.0624822	11.41	0.93	806.7	31.6918	0.397165
T	35	VLDL	TG	TG 47:2	TG 47:2	0.712263	0.031218	0.0737784	11.39	0.93	806.7	108.294	1.05862
C	0	VLDL	TG	TG 47:2	TG 47:2	0.343721	0.0133323	0.0287413	11.44	0.93	806.7	0	0
C	7	VLDL	TG	TG 47:2	TG 47:2	0.215086	0.0128252	0.0228175	11.43	0.93	806.7	-37.4229	-0.676293
C	28	VLDL	TG	TG 47:2	TG 47:2	0.329458	0.015828	0.0304508	11.4	0.93	806.7	-4.14873	-0.0611305
C	35	VLDL	TG	TG 47:2	TG 47:2	0.451204	0.0235443	0.0441035	11.39	0.93	806.7	31.2696	0.392533
AJ	0	VLDL	TG	TG 47:2	TG 47:2	0.842195	0.0416504	0.0918103	11.38	0.93	806.7	0	0
AJ	7	VLDL	TG	TG 47:2	TG 47:2	0.98848	0.0347477	0.0838324	11.41	0.93	806.7	17.3688	0.231049
AJ	28	VLDL	TG	TG 47:2	TG 47:2	1.45162	0.0563164	0.119387	11.41	0.93	806.7	72.3605	0.785429
AJ	35	VLDL	TG	TG 47:2	TG 47:2	0.930926	0.0305279	0.0735804	11.38	0.93	806.7	10.5355	0.14451
A	0	VLDL	TG	TG 47:2	TG 47:2	1.28583	0.0449649	0.10957	11.35	0.93	806.7	0	0
A	7	VLDL	TG	TG 47:2	TG 47:2	0.38072	0.0201529	0.0406419	11.36	0.93	806.7	-70.3911	-1.7559
A	28	VLDL	TG	TG 47:2	TG 47:2	0.77355	0.0234912	0.0560586	11.4	0.93	806.7	-39.8404	-0.733133
A	35	VLDL	TG	TG 47:2	TG 47:2	1.09973	0.0308781	0.0796607	11.4	0.93	806.7	-14.4731	-0.225551
H	0	VLDL	TG	TG 47:2	TG 47:2	0.403922	0.0189001	0.0445837	11.44	0.93	806.7	0	0
H	7	VLDL	TG	TG 47:2	TG 47:2	0.427413	0.0167929	0.037669	11.39	0.93	806.7	5.81551	0.0815511
H	28	VLDL	TG	TG 47:2	TG 47:2	0.545621	0.0248068	0.0557042	11.39	0.93	806.7	35.0812	0.433827
H	35	VLDL	TG	TG 47:2	TG 47:2	0.448096	0.0231042	0.0537412	11.41	0.93	806.7	10.9378	0.149751
AC	0	VLDL	TG	TG 47:2	TG 47:2	0.0851422	0.00842238	0.0176589	11.71	0.94	806.7	0	0
AC	7	VLDL	TG	TG 47:2	TG 47:2	0.124528	0.0124271	0.0243919	11.64	0.93	806.7	46.265	0.548584
AC	28	VLDL	TG	TG 47:2	TG 47:2	0.213812	0.00972909	0.0181249	11.59	0.93	806.7	151.128	1.32842
AC	35	VLDL	TG	TG 47:2	TG 47:2	0.481653	0.0174108	0.0351982	11.62	0.93	806.7	465.715	2.50008
B	0	VLDL	TG	TG 47:2	TG 47:2	0.628578	0.0168705	0.0567022	11.61	0.93	806.7	0	0
B	7	VLDL	TG	TG 47:2	TG 47:2	0.251804	0.0079595	0.0264258	11.65	0.93	806.7	-59.9415	-1.31982
B	28	VLDL	TG	TG 47:2	TG 47:2	0.207458	0.00571058	0.0201124	11.65	0.93	806.7	-66.9955	-1.59926
B	35	VLDL	TG	TG 47:2	TG 47:2	0.0688489	0.00307314	0.00987513	11.62	0.93	806.7	-89.0467	-3.19057
L	0	VLDL	TG	TG 47:2	TG 47:2	0.298244	0.011828	0.029982	11.79	0.93	806.7	0	0
L	7	VLDL	TG	TG 47:2	TG 47:2	0.275303	0.0104773	0.0232719	11.62	0.93	806.7	-7.69179	-0.115469
L	28	VLDL	TG	TG 47:2	TG 47:2	0.470619	0.0159872	0.0351292	11.64	0.93	806.7	57.7991	0.658089
L	35	VLDL	TG	TG 47:2	TG 47:2	1.07073	0.0292338	0.0725515	11.62	0.93	806.7	259.016	1.84405
R	0	VLDL	TG	TG 47:2	TG 47:2	1.46058	0.0506919	0.168998	11.64	0.92	806.7	0	0
R	7	VLDL	TG	TG 47:2	TG 47:2	0.562572	0.0207144	0.0479777	11.64	0.92	806.7	-61.4831	-1.37644
R	28	VLDL	TG	TG 47:2	TG 47:2	0.411753	0.0153872	0.0438766	11.64	0.93	806.7	-71.8091	-1.8267
R	35	VLDL	TG	TG 47:2	TG 47:2	1.2595	0.0321487	0.0951568	11.65	0.92	806.7	-13.7671	-0.21369
AB	0	VLDL	TG	TG 47:1	TG 47:1	3.68833	0.199143	0.402664	12.23	0.98	808.7	0	0
AB	7	VLDL	TG	TG 47:1	TG 47:1	0.611054	0.0606605	0.108532	12.2	0.98	808.7	-83.4329	-2.59361
AB	28	VLDL	TG	TG 47:1	TG 47:1	0.62251	0.0386104	0.074872	12.21	0.98	808.7	-83.1222	-2.5668
AB	35	VLDL	TG	TG 47:1	TG 47:1	3.92275	0.155287	0.306601	12.2	0.98	808.7	6.35572	0.0888977
V	0	VLDL	TG	TG 47:1	TG 47:1	2.31046	0.0600548	0.105479	12.21	0.98	808.7	0	0
V	7	VLDL	TG	TG 47:1	TG 47:1	1.11422	0.0405955	0.0760233	12.2	0.98	808.7	-51.775	-1.05215
V	28	VLDL	TG	TG 47:1	TG 47:1	2.11378	0.0575439	0.0977051	12.21	0.98	808.7	-8.51259	-0.128355
V	35	VLDL	TG	TG 47:1	TG 47:1	3.48316	0.108942	0.182656	12.2	0.98	808.7	50.7561	0.592217
D	0	VLDL	TG	TG 47:1	TG 47:1	0.830262	0.0628458	0.125629	12.2	0.98	808.7	0	0
D	7	VLDL	TG	TG 47:1	TG 47:1	0.880909	0.0551228	0.0964445	12.21	0.98	808.7	6.1005	0.0854314
D	28	VLDL	TG	TG 47:1	TG 47:1	1.62343	0.126786	0.226216	12.21	0.98	808.7	95.5327	0.96741
D	35	VLDL	TG	TG 47:1	TG 47:1	1.00432	0.0606648	0.115735	12.21	0.98	808.7	20.9645	0.274584
AK	0	VLDL	TG	TG 47:1	TG 47:1	1.46603	0.0949302	0.186142	12.21	0.98	808.7	0	0
AK	7	VLDL	TG	TG 47:1	TG 47:1	0.819488	0.075027	0.12041	12.23	0.98	808.7	-44.1014	-0.839116
AK	28	VLDL	TG	TG 47:1	TG 47:1	0.74605	0.0567301	0.101905	12.21	0.98	808.7	-49.1109	-0.97457
AK	35	VLDL	TG	TG 47:1	TG 47:1	2.78684	0.135387	0.212312	12.21	0.98	808.7	90.0943	0.926716
K	0	VLDL	TG	TG 47:1	TG 47:1	0.61696	0.0362561	0.0725396	12.23	0.98	808.7	0	0
K	7	VLDL	TG	TG 47:1	TG 47:1	0.561318	0.0620823	0.107043	12.21	0.98	808.7	-9.01841	-0.136353
K	28	VLDL	TG	TG 47:1	TG 47:1	0.610543	0.0401356	0.0841996	12.23	0.98	808.7	-1.04059	-0.0150911
K	35	VLDL	TG	TG 47:1	TG 47:1	1.09926	0.0345121	0.063912	12.21	0.98	808.7	78.1736	0.833284
O	0	VLDL	TG	TG 47:1	TG 47:1	0.697342	0.114064	0.182939	12.24	0.98	808.7	0	0
O	7	VLDL	TG	TG 47:1	TG 47:1	1.02858	0.0669279	0.111703	12.24	0.98	808.7	47.5005	0.56072
O	28	VLDL	TG	TG 47:1	TG 47:1	0.901995	0.0585126	0.0971303	12.26	0.98	808.7	29.3487	0.371265
O	35	VLDL	TG	TG 47:1	TG 47:1	3.41603	0.0840549	0.132455	12.24	0.98	808.7	389.866	2.29239
AH	0	VLDL	TG	TG 47:1	TG 47:1	1.63317	0.06583	0.115956	12.23	0.98	808.7	0	0
AH	7	VLDL	TG	TG 47:1	TG 47:1	3.85672	0.0668018	0.125013	12.24	0.98	808.7	136.149	1.2397
AH	28	VLDL	TG	TG 47:1	TG 47:1	6.03078	0.109079	0.17688	12.23	0.98	808.7	269.268	1.88467
AH	35	VLDL	TG	TG 47:1	TG 47:1	7.61156	0.15181	0.270375	12.24	0.98	808.7	366.06	2.22052
U	0	VLDL	TG	TG 47:1	TG 47:1	1.66825	0.0451792	0.0757479	12.26	0.98	808.7	0	0
U	7	VLDL	TG	TG 47:1	TG 47:1	0.858915	0.0385471	0.0695522	12.26	0.98	808.7	-48.5137	-0.95774
U	28	VLDL	TG	TG 47:1	TG 47:1	0.847248	0.0280987	0.0482294	12.27	0.98	808.7	-49.2132	-0.977476
U	35	VLDL	TG	TG 47:1	TG 47:1	4.14166	0.160214	0.289237	12.27	0.98	808.7	148.264	1.31187
G	0	VLDL	TG	TG 47:1	TG 47:1	0.782632	0.0447212	0.104521	12.26	0.98	808.7	0	0
G	7	VLDL	TG	TG 47:1	TG 47:1	0.635869	0.0480514	0.0936491	12.24	0.98	808.7	-18.7522	-0.299599
G	28	VLDL	TG	TG 47:1	TG 47:1	1.01592	0.119171	0.20904	12.24	0.98	808.7	29.8085	0.376384
G	35	VLDL	TG	TG 47:1	TG 47:1	2.40016	0.0775391	0.136164	12.23	0.98	808.7	206.679	1.61673
W	0	VLDL	TG	TG 47:1	TG 47:1	0.679864	0.0199526	0.0465882	12.48	0.98	808.7	0	0
W	7	VLDL	TG	TG 47:1	TG 47:1	0.21984	0.00880932	0.0217335	12.36	0.98	808.7	-67.6639	-1.62878
W	28	VLDL	TG	TG 47:1	TG 47:1	0.313969	0.00955768	0.0240246	12.56	0.98	808.7	-53.8184	-1.11461
W	35	VLDL	TG	TG 47:1	TG 47:1	1.04517	0.0313713	0.0831598	12.39	0.98	808.7	53.7331	0.620428
AA	0	VLDL	TG	TG 47:1	TG 47:1	0.396949	0.0171751	0.0337729	12.38	0.98	808.7	0	0
AA	7	VLDL	TG	TG 47:1	TG 47:1	0.877449	0.0308013	0.0616291	12.38	0.98	808.7	121.048	1.14436
AA	28	VLDL	TG	TG 47:1	TG 47:1	0.546006	0.0135596	0.0269194	12.39	0.98	808.7	37.5513	0.45997
AA	35	VLDL	TG	TG 47:1	TG 47:1	0.86211	0.0234222	0.0490915	12.41	0.98	808.7	117.184	1.11891
AM	0	VLDL	TG	TG 47:1	TG 47:1	0.525928	0.0428713	0.105407	12.39	0.98	808.7	0	0
AM	7	VLDL	TG	TG 47:1	TG 47:1	0.209545	0.01943	0.0407196	12.44	0.98	808.7	-60.1563	-1.32758
AM	28	VLDL	TG	TG 47:1	TG 47:1	0.274589	0.0154654	0.0348497	12.41	0.98	808.7	-47.7896	-0.937592
AM	35	VLDL	TG	TG 47:1	TG 47:1	0.78002	0.0457566	0.104882	12.39	0.98	808.7	48.3125	0.56864
Q	0	VLDL	TG	TG 47:1	TG 47:1	1.83709	0.0662062	0.168755	12.38	0.98	808.7	0	0
Q	7	VLDL	TG	TG 47:1	TG 47:1	2.18518	0.0720078	0.182163	12.42	0.98	808.7	18.9479	0.25033
Q	28	VLDL	TG	TG 47:1	TG 47:1	2.06304	0.0993648	0.254741	12.42	0.98	808.7	12.2993	0.167349
Q	35	VLDL	TG	TG 47:1	TG 47:1	3.1569	0.100263	0.271298	12.42	0.98	808.7	71.8424	0.781086
P	0	VLDL	TG	TG 47:1	TG 47:1	0.503904	0.0817522	0.166695	12.18	0.98	808.7	0	0
P	7	VLDL	TG	TG 47:1	TG 47:1	0.787741	0.0352079	0.0785444	12.17	0.98	808.7	56.3286	0.644582
P	28	VLDL	TG	TG 47:1	TG 47:1	0.51421	0.061492	0.113886	12.18	0.98	808.7	2.04604	0.0292202
P	35	VLDL	TG	TG 47:1	TG 47:1	1.02142	0.0556654	0.125887	12.17	0.98	808.7	102.703	1.01937
AL	0	VLDL	TG	TG 47:1	TG 47:1	0.722589	0.0325547	0.0705928	12.18	0.98	808.7	0	0
AL	7	VLDL	TG	TG 47:1	TG 47:1	0.441269	0.032363	0.0680666	12.2	0.98	808.7	-38.9322	-0.711516
AL	28	VLDL	TG	TG 47:1	TG 47:1	0.346422	0.03843	0.0747366	12.18	0.98	808.7	-52.0586	-1.06066
AL	35	VLDL	TG	TG 47:1	TG 47:1	0.437503	0.0207621	0.0443141	12.17	0.98	808.7	-39.4539	-0.723894
Z	0	VLDL	TG	TG 47:1	TG 47:1	0.765162	0.0272037	0.0585101	12.17	0.98	808.7	0	0
Z	7	VLDL	TG	TG 47:1	TG 47:1	0.811149	0.0325236	0.0634423	12.18	0.98	808.7	6.01051	0.0842073
Z	28	VLDL	TG	TG 47:1	TG 47:1	0.558211	0.0227474	0.0456954	12.17	0.98	808.7	-27.0466	-0.454953
Z	35	VLDL	TG	TG 47:1	TG 47:1	0.81875	0.0238011	0.0468452	12.17	0.98	808.7	7.00376	0.0976615
J	0	VLDL	TG	TG 47:1	TG 47:1	1.41249	0.0445033	0.120556	12.18	0.98	808.7	0	0
J	7	VLDL	TG	TG 47:1	TG 47:1	0.565545	0.0566948	0.11033	12.18	0.98	808.7	-59.9615	-1.32054
J	28	VLDL	TG	TG 47:1	TG 47:1	0.516812	0.0361041	0.082275	12.18	0.98	808.7	-63.4114	-1.45053
J	35	VLDL	TG	TG 47:1	TG 47:1	1.32753	0.0469503	0.120061	12.2	0.98	808.7	-6.01491	-0.0894962
M	0	VLDL	TG	TG 47:1	TG 47:1	1.39148	0.0548757	0.107585	12.2	0.98	808.7	0	0
M	7	VLDL	TG	TG 47:1	TG 47:1	1.43249	0.0719966	0.124531	12.2	0.98	808.7	2.94722	0.0419049
M	28	VLDL	TG	TG 47:1	TG 47:1	2.48536	0.120024	0.204741	12.2	0.98	808.7	78.6127	0.836835
M	35	VLDL	TG	TG 47:1	TG 47:1	1.78424	0.0666099	0.117482	12.21	0.98	808.7	28.2261	0.35869
AF	0	VLDL	TG	TG 47:1	TG 47:1	0.625963	0.0219702	0.0474748	12	0.98	808.7	0	0
AF	7	VLDL	TG	TG 47:1	TG 47:1	0.29221	0.0150018	0.0309204	11.83	0.98	808.7	-53.3181	-1.09906
AF	28	VLDL	TG	TG 47:1	TG 47:1	0.251871	0.0121239	0.0248517	11.85	0.98	808.7	-59.7626	-1.31339
AF	35	VLDL	TG	TG 47:1	TG 47:1	0.329244	0.0145724	0.0295236	11.86	0.98	808.7	-47.4024	-0.926931
Y	0	VLDL	TG	TG 47:1	TG 47:1	4.24819	0.185237	0.287879	12.04	0.98	808.7	0	0
Y	7	VLDL	TG	TG 47:1	TG 47:1	1.84987	0.0736273	0.117415	11.86	0.98	808.7	-56.4551	-1.19942
Y	28	VLDL	TG	TG 47:1	TG 47:1	2.49452	0.0788554	0.131727	11.91	0.98	808.7	-41.2804	-0.768086
Y	35	VLDL	TG	TG 47:1	TG 47:1	7.68961	0.183843	0.299513	11.91	0.98	808.7	81.0091	0.856062
N	0	VLDL	TG	TG 47:1	TG 47:1	0.845588	0.0279183	0.0498826	12.06	0.98	808.7	0	0
N	7	VLDL	TG	TG 47:1	TG 47:1	0.601114	0.0446437	0.0697687	12.12	0.98	808.7	-28.9124	-0.492329
N	28	VLDL	TG	TG 47:1	TG 47:1	1.17784	0.0345731	0.0576404	11.92	0.98	808.7	39.2921	0.478113
N	35	VLDL	TG	TG 47:1	TG 47:1	1.60119	0.0402729	0.0720146	11.92	0.98	808.7	89.3577	0.921114
AG	0	VLDL	TG	TG 47:1	TG 47:1	0.669154	0.0204079	0.043713	12.15	0.98	808.7	0	0
AG	7	VLDL	TG	TG 47:1	TG 47:1	0.91678	0.0266028	0.0518047	12.17	0.98	808.7	37.0067	0.454246
AG	28	VLDL	TG	TG 47:1	TG 47:1	5.6123	0.151608	0.284037	12.18	0.98	808.7	738.721	3.06819
AG	35	VLDL	TG	TG 47:1	TG 47:1	11.2726	0.353527	0.620626	11.95	0.98	808.7	1584.61	4.07434
F	0	VLDL	TG	TG 47:1	TG 47:1	0.627458	0.0169385	0.0355394	12	0.98	808.7	0	0
F	7	VLDL	TG	TG 47:1	TG 47:1	0.144313	0.0105099	0.0179773	11.98	0.98	808.7	-77.0009	-2.12035
F	28	VLDL	TG	TG 47:1	TG 47:1	0.196037	0.00734281	0.0149652	12.01	0.98	808.7	-68.7566	-1.67838
F	35	VLDL	TG	TG 47:1	TG 47:1	0.424047	0.0100244	0.0183606	12.15	0.98	808.7	-32.418	-0.565289
I	0	VLDL	TG	TG 47:1	TG 47:1	0.667591	0.0263937	0.0700984	12.14	0.98	808.7	0	0
I	7	VLDL	TG	TG 47:1	TG 47:1	0.614895	0.0330455	0.0677548	11.98	0.98	808.7	-7.89257	-0.118611
I	28	VLDL	TG	TG 47:1	TG 47:1	0.640773	0.0403186	0.0722649	12	0.98	808.7	-4.01744	-0.0591557
I	35	VLDL	TG	TG 47:1	TG 47:1	0.897698	0.0438831	0.083848	11.98	0.98	808.7	34.4688	0.427271
S	0	VLDL	TG	TG 47:1	TG 47:1	2.47143	0.0548571	0.121816	12	0.98	808.7	0	0
S	7	VLDL	TG	TG 47:1	TG 47:1	1.74896	0.0447379	0.0864875	12.01	0.98	808.7	-29.2329	-0.498849
S	28	VLDL	TG	TG 47:1	TG 47:1	0.977805	0.0222254	0.0435574	12.03	0.98	808.7	-60.4359	-1.33773
S	35	VLDL	TG	TG 47:1	TG 47:1	0.908165	0.0202104	0.03836	12.04	0.98	808.7	-63.2533	-1.44431
AD	0	VLDL	TG	TG 47:1	TG 47:1	0.892216	0.0671561	0.142215	12.07	0.98	808.7	0	0
AD	7	VLDL	TG	TG 47:1	TG 47:1	0.913708	0.072343	0.139763	12.06	0.98	808.7	2.4086	0.0343369
AD	28	VLDL	TG	TG 47:1	TG 47:1	1.44049	0.0614422	0.121232	12.03	0.98	808.7	61.4501	0.691088
AD	35	VLDL	TG	TG 47:1	TG 47:1	3.4943	0.128361	0.249549	12.07	0.98	808.7	291.641	1.96953
X	0	VLDL	TG	TG 47:1	TG 47:1	0.857541	0.0227682	0.0585802	11.83	0.98	808.7	0	0
X	7	VLDL	TG	TG 47:1	TG 47:1	3.45274	0.0514644	0.10342	11.88	0.98	808.7	302.633	2.00947
X	28	VLDL	TG	TG 47:1	TG 47:1	5.25688	0.0961112	0.174099	11.92	0.98	808.7	513.019	2.61593
X	35	VLDL	TG	TG 47:1	TG 47:1	8.36735	0.185477	0.314668	11.97	0.98	808.7	875.739	3.28649
E	0	VLDL	TG	TG 47:1	TG 47:1	4.3841	0.115036	0.24015	11.97	0.98	808.7	0	0
E	7	VLDL	TG	TG 47:1	TG 47:1	4.3736	0.0877311	0.164467	11.97	0.98	808.7	-0.239502	-0.00345943
E	28	VLDL	TG	TG 47:1	TG 47:1	4.20701	0.106661	0.188139	11.92	0.98	808.7	-4.03937	-0.0594855
E	35	VLDL	TG	TG 47:1	TG 47:1	4.79985	0.100547	0.198186	11.95	0.98	808.7	9.48313	0.130709
AI	0	VLDL	TG	TG 47:1	TG 47:1	0.301356	0.0215524	0.0442599	11.98	0.98	808.7	0	0
AI	7	VLDL	TG	TG 47:1	TG 47:1	0.510061	0.0257554	0.0520788	12	0.98	808.7	69.2527	0.759179
AI	28	VLDL	TG	TG 47:1	TG 47:1	0.137027	0.0293355	0.0524404	12.06	0.98	808.7	-54.5295	-1.137
AI	35	VLDL	TG	TG 47:1	TG 47:1	0.901065	0.0399886	0.070089	12	0.98	808.7	198.998	1.58014
T	0	VLDL	TG	TG 47:1	TG 47:1	0.539578	0.0417337	0.104381	11.94	0.98	808.7	0	0
T	7	VLDL	TG	TG 47:1	TG 47:1	0.542735	0.0201988	0.0483057	12	0.98	808.7	0.585641	0.00842436
T	28	VLDL	TG	TG 47:1	TG 47:1	0.69852	0.0423916	0.0969197	12.01	0.98	808.7	29.4562	0.372465
T	35	VLDL	TG	TG 47:1	TG 47:1	1.08964	0.0477581	0.112868	12.01	0.98	808.7	101.942	1.01394
C	0	VLDL	TG	TG 47:1	TG 47:1	0.423285	0.0164185	0.0353944	12.03	0.98	808.7	0	0
C	7	VLDL	TG	TG 47:1	TG 47:1	0.22303	0.0132988	0.0236602	12.03	0.98	808.7	-47.3104	-0.924409
C	28	VLDL	TG	TG 47:1	TG 47:1	0.428023	0.0205633	0.0395609	12.01	0.98	808.7	1.11744	0.0160318
C	35	VLDL	TG	TG 47:1	TG 47:1	0.530826	0.027699	0.0518863	12.01	0.98	808.7	25.4058	0.326604
AJ	0	VLDL	TG	TG 47:1	TG 47:1	1.45239	0.071827	0.158329	12	0.98	808.7	0	0
AJ	7	VLDL	TG	TG 47:1	TG 47:1	1.74742	0.0614267	0.148198	12.03	0.98	808.7	20.3134	0.266798
AJ	28	VLDL	TG	TG 47:1	TG 47:1	2.61982	0.101638	0.215466	12.03	0.98	808.7	80.3799	0.851039
AJ	35	VLDL	TG	TG 47:1	TG 47:1	1.63861	0.0537351	0.129516	12	0.98	808.7	12.8216	0.174044
A	0	VLDL	TG	TG 47:1	TG 47:1	1.78816	0.0625312	0.152375	11.98	0.98	808.7	0	0
A	7	VLDL	TG	TG 47:1	TG 47:1	0.507563	0.0268671	0.0541823	11.95	0.98	808.7	-71.6155	-1.81683
A	28	VLDL	TG	TG 47:1	TG 47:1	1.27703	0.0387808	0.0925453	12	0.98	808.7	-28.5841	-0.485683
A	35	VLDL	TG	TG 47:1	TG 47:1	1.70068	0.0477515	0.123192	12	0.98	808.7	-4.89218	-0.0723641
H	0	VLDL	TG	TG 47:1	TG 47:1	0.396887	0.0185709	0.0438071	12.01	0.98	808.7	0	0
H	7	VLDL	TG	TG 47:1	TG 47:1	0.53764	0.0211237	0.0473836	12	0.98	808.7	35.4632	0.437901
H	28	VLDL	TG	TG 47:1	TG 47:1	0.70845	0.0322099	0.0723279	11.98	0.98	808.7	78.5003	0.835927
H	35	VLDL	TG	TG 47:1	TG 47:1	0.51161	0.0263791	0.0613586	12.01	0.98	808.7	28.9047	0.366305
AC	0	VLDL	TG	TG 47:1	TG 47:1	0.195875	0.0193762	0.0406253	12.2	0.98	808.7	0	0
AC	7	VLDL	TG	TG 47:1	TG 47:1	0.199716	0.0199304	0.0391194	12.21	0.98	808.7	1.96038	0.0280087
AC	28	VLDL	TG	TG 47:1	TG 47:1	0.323605	0.014725	0.0274321	12.21	0.98	808.7	65.2083	0.724286
AC	35	VLDL	TG	TG 47:1	TG 47:1	0.684359	0.0247382	0.0500115	12.21	0.98	808.7	249.377	1.80479
B	0	VLDL	TG	TG 47:1	TG 47:1	1.32882	0.0356645	0.119869	12.23	0.98	808.7	0	0
B	7	VLDL	TG	TG 47:1	TG 47:1	0.517604	0.0163614	0.0543203	12.24	0.98	808.7	-61.0481	-1.36024
B	28	VLDL	TG	TG 47:1	TG 47:1	0.47978	0.0132067	0.0465133	12.27	0.98	808.7	-63.8943	-1.4697
B	35	VLDL	TG	TG 47:1	TG 47:1	0.328724	0.0146729	0.0471495	12.27	0.98	808.7	-75.2623	-2.01521
L	0	VLDL	TG	TG 47:1	TG 47:1	0.301478	0.0119563	0.0303071	12.41	0.98	808.7	0	0
L	7	VLDL	TG	TG 47:1	TG 47:1	0.443863	0.0168922	0.0375206	12.26	0.98	808.7	47.227	0.558042
L	28	VLDL	TG	TG 47:1	TG 47:1	0.671441	0.0228092	0.0501196	12.26	0.97	808.7	122.715	1.1552
L	35	VLDL	TG	TG 47:1	TG 47:1	1.303	0.0355752	0.0882895	12.26	0.98	808.7	332.201	2.1117
R	0	VLDL	TG	TG 47:1	TG 47:1	2.85482	0.099081	0.330319	12.3	0.98	808.7	0	0
R	7	VLDL	TG	TG 47:1	TG 47:1	0.691952	0.0254783	0.0590116	12.29	0.98	808.7	-75.762	-2.04466
R	28	VLDL	TG	TG 47:1	TG 47:1	0.741403	0.0277063	0.0790041	12.3	0.98	808.7	-74.0299	-1.94508
R	35	VLDL	TG	TG 47:1	TG 47:1	1.82479	0.0465777	0.137865	12.33	0.98	808.7	-36.0804	-0.645669
AB	0	VLDL	TG	TG 47:0	TG 47:0	2.01138	0.1086	0.219587	12.77	1.02	810.7	0	0
AB	7	VLDL	TG	TG 47:0	TG 47:0	0.39148	0.038863	0.0695328	12.75	1.02	810.7	-80.5367	-2.36118
AB	28	VLDL	TG	TG 47:0	TG 47:0	0.317511	0.0196932	0.0381884	12.85	1.03	810.7	-84.2143	-2.66331
AB	35	VLDL	TG	TG 47:0	TG 47:0	3.76637	0.149097	0.294379	12.86	1.03	810.7	87.253	0.904989
V	0	VLDL	TG	TG 47:0	TG 47:0	0.952331	0.0247535	0.0434768	12.77	1.02	810.7	0	0
V	7	VLDL	TG	TG 47:0	TG 47:0	0.579112	0.0210994	0.0395129	12.78	1.03	810.7	-39.1902	-0.717624
V	28	VLDL	TG	TG 47:0	TG 47:0	0.986902	0.0268667	0.0456176	12.89	1.03	810.7	3.63004	0.0514423
V	35	VLDL	TG	TG 47:0	TG 47:0	1.26505	0.0395667	0.0663386	12.88	1.03	810.7	32.8374	0.409661
D	0	VLDL	TG	TG 47:0	TG 47:0	0.505678	0.0382767	0.0765155	12.85	1.03	810.7	0	0
D	7	VLDL	TG	TG 47:0	TG 47:0	0.288046	0.0180245	0.0315361	12.91	1.03	810.7	-43.0371	-0.811905
D	28	VLDL	TG	TG 47:0	TG 47:0	0.780197	0.0609312	0.108716	12.77	1.02	810.7	54.2873	0.625619
D	35	VLDL	TG	TG 47:0	TG 47:0	0.566727	0.0342326	0.0653082	12.85	1.03	810.7	12.0729	0.164437
AK	0	VLDL	TG	TG 47:0	TG 47:0	0.663088	0.0429372	0.0841928	12.83	1.03	810.7	0	0
AK	7	VLDL	TG	TG 47:0	TG 47:0	0.544866	0.0498844	0.0800588	12.83	1.03	810.7	-17.8287	-0.283293
AK	28	VLDL	TG	TG 47:0	TG 47:0	0.33404	0.0254006	0.0456276	12.88	1.03	810.7	-49.6237	-0.989184
AK	35	VLDL	TG	TG 47:0	TG 47:0	0.896053	0.0435309	0.0682645	12.88	1.03	810.7	35.1325	0.434375
K	0	VLDL	TG	TG 47:0	TG 47:0	0.374722	0.0220208	0.0440583	12.77	1.02	810.7	0	0
K	7	VLDL	TG	TG 47:0	TG 47:0	0.347048	0.0383838	0.0661821	12.77	1.02	810.7	-7.38418	-0.110669
K	28	VLDL	TG	TG 47:0	TG 47:0	0.38346	0.0252077	0.0528827	12.77	1.02	810.7	2.33241	0.0332631
K	35	VLDL	TG	TG 47:0	TG 47:0	0.541102	0.0169883	0.0314602	12.86	1.03	810.7	44.4012	0.530082
O	0	VLDL	TG	TG 47:0	TG 47:0	0.587733	0.0961353	0.154185	12.78	1.02	810.7	0	0
O	7	VLDL	TG	TG 47:0	TG 47:0	0.696137	0.0452966	0.0756006	12.81	1.02	810.7	18.4455	0.244224
O	28	VLDL	TG	TG 47:0	TG 47:0	0.643559	0.0417478	0.0693009	12.91	1.03	810.7	9.49926	0.130921
O	35	VLDL	TG	TG 47:0	TG 47:0	2.13404	0.0525103	0.0827464	12.91	1.03	810.7	263.099	1.86036
AH	0	VLDL	TG	TG 47:0	TG 47:0	0.928241	0.0374156	0.0659058	12.89	1.03	810.7	0	0
AH	7	VLDL	TG	TG 47:0	TG 47:0	2.7926	0.0483703	0.0905202	12.89	1.03	810.7	200.849	1.58904
AH	28	VLDL	TG	TG 47:0	TG 47:0	5.34709	0.0967132	0.156827	12.89	1.03	810.7	476.046	2.52618
AH	35	VLDL	TG	TG 47:0	TG 47:0	7.08654	0.141339	0.251725	12.89	1.03	810.7	663.438	2.93251
U	0	VLDL	TG	TG 47:0	TG 47:0	0.557813	0.0151066	0.0253278	12.92	1.03	810.7	0	0
U	7	VLDL	TG	TG 47:0	TG 47:0	0.534931	0.0240071	0.043317	12.91	1.03	810.7	-4.10176	-0.0604237
U	28	VLDL	TG	TG 47:0	TG 47:0	0.367421	0.0121854	0.0209153	12.94	1.03	810.7	-34.1317	-0.602344
U	35	VLDL	TG	TG 47:0	TG 47:0	3.01494	0.116628	0.210551	12.94	1.03	810.7	440.496	2.43428
G	0	VLDL	TG	TG 47:0	TG 47:0	0.226706	0.0129545	0.0302767	12.92	1.03	810.7	0	0
G	7	VLDL	TG	TG 47:0	TG 47:0	0.339564	0.0256602	0.05001	12.92	1.03	810.7	49.7772	0.582818
G	28	VLDL	TG	TG 47:0	TG 47:0	0.560226	0.0657164	0.115274	12.89	1.03	810.7	147.113	1.30517
G	35	VLDL	TG	TG 47:0	TG 47:0	1.26327	0.0408108	0.0716663	12.89	1.03	810.7	457.218	2.47824
W	0	VLDL	TG	TG 47:0	TG 47:0	0.0819831	0.00240603	0.00561795	13.25	1.04	810.7	0	0
W	7	VLDL	TG	TG 47:0	TG 47:0	0.152808	0.00612324	0.0151067	13	1.03	810.7	86.3991	0.898395
W	28	VLDL	TG	TG 47:0	TG 47:0	0.204452	0.00622383	0.0156445	13.24	1.03	810.7	149.39	1.3184
W	35	VLDL	TG	TG 47:0	TG 47:0	0.273363	0.00820516	0.0217505	13.09	1.03	810.7	233.447	1.73746
AA	0	VLDL	TG	TG 47:0	TG 47:0	0.127772	0.00552841	0.010871	13.03	1.03	810.7	0	0
AA	7	VLDL	TG	TG 47:0	TG 47:0	0.343698	0.0120649	0.0241402	13.01	1.03	810.7	168.999	1.4276
AA	28	VLDL	TG	TG 47:0	TG 47:0	0.22305	0.00553925	0.0109969	13.09	1.03	810.7	74.5715	0.803818
AA	35	VLDL	TG	TG 47:0	TG 47:0	0.235947	0.00641032	0.0134356	13.03	1.03	810.7	84.6678	0.884932
AM	0	VLDL	TG	TG 47:0	TG 47:0	0.299256	0.024394	0.0599769	13.04	1.03	810.7	0	0
AM	7	VLDL	TG	TG 47:0	TG 47:0	0.0706189	0.00654812	0.0137229	13.12	1.03	810.7	-76.4018	-2.08325
AM	28	VLDL	TG	TG 47:0	TG 47:0	0.0719943	0.00405487	0.00913724	13.09	1.03	810.7	-75.944	-2.05553
AM	35	VLDL	TG	TG 47:0	TG 47:0	0.43898	0.0257509	0.0590255	13.09	1.03	810.7	46.6885	0.552756
Q	0	VLDL	TG	TG 47:0	TG 47:0	1.2112	0.0436499	0.111261	13.04	1.03	810.7	0	0
Q	7	VLDL	TG	TG 47:0	TG 47:0	1.83967	0.0606223	0.153361	13.07	1.03	810.7	51.8882	0.60301
Q	28	VLDL	TG	TG 47:0	TG 47:0	1.26656	0.0610027	0.156392	13	1.02	810.7	4.57067	0.0644783
Q	35	VLDL	TG	TG 47:0	TG 47:0	2.54965	0.0809766	0.219112	13	1.02	810.7	110.506	1.07386
P	0	VLDL	TG	TG 47:0	TG 47:0	0.249575	0.0404905	0.0825611	12.77	1.03	810.7	0	0
P	7	VLDL	TG	TG 47:0	TG 47:0	0.359014	0.0160461	0.0357967	12.77	1.03	810.7	43.8457	0.524522
P	28	VLDL	TG	TG 47:0	TG 47:0	0.319211	0.0381731	0.0706984	12.86	1.03	810.7	27.8989	0.355004
P	35	VLDL	TG	TG 47:0	TG 47:0	0.499858	0.0272412	0.0616061	12.81	1.03	810.7	100.28	1.00202
AL	0	VLDL	TG	TG 47:0	TG 47:0	0.336333	0.0151528	0.0328578	12.86	1.03	810.7	0	0
AL	7	VLDL	TG	TG 47:0	TG 47:0	0.219193	0.0160758	0.033811	12.77	1.02	810.7	-34.8289	-0.617695
AL	28	VLDL	TG	TG 47:0	TG 47:0	0.208981	0.0231832	0.0450854	12.84	1.03	810.7	-37.8646	-0.686513
AL	35	VLDL	TG	TG 47:0	TG 47:0	0.258406	0.0122629	0.0261736	12.83	1.03	810.7	-23.1677	-0.380216
Z	0	VLDL	TG	TG 47:0	TG 47:0	0.277434	0.00986355	0.0212147	12.83	1.03	810.7	0	0
Z	7	VLDL	TG	TG 47:0	TG 47:0	0.4183	0.016772	0.0327164	12.83	1.03	810.7	50.7768	0.592414
Z	28	VLDL	TG	TG 47:0	TG 47:0	0.208603	0.00850069	0.0170764	12.8	1.03	810.7	-24.8099	-0.411385
Z	35	VLDL	TG	TG 47:0	TG 47:0	0.378402	0.0110002	0.0216505	12.83	1.03	810.7	36.3948	0.447788
J	0	VLDL	TG	TG 47:0	TG 47:0	0.609782	0.0192124	0.0520449	12.85	1.03	810.7	0	0
J	7	VLDL	TG	TG 47:0	TG 47:0	0.301066	0.0301813	0.0587337	12.74	1.02	810.7	-50.6265	-1.01819
J	28	VLDL	TG	TG 47:0	TG 47:0	0.29473	0.0205896	0.0469202	12.86	1.03	810.7	-51.6662	-1.04889
J	35	VLDL	TG	TG 47:0	TG 47:0	0.816969	0.0288935	0.0738865	12.84	1.03	810.7	33.9778	0.421994
M	0	VLDL	TG	TG 47:0	TG 47:0	0.418488	0.0165039	0.0323563	12.83	1.03	810.7	0	0
M	7	VLDL	TG	TG 47:0	TG 47:0	0.454122	0.0228241	0.0394783	12.86	1.03	810.7	8.51394	0.11788
M	28	VLDL	TG	TG 47:0	TG 47:0	1.30763	0.0631489	0.107721	12.86	1.03	810.7	212.464	1.64369
M	35	VLDL	TG	TG 47:0	TG 47:0	0.489275	0.0182657	0.0322158	12.88	1.03	810.7	16.9132	0.225438
AF	0	VLDL	TG	TG 47:0	TG 47:0	0.408495	0.0143374	0.0309814	12.62	1.03	810.7	0	0
AF	7	VLDL	TG	TG 47:0	TG 47:0	0.220658	0.0113284	0.0233491	12.5	1.03	810.7	-45.9815	-0.888476
AF	28	VLDL	TG	TG 47:0	TG 47:0	0.205991	0.00991545	0.0203248	12.51	1.03	810.7	-49.5728	-0.987726
AF	35	VLDL	TG	TG 47:0	TG 47:0	0.245834	0.0108806	0.0220441	12.5	1.03	810.7	-39.8198	-0.73264
Y	0	VLDL	TG	TG 47:0	TG 47:0	1.36359	0.0594575	0.0924035	12.71	1.03	810.7	0	0
Y	7	VLDL	TG	TG 47:0	TG 47:0	0.52288	0.0208113	0.0331883	12.53	1.03	810.7	-61.6542	-1.38286
Y	28	VLDL	TG	TG 47:0	TG 47:0	1.06342	0.0336162	0.0561554	12.57	1.03	810.7	-22.0132	-0.358698
Y	35	VLDL	TG	TG 47:0	TG 47:0	3.22374	0.077073	0.125566	12.57	1.03	810.7	136.416	1.24133
N	0	VLDL	TG	TG 47:0	TG 47:0	0.336128	0.0110977	0.0198287	12.75	1.03	810.7	0	0
N	7	VLDL	TG	TG 47:0	TG 47:0	0.27274	0.020256	0.0316558	12.78	1.03	810.7	-18.8588	-0.301493
N	28	VLDL	TG	TG 47:0	TG 47:0	0.384403	0.0112834	0.0188117	12.6	1.03	810.7	14.3605	0.193589
N	35	VLDL	TG	TG 47:0	TG 47:0	0.520777	0.0130985	0.0234223	12.59	1.03	810.7	54.9341	0.631655
AG	0	VLDL	TG	TG 47:0	TG 47:0	0.304029	0.0092723	0.0198609	12.83	1.03	810.7	0	0
AG	7	VLDL	TG	TG 47:0	TG 47:0	0.325253	0.00943808	0.0183791	12.85	1.03	810.7	6.97957	0.0973354
AG	28	VLDL	TG	TG 47:0	TG 47:0	3.77741	0.102041	0.191173	12.75	1.02	810.7	1142.45	3.63511
AG	35	VLDL	TG	TG 47:0	TG 47:0	8.44919	0.264981	0.465181	12.51	1.02	810.7	2679.06	4.79653
F	0	VLDL	TG	TG 47:0	TG 47:0	0.233291	0.00629779	0.0132137	12.66	1.03	810.7	0	0
F	7	VLDL	TG	TG 47:0	TG 47:0	0.0659878	0.00480569	0.00822017	12.65	1.03	810.7	-71.7133	-1.82181
F	28	VLDL	TG	TG 47:0	TG 47:0	0.113182	0.00423936	0.00864015	12.65	1.03	810.7	-51.4853	-1.04351
F	35	VLDL	TG	TG 47:0	TG 47:0	0.161535	0.00381866	0.00699425	12.83	1.03	810.7	-30.7557	-0.530233
I	0	VLDL	TG	TG 47:0	TG 47:0	0.393608	0.0155615	0.0413296	12.83	1.03	810.7	0	0
I	7	VLDL	TG	TG 47:0	TG 47:0	0.34594	0.0185914	0.0381188	12.66	1.03	810.7	-12.111	-0.186245
I	28	VLDL	TG	TG 47:0	TG 47:0	0.49039	0.0308562	0.055305	12.66	1.03	810.7	24.5878	0.317163
I	35	VLDL	TG	TG 47:0	TG 47:0	0.754202	0.0368684	0.0704449	12.66	1.03	810.7	91.611	0.93818
S	0	VLDL	TG	TG 47:0	TG 47:0	0.45169	0.0100259	0.0222638	12.69	1.03	810.7	0	0
S	7	VLDL	TG	TG 47:0	TG 47:0	0.535593	0.0137003	0.0264856	12.69	1.03	810.7	18.5747	0.245796
S	28	VLDL	TG	TG 47:0	TG 47:0	0.323904	0.0073623	0.0144287	12.71	1.03	810.7	-28.2915	-0.479785
S	35	VLDL	TG	TG 47:0	TG 47:0	0.217879	0.00484869	0.00920299	12.72	1.03	810.7	-51.7634	-1.0518
AD	0	VLDL	TG	TG 47:0	TG 47:0	0.284864	0.0214414	0.0454058	12.75	1.03	810.7	0	0
AD	7	VLDL	TG	TG 47:0	TG 47:0	0.349713	0.0276886	0.0534929	12.63	1.02	810.7	22.7656	0.295906
AD	28	VLDL	TG	TG 47:0	TG 47:0	0.55796	0.023799	0.0469579	12.59	1.02	810.7	95.8717	0.969909
AD	35	VLDL	TG	TG 47:0	TG 47:0	1.50806	0.0553978	0.1077	12.63	1.02	810.7	429.404	2.40437
X	0	VLDL	TG	TG 47:0	TG 47:0	0.468829	0.0124477	0.0320265	12.48	1.03	810.7	0	0
X	7	VLDL	TG	TG 47:0	TG 47:0	1.68555	0.0251238	0.0504874	12.54	1.03	810.7	259.523	1.84608
X	28	VLDL	TG	TG 47:0	TG 47:0	3.47026	0.0634465	0.114929	12.59	1.03	810.7	640.196	2.88791
X	35	VLDL	TG	TG 47:0	TG 47:0	4.7076	0.104352	0.177037	12.6	1.03	810.7	904.117	3.32785
E	0	VLDL	TG	TG 47:0	TG 47:0	3.32229	0.0871752	0.181987	12.62	1.03	810.7	0	0
E	7	VLDL	TG	TG 47:0	TG 47:0	2.74075	0.0549774	0.103065	12.63	1.03	810.7	-17.5042	-0.277607
E	28	VLDL	TG	TG 47:0	TG 47:0	2.68276	0.0680165	0.119974	12.57	1.03	810.7	-19.2497	-0.30846
E	35	VLDL	TG	TG 47:0	TG 47:0	3.28142	0.0687389	0.13549	12.6	1.03	810.7	-1.23018	-0.0178577
AI	0	VLDL	TG	TG 47:0	TG 47:0	0.209734	0.0149997	0.0308034	12.62	1.03	810.7	0	0
AI	7	VLDL	TG	TG 47:0	TG 47:0	0.30208	0.0152535	0.0308433	12.66	1.03	810.7	44.0328	0.526397
AI	28	VLDL	TG	TG 47:0	TG 47:0	0.167685	0.0358988	0.0641731	12.65	1.03	810.7	-20.0496	-0.322823
AI	35	VLDL	TG	TG 47:0	TG 47:0	0.382198	0.0169616	0.0297291	12.66	1.03	810.7	82.2343	0.865795
T	0	VLDL	TG	TG 47:0	TG 47:0	0.247042	0.0191075	0.04779	12.56	1.03	810.7	0	0
T	7	VLDL	TG	TG 47:0	TG 47:0	0.39447	0.0146809	0.0351095	12.66	1.03	810.7	59.6786	0.675171
T	28	VLDL	TG	TG 47:0	TG 47:0	0.354732	0.0215279	0.0492192	12.68	1.03	810.7	43.5921	0.521977
T	35	VLDL	TG	TG 47:0	TG 47:0	0.445378	0.0195206	0.0461337	12.66	1.03	810.7	80.2866	0.850292
C	0	VLDL	TG	TG 47:0	TG 47:0	0.25776	0.00999807	0.0215535	12.68	1.03	810.7	0	0
C	7	VLDL	TG	TG 47:0	TG 47:0	0.192761	0.011494	0.0204491	12.68	1.03	810.7	-25.2173	-0.419223
C	28	VLDL	TG	TG 47:0	TG 47:0	0.29672	0.0142551	0.0274249	12.66	1.03	810.7	15.1148	0.203074
C	35	VLDL	TG	TG 47:0	TG 47:0	0.258197	0.013473	0.0252378	12.66	1.03	810.7	0.170701	0.0024606
AJ	0	VLDL	TG	TG 47:0	TG 47:0	0.935047	0.0462423	0.101932	12.66	1.03	810.7	0	0
AJ	7	VLDL	TG	TG 47:0	TG 47:0	1.31253	0.046139	0.111315	12.66	1.03	810.7	40.37	0.489235
AJ	28	VLDL	TG	TG 47:0	TG 47:0	1.81904	0.070571	0.149606	12.69	1.03	810.7	94.5393	0.960062
AJ	35	VLDL	TG	TG 47:0	TG 47:0	0.953511	0.0312685	0.0753655	12.66	1.03	810.7	1.97423	0.0282046
A	0	VLDL	TG	TG 47:0	TG 47:0	1.11686	0.0390561	0.095171	12.62	1.03	810.7	0	0
A	7	VLDL	TG	TG 47:0	TG 47:0	0.292903	0.0155044	0.0312674	12.59	1.03	810.7	-73.7747	-1.93097
A	28	VLDL	TG	TG 47:0	TG 47:0	1.04921	0.0318626	0.0760358	12.65	1.03	810.7	-6.05716	-0.0901449
A	35	VLDL	TG	TG 47:0	TG 47:0	0.89209	0.025048	0.0646199	12.68	1.03	810.7	-20.1252	-0.324187
H	0	VLDL	TG	TG 47:0	TG 47:0	0.260323	0.0121809	0.0287337	12.68	1.03	810.7	0	0
H	7	VLDL	TG	TG 47:0	TG 47:0	0.320661	0.0125987	0.0282607	12.65	1.03	810.7	23.1792	0.300758
H	28	VLDL	TG	TG 47:0	TG 47:0	0.434443	0.0197521	0.0443537	12.63	1.03	810.7	66.8869	0.738871
H	35	VLDL	TG	TG 47:0	TG 47:0	0.2748	0.0141689	0.0329574	12.66	1.03	810.7	5.56238	0.0780958
AC	0	VLDL	TG	TG 47:0	TG 47:0	0.132024	0.01306	0.0273824	12.88	1.03	810.7	0	0
AC	7	VLDL	TG	TG 47:0	TG 47:0	0.121595	0.0121344	0.0238174	12.83	1.03	810.7	-7.89274	-0.118613
AC	28	VLDL	TG	TG 47:0	TG 47:0	0.157016	0.00714472	0.0133104	12.89	1.03	810.7	18.9365	0.250192
AC	35	VLDL	TG	TG 47:0	TG 47:0	0.250435	0.00905273	0.0183013	12.89	1.03	810.7	89.691	0.923651
B	0	VLDL	TG	TG 47:0	TG 47:0	0.854073	0.0229226	0.0770436	12.88	1.03	810.7	0	0
B	7	VLDL	TG	TG 47:0	TG 47:0	0.352538	0.0111437	0.0369974	12.92	1.03	810.7	-58.7224	-1.27657
B	28	VLDL	TG	TG 47:0	TG 47:0	0.396023	0.0109011	0.0383933	12.95	1.03	810.7	-53.6314	-1.10878
B	35	VLDL	TG	TG 47:0	TG 47:0	0.273973	0.0122291	0.0392966	12.91	1.03	810.7	-67.9218	-1.64034
L	0	VLDL	TG	TG 47:0	TG 47:0	0.0954305	0.00378465	0.00959346	13.09	1.03	810.7	0	0
L	7	VLDL	TG	TG 47:0	TG 47:0	0.196188	0.00746635	0.0165841	12.92	1.03	810.7	105.585	1.03974
L	28	VLDL	TG	TG 47:0	TG 47:0	0.354785	0.0120522	0.0264829	12.98	1.03	810.7	271.78	1.89445
L	35	VLDL	TG	TG 47:0	TG 47:0	0.445465	0.0121623	0.0301841	12.92	1.03	810.7	366.792	2.22278
R	0	VLDL	TG	TG 47:0	TG 47:0	1.16945	0.0405875	0.135311	12.98	1.03	810.7	0	0
R	7	VLDL	TG	TG 47:0	TG 47:0	0.236644	0.00871346	0.0201817	12.98	1.03	810.7	-79.7648	-2.30506
R	28	VLDL	TG	TG 47:0	TG 47:0	0.356616	0.0133268	0.0380011	12.98	1.03	810.7	-69.5053	-1.71337
R	35	VLDL	TG	TG 47:0	TG 47:0	0.616025	0.015724	0.0465415	12.98	1.03	810.7	-47.324	-0.924781
AB	0	VLDL	TG	TG 48:4	TG 48:4	0.601647	0.0324846	0.0656832	10.75	0.86	816.8	0	0
AB	7	VLDL	TG	TG 48:4	TG 48:4	0.808424	0.0802538	0.143588	10.7	0.86	816.8	34.3672	0.426181
AB	28	VLDL	TG	TG 48:4	TG 48:4	1.35733	0.084187	0.163253	10.7	0.86	816.8	125.601	1.17378
AB	35	VLDL	TG	TG 48:4	TG 48:4	2.29827	0.0909804	0.179633	10.7	0.86	816.8	281.995	1.93355
V	0	VLDL	TG	TG 48:4	TG 48:4	2.02653	0.0526746	0.0925171	10.73	0.86	816.8	0	0
V	7	VLDL	TG	TG 48:4	TG 48:4	0.552223	0.0201197	0.0376783	10.72	0.86	816.8	-72.7505	-1.8757
V	28	VLDL	TG	TG 48:4	TG 48:4	2.31987	0.0631544	0.107231	10.76	0.86	816.8	14.475	0.195032
V	35	VLDL	TG	TG 48:4	TG 48:4	2.21185	0.0691799	0.115989	10.73	0.86	816.8	9.1447	0.126242
D	0	VLDL	TG	TG 48:4	TG 48:4	0.371081	0.0280886	0.0561494	10.7	0.86	816.8	0	0
D	7	VLDL	TG	TG 48:4	TG 48:4	0.868234	0.0543297	0.0950568	10.73	0.86	816.8	133.974	1.22635
D	28	VLDL	TG	TG 48:4	TG 48:4	1.0204	0.0796908	0.142188	10.75	0.86	816.8	174.981	1.45933
D	35	VLDL	TG	TG 48:4	TG 48:4	0.586647	0.0354359	0.0676037	10.72	0.86	816.8	58.0926	0.66077
AK	0	VLDL	TG	TG 48:4	TG 48:4	0.799724	0.0517848	0.101541	10.73	0.86	816.8	0	0
AK	7	VLDL	TG	TG 48:4	TG 48:4	0.649933	0.0595036	0.0954965	10.72	0.86	816.8	-18.7303	-0.299211
AK	28	VLDL	TG	TG 48:4	TG 48:4	0.585782	0.0445432	0.0800138	10.76	0.86	816.8	-26.7519	-0.449136
AK	35	VLDL	TG	TG 48:4	TG 48:4	3.35005	0.162748	0.255219	10.72	0.86	816.8	318.903	2.06662
K	0	VLDL	TG	TG 48:4	TG 48:4	0.655225	0.0385048	0.0770387	10.7	0.86	816.8	0	0
K	7	VLDL	TG	TG 48:4	TG 48:4	0.591981	0.0654736	0.112891	10.75	0.86	816.8	-9.6531	-0.146453
K	28	VLDL	TG	TG 48:4	TG 48:4	0.600246	0.0394586	0.0827795	10.7	0.86	816.8	-8.39095	-0.126438
K	35	VLDL	TG	TG 48:4	TG 48:4	4.30298	0.135095	0.250179	10.7	0.86	816.8	556.713	2.71526
O	0	VLDL	TG	TG 48:4	TG 48:4	0.210436	0.034421	0.0552054	10.79	0.86	816.8	0	0
O	7	VLDL	TG	TG 48:4	TG 48:4	0.197274	0.0128363	0.0214239	10.78	0.86	816.8	-6.25832	-0.0932374
O	28	VLDL	TG	TG 48:4	TG 48:4	0.362885	0.0235404	0.0390769	10.79	0.86	816.8	72.4435	0.786123
O	35	VLDL	TG	TG 48:4	TG 48:4	5.50744	0.135516	0.213548	10.76	0.86	816.8	2517.11	4.7099
AH	0	VLDL	TG	TG 48:4	TG 48:4	1.2655	0.0510098	0.0898515	10.78	0.86	816.8	0	0
AH	7	VLDL	TG	TG 48:4	TG 48:4	8.42193	0.145875	0.272991	10.75	0.86	816.8	565.502	2.73444
AH	28	VLDL	TG	TG 48:4	TG 48:4	6.23693	0.112808	0.182926	10.78	0.86	816.8	392.843	2.30113
AH	35	VLDL	TG	TG 48:4	TG 48:4	6.30459	0.125743	0.223949	10.78	0.86	816.8	398.19	2.3167
U	0	VLDL	TG	TG 48:4	TG 48:4	6.30776	0.170826	0.286408	10.75	0.86	816.8	0	0
U	7	VLDL	TG	TG 48:4	TG 48:4	2.3357	0.104824	0.189138	10.73	0.86	816.8	-62.971	-1.43327
U	28	VLDL	TG	TG 48:4	TG 48:4	1.94016	0.0643448	0.110443	10.76	0.86	816.8	-69.2417	-1.70095
U	35	VLDL	TG	TG 48:4	TG 48:4	10.7278	0.41499	0.749187	10.75	0.86	816.8	70.0734	0.766157
G	0	VLDL	TG	TG 48:4	TG 48:4	0.723476	0.0413409	0.0966203	10.79	0.86	816.8	0	0
G	7	VLDL	TG	TG 48:4	TG 48:4	0.943739	0.0713165	0.138991	10.78	0.86	816.8	30.4445	0.383436
G	28	VLDL	TG	TG 48:4	TG 48:4	0.851773	0.0999159	0.175264	10.79	0.86	816.8	17.7323	0.235511
G	35	VLDL	TG	TG 48:4	TG 48:4	2.73925	0.0884934	0.1554	10.76	0.86	816.8	278.621	1.92076
W	0	VLDL	TG	TG 48:4	TG 48:4	9.67372	0.283904	0.662899	10.91	0.85	816.8	0	0
W	7	VLDL	TG	TG 48:4	TG 48:4	0.985484	0.0394899	0.0974258	10.79	0.85	816.8	-89.8128	-3.29517
W	28	VLDL	TG	TG 48:4	TG 48:4	1.83968	0.0560026	0.140771	10.99	0.86	816.8	-80.9827	-2.39462
W	35	VLDL	TG	TG 48:4	TG 48:4	2.7051	0.081195	0.215234	10.87	0.86	816.8	-72.0366	-1.83839
AA	0	VLDL	TG	TG 48:4	TG 48:4	7.55722	0.326983	0.642977	10.84	0.85	816.8	0	0
AA	7	VLDL	TG	TG 48:4	TG 48:4	4.52546	0.158858	0.317853	10.85	0.86	816.8	-40.1174	-0.739791
AA	28	VLDL	TG	TG 48:4	TG 48:4	3.85047	0.0956228	0.189837	10.84	0.86	816.8	-49.0491	-0.972821
AA	35	VLDL	TG	TG 48:4	TG 48:4	3.25937	0.0885524	0.1856	10.85	0.86	816.8	-56.8708	-1.21326
AM	0	VLDL	TG	TG 48:4	TG 48:4	0.354817	0.0289231	0.0711126	10.87	0.86	816.8	0	0
AM	7	VLDL	TG	TG 48:4	TG 48:4	0.319706	0.0296447	0.0621265	10.85	0.85	816.8	-9.89516	-0.150323
AM	28	VLDL	TG	TG 48:4	TG 48:4	0.991096	0.0558205	0.125786	10.84	0.85	816.8	179.325	1.48194
AM	35	VLDL	TG	TG 48:4	TG 48:4	0.413232	0.0242405	0.0555634	10.87	0.86	816.8	16.4619	0.219858
Q	0	VLDL	TG	TG 48:4	TG 48:4	1.64425	0.0592565	0.151041	10.88	0.86	816.8	0	0
Q	7	VLDL	TG	TG 48:4	TG 48:4	1.7397	0.0573279	0.145026	10.91	0.86	816.8	5.80508	0.0814089
Q	28	VLDL	TG	TG 48:4	TG 48:4	1.2425	0.059844	0.153422	10.93	0.86	816.8	-24.4336	-0.404184
Q	35	VLDL	TG	TG 48:4	TG 48:4	1.08853	0.0345714	0.0935457	10.91	0.86	816.8	-33.7978	-0.595049
P	0	VLDL	TG	TG 48:4	TG 48:4	0.499897	0.0811021	0.165369	10.67	0.86	816.8	0	0
P	7	VLDL	TG	TG 48:4	TG 48:4	2.00279	0.0895143	0.199695	10.67	0.86	816.8	300.638	2.0023
P	28	VLDL	TG	TG 48:4	TG 48:4	0.540123	0.064591	0.119626	10.73	0.86	816.8	8.04561	0.11164
P	35	VLDL	TG	TG 48:4	TG 48:4	1.67068	0.0910487	0.205907	10.69	0.86	816.8	234.203	1.74072
AL	0	VLDL	TG	TG 48:4	TG 48:4	1.89496	0.0853736	0.185127	10.67	0.86	816.8	0	0
AL	7	VLDL	TG	TG 48:4	TG 48:4	0.859056	0.0630038	0.132511	10.67	0.86	816.8	-54.6661	-1.14134
AL	28	VLDL	TG	TG 48:4	TG 48:4	0.604304	0.067038	0.130372	10.69	0.86	816.8	-68.1101	-1.64883
AL	35	VLDL	TG	TG 48:4	TG 48:4	1.6906	0.0802286	0.171238	10.67	0.86	816.8	-10.7844	-0.164632
Z	0	VLDL	TG	TG 48:4	TG 48:4	3.36015	0.119463	0.256942	10.66	0.86	816.8	0	0
Z	7	VLDL	TG	TG 48:4	TG 48:4	4.1982	0.16833	0.328353	10.69	0.86	816.8	24.9409	0.321245
Z	28	VLDL	TG	TG 48:4	TG 48:4	2.3191	0.0945046	0.189843	10.67	0.86	816.8	-30.9822	-0.534961
Z	35	VLDL	TG	TG 48:4	TG 48:4	4.3764	0.127222	0.250398	10.67	0.86	816.8	30.2442	0.381219
J	0	VLDL	TG	TG 48:4	TG 48:4	0.913017	0.0287664	0.077926	10.73	0.86	816.8	0	0
J	7	VLDL	TG	TG 48:4	TG 48:4	0.74566	0.0747511	0.145468	10.69	0.86	816.8	-18.3304	-0.292129
J	28	VLDL	TG	TG 48:4	TG 48:4	0.40808	0.0285082	0.0649652	10.72	0.86	816.8	-55.3044	-1.16179
J	35	VLDL	TG	TG 48:4	TG 48:4	1.10068	0.0389274	0.0995451	10.72	0.86	816.8	20.5538	0.269677
M	0	VLDL	TG	TG 48:4	TG 48:4	5.2212	0.205908	0.403689	10.69	0.86	816.8	0	0
M	7	VLDL	TG	TG 48:4	TG 48:4	6.05902	0.304525	0.52673	10.69	0.86	816.8	16.0465	0.214703
M	28	VLDL	TG	TG 48:4	TG 48:4	6.21444	0.300112	0.511939	10.7	0.86	816.8	19.0232	0.251243
M	35	VLDL	TG	TG 48:4	TG 48:4	12.5531	0.468637	0.826548	10.7	0.86	816.8	140.426	1.26559
AF	0	VLDL	TG	TG 48:4	TG 48:4	0.950472	0.0333599	0.0720866	10.5	0.85	816.8	0	0
AF	7	VLDL	TG	TG 48:4	TG 48:4	0.516623	0.026523	0.054667	10.32	0.85	816.8	-45.6458	-0.879538
AF	28	VLDL	TG	TG 48:4	TG 48:4	0.425287	0.0204713	0.0419624	10.35	0.85	816.8	-55.2548	-1.16019
AF	35	VLDL	TG	TG 48:4	TG 48:4	0.700051	0.0309844	0.0627742	10.35	0.85	816.8	-26.347	-0.441183
Y	0	VLDL	TG	TG 48:4	TG 48:4	2.46828	0.107626	0.167263	10.59	0.86	816.8	0	0
Y	7	VLDL	TG	TG 48:4	TG 48:4	1.68702	0.0671453	0.107078	10.43	0.86	816.8	-31.652	-0.549029
Y	28	VLDL	TG	TG 48:4	TG 48:4	2.63065	0.0831585	0.138915	10.44	0.86	816.8	6.57827	0.0919133
Y	35	VLDL	TG	TG 48:4	TG 48:4	6.79777	0.162521	0.264776	10.46	0.86	816.8	175.405	1.46156
N	0	VLDL	TG	TG 48:4	TG 48:4	1.48073	0.0488883	0.0873505	10.56	0.86	816.8	0	0
N	7	VLDL	TG	TG 48:4	TG 48:4	0.772158	0.0573469	0.0896211	10.63	0.86	816.8	-47.8527	-0.939337
N	28	VLDL	TG	TG 48:4	TG 48:4	2.69798	0.0791938	0.132032	10.44	0.86	816.8	82.2061	0.865571
N	35	VLDL	TG	TG 48:4	TG 48:4	3.44601	0.0866736	0.154987	10.44	0.86	816.8	132.724	1.21862
AG	0	VLDL	TG	TG 48:4	TG 48:4	2.56521	0.0782338	0.167574	10.59	0.85	816.8	0	0
AG	7	VLDL	TG	TG 48:4	TG 48:4	2.08266	0.0604339	0.117685	10.64	0.86	816.8	-18.8113	-0.30065
AG	28	VLDL	TG	TG 48:4	TG 48:4	4.46462	0.120605	0.225952	10.69	0.86	816.8	74.045	0.79946
AG	35	VLDL	TG	TG 48:4	TG 48:4	5.64784	0.177126	0.310949	10.5	0.86	816.8	120.171	1.13862
F	0	VLDL	TG	TG 48:4	TG 48:4	4.70733	0.127077	0.266625	10.47	0.85	816.8	0	0
F	7	VLDL	TG	TG 48:4	TG 48:4	2.53822	0.184851	0.316189	10.46	0.85	816.8	-46.0794	-0.891092
F	28	VLDL	TG	TG 48:4	TG 48:4	1.09292	0.0409368	0.0834323	10.49	0.85	816.8	-76.7826	-2.10672
F	35	VLDL	TG	TG 48:4	TG 48:4	5.29973	0.125285	0.229471	10.59	0.85	816.8	12.5846	0.17101
I	0	VLDL	TG	TG 48:4	TG 48:4	0.561122	0.0221844	0.058919	10.66	0.86	816.8	0	0
I	7	VLDL	TG	TG 48:4	TG 48:4	1.11638	0.0599961	0.123013	10.47	0.85	816.8	98.9557	0.992447
I	28	VLDL	TG	TG 48:4	TG 48:4	0.710447	0.0447026	0.0801226	10.52	0.86	816.8	26.6128	0.340424
I	35	VLDL	TG	TG 48:4	TG 48:4	0.806572	0.0394285	0.0753366	10.5	0.86	816.8	43.7429	0.52349
S	0	VLDL	TG	TG 48:4	TG 48:4	8.20302	0.182079	0.404326	10.5	0.86	816.8	0	0
S	7	VLDL	TG	TG 48:4	TG 48:4	9.0496	0.231486	0.44751	10.52	0.86	816.8	10.3203	0.141699
S	28	VLDL	TG	TG 48:4	TG 48:4	5.00929	0.11386	0.223145	10.52	0.86	816.8	-38.9336	-0.711549
S	35	VLDL	TG	TG 48:4	TG 48:4	7.31142	0.162709	0.308827	10.52	0.85	816.8	-10.8692	-0.166004
AD	0	VLDL	TG	TG 48:4	TG 48:4	1.00276	0.0754764	0.159834	10.58	0.86	816.8	0	0
AD	7	VLDL	TG	TG 48:4	TG 48:4	1.75931	0.139294	0.269108	10.53	0.85	816.8	75.4468	0.811033
AD	28	VLDL	TG	TG 48:4	TG 48:4	1.78809	0.0762685	0.150486	10.55	0.86	816.8	78.3168	0.834443
AD	35	VLDL	TG	TG 48:4	TG 48:4	3.98321	0.146321	0.284465	10.58	0.86	816.8	297.225	1.98996
X	0	VLDL	TG	TG 48:4	TG 48:4	0.168505	0.0044739	0.0115109	10.37	0.86	816.8	0	0
X	7	VLDL	TG	TG 48:4	TG 48:4	2.24547	0.0334695	0.0672587	10.43	0.86	816.8	1232.54	3.73611
X	28	VLDL	TG	TG 48:4	TG 48:4	3.09029	0.0564996	0.102345	10.49	0.86	816.8	1733.89	4.19684
X	35	VLDL	TG	TG 48:4	TG 48:4	12.3502	0.273763	0.464449	10.49	0.86	816.8	7229.05	6.19555
E	0	VLDL	TG	TG 48:4	TG 48:4	2.1046	0.0552235	0.115285	10.52	0.86	816.8	0	0
E	7	VLDL	TG	TG 48:4	TG 48:4	3.90801	0.0783917	0.146959	10.5	0.86	816.8	85.689	0.892888
E	28	VLDL	TG	TG 48:4	TG 48:4	3.61575	0.0916708	0.161698	10.46	0.86	816.8	71.8022	0.780749
E	35	VLDL	TG	TG 48:4	TG 48:4	3.96205	0.0829968	0.163593	10.49	0.86	816.8	88.2567	0.912701
AI	0	VLDL	TG	TG 48:4	TG 48:4	2.46778	0.176491	0.36244	10.44	0.85	816.8	0	0
AI	7	VLDL	TG	TG 48:4	TG 48:4	4.27652	0.215942	0.436646	10.5	0.85	816.8	73.2942	0.793224
AI	28	VLDL	TG	TG 48:4	TG 48:4	0.565439	0.121052	0.216394	10.5	0.85	816.8	-77.0871	-2.12577
AI	35	VLDL	TG	TG 48:4	TG 48:4	13.1293	0.582669	1.02126	10.52	0.86	816.8	432.03	2.41151
T	0	VLDL	TG	TG 48:4	TG 48:4	0.563851	0.0436111	0.109076	10.44	0.86	816.8	0	0
T	7	VLDL	TG	TG 48:4	TG 48:4	0.859524	0.0319886	0.0765012	10.49	0.85	816.8	52.4377	0.60822
T	28	VLDL	TG	TG 48:4	TG 48:4	0.854134	0.0518354	0.118511	10.55	0.86	816.8	51.4818	0.599144
T	35	VLDL	TG	TG 48:4	TG 48:4	2.50172	0.109649	0.259136	10.52	0.86	816.8	343.685	2.14954
C	0	VLDL	TG	TG 48:4	TG 48:4	1.15352	0.044743	0.0964555	10.53	0.86	816.8	0	0
C	7	VLDL	TG	TG 48:4	TG 48:4	1.70698	0.101784	0.181085	10.5	0.85	816.8	47.9801	0.565403
C	28	VLDL	TG	TG 48:4	TG 48:4	1.44372	0.0693597	0.133438	10.53	0.86	816.8	25.1578	0.323748
C	35	VLDL	TG	TG 48:4	TG 48:4	2.22153	0.115922	0.217147	10.52	0.86	816.8	92.587	0.945511
AJ	0	VLDL	TG	TG 48:4	TG 48:4	1.39967	0.06922	0.152582	10.56	0.86	816.8	0	0
AJ	7	VLDL	TG	TG 48:4	TG 48:4	1.22467	0.0430506	0.103864	10.58	0.86	816.8	-12.5029	-0.192694
AJ	28	VLDL	TG	TG 48:4	TG 48:4	3.39426	0.131683	0.27916	10.56	0.86	816.8	142.504	1.27801
AJ	35	VLDL	TG	TG 48:4	TG 48:4	1.14356	0.0375008	0.0903869	10.59	0.86	816.8	-18.2979	-0.291555
A	0	VLDL	TG	TG 48:4	TG 48:4	2.534	0.0886128	0.21593	10.5	0.86	816.8	0	0
A	7	VLDL	TG	TG 48:4	TG 48:4	1.06624	0.0564401	0.113821	10.47	0.86	816.8	-57.9227	-1.24888
A	28	VLDL	TG	TG 48:4	TG 48:4	2.17526	0.0660585	0.15764	10.52	0.86	816.8	-14.1571	-0.220229
A	35	VLDL	TG	TG 48:4	TG 48:4	2.86149	0.0803447	0.207277	10.55	0.86	816.8	12.9238	0.17535
H	0	VLDL	TG	TG 48:4	TG 48:4	1.01845	0.0476549	0.112414	10.53	0.86	816.8	0	0
H	7	VLDL	TG	TG 48:4	TG 48:4	1.14287	0.0449031	0.100724	10.52	0.86	816.8	12.2166	0.166286
H	28	VLDL	TG	TG 48:4	TG 48:4	1.68591	0.0766505	0.17212	10.5	0.86	816.8	65.5368	0.727152
H	35	VLDL	TG	TG 48:4	TG 48:4	1.28298	0.0661514	0.15387	10.53	0.86	816.8	25.9738	0.333124
AC	0	VLDL	TG	TG 48:4	TG 48:4	0.40527	0.0400898	0.0840547	10.72	0.86	816.8	0	0
AC	7	VLDL	TG	TG 48:4	TG 48:4	0.589409	0.0588192	0.11545	10.67	0.85	816.8	45.4364	0.540388
AC	28	VLDL	TG	TG 48:4	TG 48:4	1.22873	0.0559109	0.10416	10.7	0.86	816.8	203.188	1.60021
AC	35	VLDL	TG	TG 48:4	TG 48:4	3.81003	0.137725	0.278429	10.69	0.86	816.8	840.121	3.23285
B	0	VLDL	TG	TG 48:4	TG 48:4	0.943357	0.0253189	0.0850976	10.73	0.86	816.8	0	0
B	7	VLDL	TG	TG 48:4	TG 48:4	0.435777	0.0137749	0.045733	10.73	0.86	816.8	-53.8055	-1.11421
B	28	VLDL	TG	TG 48:4	TG 48:4	0.49679	0.0136749	0.0481624	10.81	0.86	816.8	-47.3382	-0.925172
B	35	VLDL	TG	TG 48:4	TG 48:4	0.304284	0.013582	0.0436441	10.82	0.86	816.8	-67.7451	-1.63241
L	0	VLDL	TG	TG 48:4	TG 48:4	1.98948	0.0789002	0.199999	10.87	0.86	816.8	0	0
L	7	VLDL	TG	TG 48:4	TG 48:4	1.57132	0.0598002	0.132827	10.73	0.86	816.8	-21.0186	-0.340414
L	28	VLDL	TG	TG 48:4	TG 48:4	2.04774	0.0695629	0.152853	10.73	0.85	816.8	2.9284	0.0416412
L	35	VLDL	TG	TG 48:4	TG 48:4	4.38372	0.119687	0.297035	10.72	0.85	816.8	120.345	1.13976
R	0	VLDL	TG	TG 48:4	TG 48:4	2.76547	0.0959801	0.319981	10.79	0.86	816.8	0	0
R	7	VLDL	TG	TG 48:4	TG 48:4	2.97621	0.109587	0.25382	10.78	0.86	816.8	7.6204	0.105952
R	28	VLDL	TG	TG 48:4	TG 48:4	1.28459	0.0480053	0.136887	10.78	0.86	816.8	-53.5489	-1.10622
R	35	VLDL	TG	TG 48:4	TG 48:4	2.81081	0.0717459	0.21236	10.82	0.86	816.8	1.6395	0.0234612
AB	0	VLDL	TG	TG 48:3	TG 48:3	7.25748	0.391851	0.792316	11.3	0.9	818.8	0	0
AB	7	VLDL	TG	TG 48:3	TG 48:3	3.96918	0.394028	0.704986	11.27	0.9	818.8	-45.3091	-0.870628
AB	28	VLDL	TG	TG 48:3	TG 48:3	5.292	0.32823	0.636492	11.27	0.9	818.8	-27.0821	-0.455656
AB	35	VLDL	TG	TG 48:3	TG 48:3	14.9273	0.590917	1.16671	11.27	0.9	818.8	105.681	1.04041
V	0	VLDL	TG	TG 48:3	TG 48:3	15.8588	0.412211	0.724004	11.26	0.9	818.8	0	0
V	7	VLDL	TG	TG 48:3	TG 48:3	5.11369	0.186313	0.348908	11.26	0.9	818.8	-67.7549	-1.63285
V	28	VLDL	TG	TG 48:3	TG 48:3	14.967	0.40745	0.691819	11.27	0.9	818.8	-5.62362	-0.0835023
V	35	VLDL	TG	TG 48:3	TG 48:3	15.2435	0.476768	0.799361	11.27	0.9	818.8	-3.8803	-0.057096
D	0	VLDL	TG	TG 48:3	TG 48:3	2.74188	0.207544	0.414881	11.29	0.9	818.8	0	0
D	7	VLDL	TG	TG 48:3	TG 48:3	4.51965	0.282817	0.494824	11.27	0.9	818.8	64.8376	0.721046
D	28	VLDL	TG	TG 48:3	TG 48:3	5.74242	0.448467	0.800174	11.27	0.9	818.8	109.434	1.06649
D	35	VLDL	TG	TG 48:3	TG 48:3	4.35675	0.263166	0.502061	11.27	0.9	818.8	58.8965	0.668087
AK	0	VLDL	TG	TG 48:3	TG 48:3	5.63231	0.364711	0.715138	11.27	0.9	818.8	0	0
AK	7	VLDL	TG	TG 48:3	TG 48:3	3.43981	0.314927	0.505422	11.27	0.9	818.8	-38.9272	-0.711398
AK	28	VLDL	TG	TG 48:3	TG 48:3	3.58073	0.272281	0.489103	11.29	0.9	818.8	-36.4252	-0.653473
AK	35	VLDL	TG	TG 48:3	TG 48:3	14.9205	0.724852	1.1367	11.27	0.9	818.8	164.91	1.4055
K	0	VLDL	TG	TG 48:3	TG 48:3	3.59134	0.211048	0.422255	11.27	0.9	818.8	0	0
K	7	VLDL	TG	TG 48:3	TG 48:3	3.00791	0.332677	0.573608	11.29	0.9	818.8	-16.2455	-0.255761
K	28	VLDL	TG	TG 48:3	TG 48:3	2.58803	0.170131	0.356914	11.27	0.9	818.8	-27.9369	-0.472668
K	35	VLDL	TG	TG 48:3	TG 48:3	16.8205	0.528092	0.977959	11.27	0.9	818.8	368.362	2.22762
O	0	VLDL	TG	TG 48:3	TG 48:3	1.61139	0.263574	0.422728	11.34	0.9	818.8	0	0
O	7	VLDL	TG	TG 48:3	TG 48:3	2.8563	0.185855	0.310195	11.32	0.9	818.8	77.2569	0.825842
O	28	VLDL	TG	TG 48:3	TG 48:3	2.58432	0.167645	0.278289	11.33	0.91	818.8	60.3783	0.681479
O	35	VLDL	TG	TG 48:3	TG 48:3	22.3877	0.550871	0.86807	11.3	0.9	818.8	1289.34	3.79633
AH	0	VLDL	TG	TG 48:3	TG 48:3	7.56863	0.305077	0.537379	11.3	0.9	818.8	0	0
AH	7	VLDL	TG	TG 48:3	TG 48:3	29.7947	0.516071	0.965776	11.3	0.9	818.8	293.661	1.97695
AH	28	VLDL	TG	TG 48:3	TG 48:3	30.6255	0.553925	0.89823	11.3	0.9	818.8	304.637	2.01663
AH	35	VLDL	TG	TG 48:3	TG 48:3	31.3772	0.625808	1.11457	11.32	0.9	818.8	314.569	2.05161
U	0	VLDL	TG	TG 48:3	TG 48:3	25.7528	0.697433	1.16932	11.3	0.9	818.8	0	0
U	7	VLDL	TG	TG 48:3	TG 48:3	8.69464	0.390206	0.704064	11.3	0.9	818.8	-66.2381	-1.56653
U	28	VLDL	TG	TG 48:3	TG 48:3	7.61655	0.2526	0.43357	11.32	0.9	818.8	-70.4244	-1.75752
U	35	VLDL	TG	TG 48:3	TG 48:3	36.7614	1.42206	2.56726	11.32	0.9	818.8	42.7469	0.513459
G	0	VLDL	TG	TG 48:3	TG 48:3	3.83699	0.219254	0.512431	11.32	0.9	818.8	0	0
G	7	VLDL	TG	TG 48:3	TG 48:3	4.18497	0.31625	0.616352	11.3	0.9	818.8	9.06909	0.125242
G	28	VLDL	TG	TG 48:3	TG 48:3	3.82513	0.448701	0.787073	11.3	0.9	818.8	-0.309096	-0.00446623
G	35	VLDL	TG	TG 48:3	TG 48:3	14.7337	0.475982	0.835854	11.29	0.9	818.8	283.99	1.94107
W	0	VLDL	TG	TG 48:3	TG 48:3	24.379	0.715472	1.67059	11.5	0.9	818.8	0	0
W	7	VLDL	TG	TG 48:3	TG 48:3	3.43125	0.137496	0.339216	11.4	0.9	818.8	-85.9254	-2.82883
W	28	VLDL	TG	TG 48:3	TG 48:3	7.15948	0.217945	0.547838	11.58	0.9	818.8	-70.6326	-1.76771
W	35	VLDL	TG	TG 48:3	TG 48:3	11.076	0.332453	0.881275	11.43	0.9	818.8	-54.5673	-1.1382
AA	0	VLDL	TG	TG 48:3	TG 48:3	19.074	0.825289	1.62284	11.43	0.9	818.8	0	0
AA	7	VLDL	TG	TG 48:3	TG 48:3	14.1257	0.495858	0.992144	11.43	0.9	818.8	-25.9427	-0.433286
AA	28	VLDL	TG	TG 48:3	TG 48:3	12.5075	0.310612	0.616648	11.43	0.9	818.8	-34.4267	-0.60882
AA	35	VLDL	TG	TG 48:3	TG 48:3	12.2068	0.33164	0.695096	11.43	0.9	818.8	-36.0033	-0.643931
AM	0	VLDL	TG	TG 48:3	TG 48:3	3.23731	0.263891	0.648823	11.44	0.9	818.8	0	0
AM	7	VLDL	TG	TG 48:3	TG 48:3	1.48396	0.1376	0.288369	11.46	0.9	818.8	-54.1607	-1.12534
AM	28	VLDL	TG	TG 48:3	TG 48:3	3.06181	0.172447	0.388593	11.44	0.9	818.8	-5.42117	-0.0804108
AM	35	VLDL	TG	TG 48:3	TG 48:3	4.31533	0.253141	0.580242	11.44	0.9	818.8	33.2999	0.414675
Q	0	VLDL	TG	TG 48:3	TG 48:3	9.32806	0.33617	0.856875	11.44	0.9	818.8	0	0
Q	7	VLDL	TG	TG 48:3	TG 48:3	9.74197	0.321025	0.812119	11.5	0.91	818.8	4.43726	0.0626365
Q	28	VLDL	TG	TG 48:3	TG 48:3	6.93787	0.334157	0.856675	11.5	0.9	818.8	-25.6237	-0.427084
Q	35	VLDL	TG	TG 48:3	TG 48:3	8.8742	0.281844	0.762631	11.49	0.9	818.8	-4.86553	-0.07196
P	0	VLDL	TG	TG 48:3	TG 48:3	2.39288	0.388216	0.791581	11.23	0.9	818.8	0	0
P	7	VLDL	TG	TG 48:3	TG 48:3	7.37122	0.329455	0.734972	11.21	0.9	818.8	208.048	1.62316
P	28	VLDL	TG	TG 48:3	TG 48:3	2.51726	0.301028	0.557519	11.26	0.9	818.8	5.19792	0.0731062
P	35	VLDL	TG	TG 48:3	TG 48:3	7.68469	0.4188	0.947117	11.23	0.9	818.8	221.148	1.68324
AL	0	VLDL	TG	TG 48:3	TG 48:3	8.73303	0.393448	0.853167	11.24	0.9	818.8	0	0
AL	7	VLDL	TG	TG 48:3	TG 48:3	3.27466	0.240166	0.505123	11.24	0.9	818.8	-62.5026	-1.41514
AL	28	VLDL	TG	TG 48:3	TG 48:3	2.03793	0.226076	0.43966	11.24	0.9	818.8	-76.6641	-2.09938
AL	35	VLDL	TG	TG 48:3	TG 48:3	6.51838	0.309335	0.660238	11.23	0.9	818.8	-25.3595	-0.421969
Z	0	VLDL	TG	TG 48:3	TG 48:3	10.3404	0.367632	0.790709	11.23	0.9	818.8	0	0
Z	7	VLDL	TG	TG 48:3	TG 48:3	11.5212	0.461951	0.901105	11.24	0.9	818.8	11.4187	0.155991
Z	28	VLDL	TG	TG 48:3	TG 48:3	6.43169	0.262095	0.526501	11.24	0.9	818.8	-37.8007	-0.685029
Z	35	VLDL	TG	TG 48:3	TG 48:3	13.0232	0.378584	0.745128	11.23	0.9	818.8	25.9442	0.332785
J	0	VLDL	TG	TG 48:3	TG 48:3	8.04889	0.253596	0.686973	11.26	0.9	818.8	0	0
J	7	VLDL	TG	TG 48:3	TG 48:3	2.81722	0.282421	0.549599	11.26	0.9	818.8	-64.9987	-1.51452
J	28	VLDL	TG	TG 48:3	TG 48:3	2.55019	0.178155	0.405984	11.26	0.9	818.8	-68.3163	-1.65819
J	35	VLDL	TG	TG 48:3	TG 48:3	7.8593	0.277958	0.710794	11.26	0.9	818.8	-2.35548	-0.034389
M	0	VLDL	TG	TG 48:3	TG 48:3	17.3923	0.685898	1.34472	11.24	0.9	818.8	0	0
M	7	VLDL	TG	TG 48:3	TG 48:3	18.8487	0.947329	1.63857	11.26	0.9	818.8	8.37372	0.116015
M	28	VLDL	TG	TG 48:3	TG 48:3	18.788	0.907323	1.54774	11.26	0.9	818.8	8.02505	0.111366
M	35	VLDL	TG	TG 48:3	TG 48:3	30.4699	1.13751	2.00626	11.26	0.9	818.8	75.1921	0.808938
AF	0	VLDL	TG	TG 48:3	TG 48:3	6.05385	0.212479	0.459141	11.08	0.9	818.8	0	0
AF	7	VLDL	TG	TG 48:3	TG 48:3	3.55397	0.182458	0.376067	10.9	0.9	818.8	-41.2941	-0.768421
AF	28	VLDL	TG	TG 48:3	TG 48:3	2.74744	0.132249	0.271086	10.93	0.9	818.8	-54.6166	-1.13976
AF	35	VLDL	TG	TG 48:3	TG 48:3	3.95368	0.17499	0.354529	10.93	0.9	818.8	-34.6915	-0.614657
Y	0	VLDL	TG	TG 48:3	TG 48:3	17.8431	0.778026	1.20914	11.11	0.9	818.8	0	0
Y	7	VLDL	TG	TG 48:3	TG 48:3	12.0556	0.479828	0.765195	10.94	0.9	818.8	-32.4355	-0.565662
Y	28	VLDL	TG	TG 48:3	TG 48:3	15.431	0.487796	0.814855	10.97	0.9	818.8	-13.5185	-0.209537
Y	35	VLDL	TG	TG 48:3	TG 48:3	37.1214	0.887499	1.4459	10.97	0.9	818.8	108.044	1.05689
N	0	VLDL	TG	TG 48:3	TG 48:3	9.48467	0.31315	0.559516	11.12	0.9	818.8	0	0
N	7	VLDL	TG	TG 48:3	TG 48:3	4.25341	0.315894	0.493675	11.18	0.9	818.8	-55.1549	-1.15698
N	28	VLDL	TG	TG 48:3	TG 48:3	12.6005	0.369863	0.616637	10.99	0.9	818.8	32.8513	0.409813
N	35	VLDL	TG	TG 48:3	TG 48:3	17.1398	0.431098	0.770875	10.99	0.9	818.8	80.7107	0.853682
AG	0	VLDL	TG	TG 48:3	TG 48:3	14.0303	0.427897	0.916539	11.18	0.9	818.8	0	0
AG	7	VLDL	TG	TG 48:3	TG 48:3	9.21004	0.267254	0.520434	11.21	0.9	818.8	-34.356	-0.607264
AG	28	VLDL	TG	TG 48:3	TG 48:3	19.8813	0.537065	1.00618	11.24	0.9	818.8	41.7028	0.502868
AG	35	VLDL	TG	TG 48:3	TG 48:3	31.3192	0.982225	1.72432	11.03	0.9	818.8	123.226	1.15851
F	0	VLDL	TG	TG 48:3	TG 48:3	16.9511	0.457602	0.960116	11.05	0.9	818.8	0	0
F	7	VLDL	TG	TG 48:3	TG 48:3	6.35165	0.462571	0.791232	11.03	0.9	818.8	-62.5295	-1.41617
F	28	VLDL	TG	TG 48:3	TG 48:3	2.51649	0.0942585	0.192106	11.06	0.9	818.8	-85.1544	-2.75189
F	35	VLDL	TG	TG 48:3	TG 48:3	13.767	0.325448	0.59609	11.18	0.9	818.8	-18.7842	-0.300168
I	0	VLDL	TG	TG 48:3	TG 48:3	4.19301	0.165774	0.440275	11.2	0.9	818.8	0	0
I	7	VLDL	TG	TG 48:3	TG 48:3	4.94226	0.265606	0.544584	11.05	0.9	818.8	17.869	0.237185
I	28	VLDL	TG	TG 48:3	TG 48:3	3.66153	0.23039	0.412939	11.06	0.9	818.8	-12.6754	-0.19554
I	35	VLDL	TG	TG 48:3	TG 48:3	4.46288	0.218163	0.416848	11.05	0.9	818.8	6.43619	0.0899887
S	0	VLDL	TG	TG 48:3	TG 48:3	27.1883	0.603485	1.34011	11.05	0.9	818.8	0	0
S	7	VLDL	TG	TG 48:3	TG 48:3	24.45	0.625425	1.20907	11.06	0.9	818.8	-10.0715	-0.15315
S	28	VLDL	TG	TG 48:3	TG 48:3	15.6163	0.354957	0.695647	11.08	0.9	818.8	-42.5623	-0.799931
S	35	VLDL	TG	TG 48:3	TG 48:3	20.8929	0.464952	0.882496	11.09	0.9	818.8	-23.1549	-0.379974
AD	0	VLDL	TG	TG 48:3	TG 48:3	6.43411	0.484288	1.02556	11.12	0.9	818.8	0	0
AD	7	VLDL	TG	TG 48:3	TG 48:3	7.41537	0.587114	1.13427	11.12	0.9	818.8	15.2509	0.204778
AD	28	VLDL	TG	TG 48:3	TG 48:3	9.0991	0.388109	0.76578	11.09	0.9	818.8	41.4197	0.499983
AD	35	VLDL	TG	TG 48:3	TG 48:3	19.3666	0.711423	1.38309	11.12	0.9	818.8	200.999	1.58976
X	0	VLDL	TG	TG 48:3	TG 48:3	2.93794	0.0780039	0.200696	10.93	0.9	818.8	0	0
X	7	VLDL	TG	TG 48:3	TG 48:3	18.7651	0.279701	0.562073	10.96	0.9	818.8	538.716	2.67518
X	28	VLDL	TG	TG 48:3	TG 48:3	26.187	0.478775	0.867266	11	0.9	818.8	791.337	3.15597
X	35	VLDL	TG	TG 48:3	TG 48:3	51.6409	1.14471	1.94204	11.05	0.9	818.8	1657.73	4.13564
E	0	VLDL	TG	TG 48:3	TG 48:3	14.9357	0.391904	0.818139	11.05	0.9	818.8	0	0
E	7	VLDL	TG	TG 48:3	TG 48:3	22.3404	0.448132	0.840102	11.05	0.9	818.8	49.5774	0.580892
E	28	VLDL	TG	TG 48:3	TG 48:3	19.4231	0.492437	0.86861	11	0.9	818.8	30.0448	0.379009
E	35	VLDL	TG	TG 48:3	TG 48:3	23.406	0.490307	0.966432	11.03	0.9	818.8	56.7116	0.648112
AI	0	VLDL	TG	TG 48:3	TG 48:3	8.8477	0.63277	1.29945	11.02	0.9	818.8	0	0
AI	7	VLDL	TG	TG 48:3	TG 48:3	13.0688	0.659904	1.33436	11.06	0.9	818.8	47.7081	0.562749
AI	28	VLDL	TG	TG 48:3	TG 48:3	1.77135	0.379218	0.677895	11.08	0.9	818.8	-79.9795	-2.32045
AI	35	VLDL	TG	TG 48:3	TG 48:3	34.0499	1.51111	2.64856	11.06	0.9	818.8	284.844	1.94427
T	0	VLDL	TG	TG 48:3	TG 48:3	3.62017	0.280002	0.700317	11	0.9	818.8	0	0
T	7	VLDL	TG	TG 48:3	TG 48:3	4.13392	0.153851	0.367936	11.08	0.9	818.8	14.1913	0.191453
T	28	VLDL	TG	TG 48:3	TG 48:3	4.3473	0.263828	0.603188	11.08	0.9	818.8	20.0855	0.264062
T	35	VLDL	TG	TG 48:3	TG 48:3	10.8611	0.476034	1.12503	11.08	0.9	818.8	200.016	1.58504
C	0	VLDL	TG	TG 48:3	TG 48:3	5.31512	0.206164	0.444442	11.09	0.9	818.8	0	0
C	7	VLDL	TG	TG 48:3	TG 48:3	4.45299	0.265523	0.472396	11.09	0.9	818.8	-16.2203	-0.255328
C	28	VLDL	TG	TG 48:3	TG 48:3	5.39119	0.259006	0.498291	11.08	0.9	818.8	1.4312	0.0205015
C	35	VLDL	TG	TG 48:3	TG 48:3	7.93636	0.414127	0.77575	11.08	0.9	818.8	49.3167	0.578375
AJ	0	VLDL	TG	TG 48:3	TG 48:3	7.99353	0.395316	0.871399	11.09	0.9	818.8	0	0
AJ	7	VLDL	TG	TG 48:3	TG 48:3	7.79571	0.27404	0.661149	11.12	0.9	818.8	-2.47475	-0.0361523
AJ	28	VLDL	TG	TG 48:3	TG 48:3	14.9152	0.578644	1.22669	11.11	0.9	818.8	86.5905	0.899876
AJ	35	VLDL	TG	TG 48:3	TG 48:3	7.6734	0.251634	0.606506	11.09	0.9	818.8	-4.00486	-0.0589668
A	0	VLDL	TG	TG 48:3	TG 48:3	11.9785	0.418884	1.02073	11.05	0.9	818.8	0	0
A	7	VLDL	TG	TG 48:3	TG 48:3	3.93471	0.208279	0.420031	11.03	0.9	818.8	-67.152	-1.60612
A	28	VLDL	TG	TG 48:3	TG 48:3	8.09217	0.245743	0.586434	11.09	0.9	818.8	-32.4444	-0.565852
A	35	VLDL	TG	TG 48:3	TG 48:3	13.1881	0.370295	0.955303	11.08	0.9	818.8	10.0982	0.13879
H	0	VLDL	TG	TG 48:3	TG 48:3	4.35633	0.203839	0.480838	11.08	0.9	818.8	0	0
H	7	VLDL	TG	TG 48:3	TG 48:3	4.65331	0.182827	0.410109	11.08	0.9	818.8	6.81721	0.0951441
H	28	VLDL	TG	TG 48:3	TG 48:3	6.38619	0.29035	0.651986	11.05	0.9	818.8	46.5956	0.551842
H	35	VLDL	TG	TG 48:3	TG 48:3	5.40359	0.278614	0.648065	11.08	0.9	818.8	24.04	0.310805
AC	0	VLDL	TG	TG 48:3	TG 48:3	1.68935	0.167113	0.350379	11.26	0.9	818.8	0	0
AC	7	VLDL	TG	TG 48:3	TG 48:3	1.96609	0.196203	0.385109	11.26	0.9	818.8	16.3814	0.218861
AC	28	VLDL	TG	TG 48:3	TG 48:3	4.48178	0.203935	0.379923	11.26	0.9	818.8	165.296	1.4076
AC	35	VLDL	TG	TG 48:3	TG 48:3	12.3482	0.446362	0.902378	11.26	0.9	818.8	630.941	2.86976
B	0	VLDL	TG	TG 48:3	TG 48:3	6.58398	0.176709	0.593923	11.27	0.9	818.8	0	0
B	7	VLDL	TG	TG 48:3	TG 48:3	3.11528	0.0984737	0.326936	11.32	0.9	818.8	-52.6839	-1.0796
B	28	VLDL	TG	TG 48:3	TG 48:3	2.74324	0.0755118	0.265949	11.35	0.9	818.8	-58.3346	-1.26308
B	35	VLDL	TG	TG 48:3	TG 48:3	1.957	0.0873526	0.280696	11.32	0.9	818.8	-70.2763	-1.75032
L	0	VLDL	TG	TG 48:3	TG 48:3	7.18588	0.284983	0.722384	11.46	0.9	818.8	0	0
L	7	VLDL	TG	TG 48:3	TG 48:3	5.43466	0.206828	0.459403	11.3	0.9	818.8	-24.3703	-0.402975
L	28	VLDL	TG	TG 48:3	TG 48:3	6.88085	0.233746	0.51362	11.33	0.9	818.8	-4.24485	-0.062578
L	35	VLDL	TG	TG 48:3	TG 48:3	15.7222	0.429256	1.06532	11.3	0.9	818.8	118.793	1.12957
R	0	VLDL	TG	TG 48:3	TG 48:3	14.7866	0.513193	1.7109	11.35	0.9	818.8	0	0
R	7	VLDL	TG	TG 48:3	TG 48:3	9.12581	0.33602	0.778274	11.35	0.9	818.8	-38.2833	-0.696268
R	28	VLDL	TG	TG 48:3	TG 48:3	5.13263	0.191807	0.546935	11.35	0.9	818.8	-65.2887	-1.52652
R	35	VLDL	TG	TG 48:3	TG 48:3	13.0492	0.333081	0.985885	11.37	0.9	818.8	-11.7499	-0.18033
AB	0	VLDL	TG	TG 48:2	TG 48:2	19.7056	1.06396	2.15131	11.94	0.96	820.8	0	0
AB	7	VLDL	TG	TG 48:2	TG 48:2	8.69843	0.86351	1.54497	11.89	0.95	820.8	-55.8581	-1.17978
AB	28	VLDL	TG	TG 48:2	TG 48:2	8.22508	0.510151	0.989267	11.89	0.95	820.8	-58.2602	-1.2605
AB	35	VLDL	TG	TG 48:2	TG 48:2	40.6841	1.61054	3.17986	11.92	0.96	820.8	106.46	1.04586
V	0	VLDL	TG	TG 48:2	TG 48:2	41.2486	1.07216	1.88312	11.86	0.95	820.8	0	0
V	7	VLDL	TG	TG 48:2	TG 48:2	16.827	0.613076	1.14811	11.86	0.95	820.8	-59.2058	-1.29357
V	28	VLDL	TG	TG 48:2	TG 48:2	38.9392	1.06005	1.79989	11.88	0.95	820.8	-5.59857	-0.0831194
V	35	VLDL	TG	TG 48:2	TG 48:2	44.7622	1.40002	2.34731	11.88	0.95	820.8	8.51821	0.117937
D	0	VLDL	TG	TG 48:2	TG 48:2	9.48209	0.717737	1.43476	11.88	0.95	820.8	0	0
D	7	VLDL	TG	TG 48:2	TG 48:2	10.7943	0.675454	1.18179	11.89	0.95	820.8	13.839	0.186995
D	28	VLDL	TG	TG 48:2	TG 48:2	16.0433	1.25294	2.23554	11.89	0.95	820.8	69.1958	0.758694
D	35	VLDL	TG	TG 48:2	TG 48:2	12.0791	0.729625	1.39196	11.88	0.95	820.8	27.3882	0.349231
AK	0	VLDL	TG	TG 48:2	TG 48:2	16.0762	1.04099	2.04121	11.89	0.95	820.8	0	0
AK	7	VLDL	TG	TG 48:2	TG 48:2	9.13037	0.835918	1.34155	11.91	0.95	820.8	-43.2057	-0.816182
AK	28	VLDL	TG	TG 48:2	TG 48:2	9.4349	0.717436	1.28874	11.89	0.95	820.8	-41.3114	-0.768848
AK	35	VLDL	TG	TG 48:2	TG 48:2	34.3006	1.66635	2.61315	11.89	0.95	820.8	113.363	1.09331
K	0	VLDL	TG	TG 48:2	TG 48:2	6.99232	0.410908	0.822127	11.91	0.95	820.8	0	0
K	7	VLDL	TG	TG 48:2	TG 48:2	6.58562	0.728375	1.25588	11.91	0.95	820.8	-5.81638	-0.0864519
K	28	VLDL	TG	TG 48:2	TG 48:2	5.5785	0.366716	0.769327	11.92	0.95	820.8	-20.2196	-0.325894
K	35	VLDL	TG	TG 48:2	TG 48:2	26.5445	0.833386	1.54333	11.88	0.95	820.8	279.624	1.92457
O	0	VLDL	TG	TG 48:2	TG 48:2	5.21508	0.853029	1.36811	11.94	0.95	820.8	0	0
O	7	VLDL	TG	TG 48:2	TG 48:2	9.30677	0.605578	1.01072	11.92	0.95	820.8	78.4588	0.835591
O	28	VLDL	TG	TG 48:2	TG 48:2	7.44154	0.482734	0.801333	11.94	0.95	820.8	42.6927	0.512912
O	35	VLDL	TG	TG 48:2	TG 48:2	43.2628	1.06453	1.67749	11.92	0.95	820.8	729.572	3.05237
AH	0	VLDL	TG	TG 48:2	TG 48:2	23.2739	0.938126	1.65247	11.91	0.95	820.8	0	0
AH	7	VLDL	TG	TG 48:2	TG 48:2	48.8553	0.846217	1.58361	11.91	0.95	820.8	109.914	1.0698
AH	28	VLDL	TG	TG 48:2	TG 48:2	75.3544	1.36294	2.21011	11.92	0.95	820.8	223.772	1.69498
AH	35	VLDL	TG	TG 48:2	TG 48:2	77.9438	1.55456	2.76868	11.94	0.95	820.8	234.898	1.74372
U	0	VLDL	TG	TG 48:2	TG 48:2	43.8087	1.18642	1.98916	11.91	0.95	820.8	0	0
U	7	VLDL	TG	TG 48:2	TG 48:2	15.2492	0.684365	1.23483	11.94	0.95	820.8	-65.1915	-1.52249
U	28	VLDL	TG	TG 48:2	TG 48:2	15.2797	0.506744	0.869791	11.94	0.95	820.8	-65.1218	-1.5196
U	35	VLDL	TG	TG 48:2	TG 48:2	67.9093	2.62697	4.74251	11.98	0.96	820.8	55.0133	0.632392
G	0	VLDL	TG	TG 48:2	TG 48:2	8.97465	0.51283	1.19856	11.92	0.95	820.8	0	0
G	7	VLDL	TG	TG 48:2	TG 48:2	8.68669	0.656437	1.27935	11.92	0.95	820.8	-3.20859	-0.0470491
G	28	VLDL	TG	TG 48:2	TG 48:2	9.97702	1.17034	2.05291	11.92	0.95	820.8	11.1689	0.152753
G	35	VLDL	TG	TG 48:2	TG 48:2	30.1436	0.973813	1.71008	11.91	0.95	820.8	235.875	1.74793
W	0	VLDL	TG	TG 48:2	TG 48:2	22.0017	0.645703	1.50768	12.12	0.95	820.8	0	0
W	7	VLDL	TG	TG 48:2	TG 48:2	5.69339	0.228143	0.562854	12.03	0.95	820.8	-74.1229	-1.95025
W	28	VLDL	TG	TG 48:2	TG 48:2	10.6018	0.322736	0.811245	12.23	0.95	820.8	-51.8134	-1.0533
W	35	VLDL	TG	TG 48:2	TG 48:2	16.3253	0.490012	1.29894	12.04	0.95	820.8	-25.7999	-0.430507
AA	0	VLDL	TG	TG 48:2	TG 48:2	17.8534	0.772474	1.51899	12.03	0.95	820.8	0	0
AA	7	VLDL	TG	TG 48:2	TG 48:2	23.6218	0.829201	1.65912	12.04	0.95	820.8	32.3099	0.403921
AA	28	VLDL	TG	TG 48:2	TG 48:2	18.1737	0.451328	0.896008	12.04	0.95	820.8	1.79428	0.0256565
AA	35	VLDL	TG	TG 48:2	TG 48:2	18.782	0.51028	1.06951	12.04	0.95	820.8	5.20137	0.0731534
AM	0	VLDL	TG	TG 48:2	TG 48:2	6.48953	0.528997	1.30063	12.09	0.95	820.8	0	0
AM	7	VLDL	TG	TG 48:2	TG 48:2	2.49567	0.23141	0.484967	12.09	0.95	820.8	-61.5431	-1.37869
AM	28	VLDL	TG	TG 48:2	TG 48:2	5.51969	0.31088	0.700537	12.09	0.95	820.8	-14.9447	-0.233527
AM	35	VLDL	TG	TG 48:2	TG 48:2	9.75971	0.572512	1.3123	12.07	0.95	820.8	50.3916	0.588724
Q	0	VLDL	TG	TG 48:2	TG 48:2	22.424	0.808131	2.05987	12.07	0.95	820.8	0	0
Q	7	VLDL	TG	TG 48:2	TG 48:2	22.5382	0.742695	1.87885	12.12	0.95	820.8	0.509007	0.0073248
Q	28	VLDL	TG	TG 48:2	TG 48:2	19.5042	0.939405	2.40834	12.14	0.95	820.8	-13.021	-0.201261
Q	35	VLDL	TG	TG 48:2	TG 48:2	25.9987	0.825717	2.23428	12.12	0.95	820.8	15.9413	0.213395
P	0	VLDL	TG	TG 48:2	TG 48:2	4.18455	0.678891	1.38428	11.85	0.95	820.8	0	0
P	7	VLDL	TG	TG 48:2	TG 48:2	10.833	0.484179	1.08014	11.83	0.95	820.8	158.881	1.37229
P	28	VLDL	TG	TG 48:2	TG 48:2	5.28748	0.632306	1.17106	11.89	0.95	820.8	26.3572	0.337508
P	35	VLDL	TG	TG 48:2	TG 48:2	13.0697	0.712272	1.61081	11.83	0.95	820.8	212.333	1.64308
AL	0	VLDL	TG	TG 48:2	TG 48:2	11.3323	0.510553	1.1071	11.85	0.95	820.8	0	0
AL	7	VLDL	TG	TG 48:2	TG 48:2	4.72472	0.346515	0.728798	11.85	0.95	820.8	-58.3075	-1.26214
AL	28	VLDL	TG	TG 48:2	TG 48:2	3.88201	0.430648	0.8375	11.88	0.95	820.8	-65.7438	-1.54556
AL	35	VLDL	TG	TG 48:2	TG 48:2	9.41854	0.446965	0.953992	11.83	0.95	820.8	-16.8877	-0.266865
Z	0	VLDL	TG	TG 48:2	TG 48:2	12.9298	0.459691	0.988711	11.83	0.95	820.8	0	0
Z	7	VLDL	TG	TG 48:2	TG 48:2	15.7234	0.630441	1.22977	11.85	0.95	820.8	21.6057	0.282211
Z	28	VLDL	TG	TG 48:2	TG 48:2	8.31276	0.338749	0.680486	11.85	0.95	820.8	-35.7086	-0.637302
Z	35	VLDL	TG	TG 48:2	TG 48:2	14.7936	0.43005	0.846423	11.83	0.95	820.8	14.4148	0.194273
J	0	VLDL	TG	TG 48:2	TG 48:2	19.1992	0.604909	1.63865	11.85	0.95	820.8	0	0
J	7	VLDL	TG	TG 48:2	TG 48:2	5.07326	0.508585	0.98972	11.89	0.95	820.8	-73.5757	-1.92006
J	28	VLDL	TG	TG 48:2	TG 48:2	5.84725	0.408485	0.930866	11.88	0.95	820.8	-69.5443	-1.71522
J	35	VLDL	TG	TG 48:2	TG 48:2	18.5195	0.654973	1.6749	11.86	0.95	820.8	-3.54041	-0.0520034
M	0	VLDL	TG	TG 48:2	TG 48:2	22.6444	0.893024	1.7508	11.85	0.95	820.8	0	0
M	7	VLDL	TG	TG 48:2	TG 48:2	28.9867	1.45686	2.51991	11.86	0.95	820.8	28.0085	0.35624
M	28	VLDL	TG	TG 48:2	TG 48:2	30.296	1.46307	2.49575	11.91	0.95	820.8	33.7905	0.419976
M	35	VLDL	TG	TG 48:2	TG 48:2	36.1451	1.34938	2.37994	11.86	0.95	820.8	59.6209	0.67465
AF	0	VLDL	TG	TG 48:2	TG 48:2	11.8772	0.416869	0.900803	11.68	0.95	820.8	0	0
AF	7	VLDL	TG	TG 48:2	TG 48:2	8.30378	0.426309	0.878673	11.52	0.95	820.8	-30.0865	-0.516357
AF	28	VLDL	TG	TG 48:2	TG 48:2	6.14821	0.295946	0.606634	11.53	0.95	820.8	-48.2353	-0.949959
AF	35	VLDL	TG	TG 48:2	TG 48:2	7.46892	0.330575	0.669744	11.55	0.95	820.8	-37.1156	-0.669226
Y	0	VLDL	TG	TG 48:2	TG 48:2	53.1124	2.3159	3.59916	11.71	0.95	820.8	0	0
Y	7	VLDL	TG	TG 48:2	TG 48:2	31.2596	1.24417	1.98411	11.55	0.95	820.8	-41.1445	-0.76475
Y	28	VLDL	TG	TG 48:2	TG 48:2	38.8649	1.22858	2.05232	11.58	0.95	820.8	-26.8251	-0.45058
Y	35	VLDL	TG	TG 48:2	TG 48:2	94.289	2.25426	3.6726	11.56	0.95	820.8	77.5275	0.828042
N	0	VLDL	TG	TG 48:2	TG 48:2	18.7526	0.619143	1.10624	11.73	0.95	820.8	0	0
N	7	VLDL	TG	TG 48:2	TG 48:2	9.79494	0.727454	1.13686	11.8	0.95	820.8	-47.7675	-0.936981
N	28	VLDL	TG	TG 48:2	TG 48:2	25.1766	0.739009	1.23208	11.59	0.95	820.8	34.2566	0.424993
N	35	VLDL	TG	TG 48:2	TG 48:2	34.4024	0.865284	1.54727	11.59	0.95	820.8	83.4541	0.875419
AG	0	VLDL	TG	TG 48:2	TG 48:2	24.4212	0.744799	1.59533	11.79	0.95	820.8	0	0
AG	7	VLDL	TG	TG 48:2	TG 48:2	16.9377	0.491493	0.957103	11.82	0.95	820.8	-30.6433	-0.527893
AG	28	VLDL	TG	TG 48:2	TG 48:2	45.2802	1.22318	2.29161	11.89	0.95	820.8	85.4136	0.890747
AG	35	VLDL	TG	TG 48:2	TG 48:2	80.7196	2.5315	4.44412	11.67	0.95	820.8	230.531	1.72479
F	0	VLDL	TG	TG 48:2	TG 48:2	22.3624	0.603682	1.26661	11.64	0.95	820.8	0	0
F	7	VLDL	TG	TG 48:2	TG 48:2	6.66738	0.485565	0.830563	11.64	0.95	820.8	-70.1848	-1.74588
F	28	VLDL	TG	TG 48:2	TG 48:2	3.27704	0.122746	0.250165	11.68	0.95	820.8	-85.3457	-2.77061
F	35	VLDL	TG	TG 48:2	TG 48:2	14.6034	0.345221	0.632306	11.79	0.95	820.8	-34.6966	-0.614769
I	0	VLDL	TG	TG 48:2	TG 48:2	11.1099	0.439237	1.16656	11.8	0.95	820.8	0	0
I	7	VLDL	TG	TG 48:2	TG 48:2	10.7066	0.575393	1.17975	11.65	0.95	820.8	-3.62983	-0.0533414
I	28	VLDL	TG	TG 48:2	TG 48:2	8.36867	0.526571	0.943799	11.68	0.95	820.8	-24.6738	-0.408776
I	35	VLDL	TG	TG 48:2	TG 48:2	10.5217	0.514344	0.982764	11.67	0.95	820.8	-5.2942	-0.0784753
S	0	VLDL	TG	TG 48:2	TG 48:2	43.3442	0.96209	2.13643	11.65	0.95	820.8	0	0
S	7	VLDL	TG	TG 48:2	TG 48:2	34.7758	0.889556	1.71969	11.67	0.95	820.8	-19.7684	-0.317757
S	28	VLDL	TG	TG 48:2	TG 48:2	22.6045	0.513796	1.00694	11.7	0.95	820.8	-47.849	-0.939232
S	35	VLDL	TG	TG 48:2	TG 48:2	23.9351	0.532655	1.011	11.7	0.95	820.8	-44.7789	-0.856709
AD	0	VLDL	TG	TG 48:2	TG 48:2	13.9489	1.04992	2.22339	11.73	0.95	820.8	0	0
AD	7	VLDL	TG	TG 48:2	TG 48:2	12.8521	1.01757	1.96589	11.74	0.95	820.8	-7.86318	-0.11815
AD	28	VLDL	TG	TG 48:2	TG 48:2	19.2994	0.823187	1.62424	11.7	0.95	820.8	38.3575	0.468401
AD	35	VLDL	TG	TG 48:2	TG 48:2	41.4993	1.52445	2.96371	11.74	0.95	820.8	197.509	1.57293
X	0	VLDL	TG	TG 48:2	TG 48:2	14.9244	0.396252	1.01951	11.52	0.95	820.8	0	0
X	7	VLDL	TG	TG 48:2	TG 48:2	58.97	0.87897	1.76633	11.55	0.95	820.8	295.124	1.98231
X	28	VLDL	TG	TG 48:2	TG 48:2	92.5609	1.69229	3.06546	11.61	0.95	820.8	520.198	2.63273
X	35	VLDL	TG	TG 48:2	TG 48:2	106.717	2.36557	4.01326	11.65	0.95	820.8	615.049	2.83804
E	0	VLDL	TG	TG 48:2	TG 48:2	44.3453	1.1636	2.42912	11.67	0.95	820.8	0	0
E	7	VLDL	TG	TG 48:2	TG 48:2	53.3414	1.06999	2.00588	11.67	0.95	820.8	20.2866	0.266476
E	28	VLDL	TG	TG 48:2	TG 48:2	48.0128	1.21728	2.14716	11.62	0.95	820.8	8.27035	0.114638
E	35	VLDL	TG	TG 48:2	TG 48:2	57.242	1.1991	2.36352	11.64	0.95	820.8	29.0825	0.368294
AI	0	VLDL	TG	TG 48:2	TG 48:2	11.6023	0.829777	1.70403	11.61	0.95	820.8	0	0
AI	7	VLDL	TG	TG 48:2	TG 48:2	19.529	0.98611	1.99397	11.67	0.95	820.8	68.3191	0.751199
AI	28	VLDL	TG	TG 48:2	TG 48:2	2.48202	0.531361	0.949868	11.67	0.95	820.8	-78.6076	-2.22483
AI	35	VLDL	TG	TG 48:2	TG 48:2	41.8388	1.85678	3.25442	11.65	0.95	820.8	260.607	1.85043
T	0	VLDL	TG	TG 48:2	TG 48:2	8.06824	0.624039	1.56079	11.61	0.95	820.8	0	0
T	7	VLDL	TG	TG 48:2	TG 48:2	7.96405	0.296396	0.708833	11.7	0.95	820.8	-1.29136	-0.0187517
T	28	VLDL	TG	TG 48:2	TG 48:2	9.31127	0.56508	1.29194	11.68	0.95	820.8	15.4065	0.206724
T	35	VLDL	TG	TG 48:2	TG 48:2	20.3838	0.89341	2.11142	11.67	0.95	820.8	152.643	1.3371
C	0	VLDL	TG	TG 48:2	TG 48:2	8.44934	0.327735	0.70652	11.7	0.95	820.8	0	0
C	7	VLDL	TG	TG 48:2	TG 48:2	5.95631	0.355163	0.631876	11.73	0.95	820.8	-29.5056	-0.50442
C	28	VLDL	TG	TG 48:2	TG 48:2	9.34955	0.449175	0.86415	11.7	0.95	820.8	10.6542	0.146058
C	35	VLDL	TG	TG 48:2	TG 48:2	10.8202	0.56461	1.05764	11.68	0.95	820.8	28.0603	0.356823
AJ	0	VLDL	TG	TG 48:2	TG 48:2	19.9281	0.985536	2.17243	11.68	0.95	820.8	0	0
AJ	7	VLDL	TG	TG 48:2	TG 48:2	20.6806	0.72698	1.75391	11.73	0.95	820.8	3.77607	0.0534738
AJ	28	VLDL	TG	TG 48:2	TG 48:2	35.0478	1.3597	2.88249	11.73	0.95	820.8	75.8709	0.814517
AJ	35	VLDL	TG	TG 48:2	TG 48:2	21.6885	0.711232	1.71426	11.7	0.95	820.8	8.83359	0.122124
A	0	VLDL	TG	TG 48:2	TG 48:2	25.9985	0.909156	2.21541	11.67	0.95	820.8	0	0
A	7	VLDL	TG	TG 48:2	TG 48:2	7.42639	0.393106	0.792768	11.67	0.95	820.8	-71.4353	-1.80769
A	28	VLDL	TG	TG 48:2	TG 48:2	17.3587	0.527149	1.25797	11.71	0.95	820.8	-33.2319	-0.582769
A	35	VLDL	TG	TG 48:2	TG 48:2	28.3394	0.795709	2.05281	11.7	0.95	820.8	9.00395	0.12438
H	0	VLDL	TG	TG 48:2	TG 48:2	7.87933	0.368685	0.869696	11.71	0.95	820.8	0	0
H	7	VLDL	TG	TG 48:2	TG 48:2	8.3259	0.327122	0.733784	11.7	0.95	820.8	5.66761	0.0795333
H	28	VLDL	TG	TG 48:2	TG 48:2	11.0897	0.504194	1.13218	11.68	0.95	820.8	40.7436	0.493069
H	35	VLDL	TG	TG 48:2	TG 48:2	9.35157	0.482175	1.12156	11.7	0.95	820.8	18.6848	0.247136
AC	0	VLDL	TG	TG 48:2	TG 48:2	3.19482	0.316036	0.662619	11.89	0.95	820.8	0	0
AC	7	VLDL	TG	TG 48:2	TG 48:2	2.68539	0.267984	0.526	11.91	0.95	820.8	-15.9455	-0.250603
AC	28	VLDL	TG	TG 48:2	TG 48:2	7.34186	0.334077	0.622373	11.89	0.95	820.8	129.805	1.20041
AC	35	VLDL	TG	TG 48:2	TG 48:2	16.8189	0.607969	1.22909	11.86	0.95	820.8	426.442	2.39627
B	0	VLDL	TG	TG 48:2	TG 48:2	18.0712	0.485015	1.63015	11.89	0.95	820.8	0	0
B	7	VLDL	TG	TG 48:2	TG 48:2	7.15904	0.226297	0.751312	11.92	0.95	820.8	-60.3842	-1.33585
B	28	VLDL	TG	TG 48:2	TG 48:2	7.26731	0.200043	0.704545	11.95	0.95	820.8	-59.7851	-1.3142
B	35	VLDL	TG	TG 48:2	TG 48:2	5.38793	0.240496	0.772802	11.95	0.95	820.8	-70.185	-1.74589
L	0	VLDL	TG	TG 48:2	TG 48:2	8.33787	0.330669	0.838192	12.07	0.95	820.8	0	0
L	7	VLDL	TG	TG 48:2	TG 48:2	7.69607	0.292891	0.650564	11.94	0.95	820.8	-7.69741	-0.115557
L	28	VLDL	TG	TG 48:2	TG 48:2	10.8214	0.367607	0.807757	12	0.95	820.8	29.7855	0.37613
L	35	VLDL	TG	TG 48:2	TG 48:2	23.6793	0.646504	1.60448	11.92	0.95	820.8	183.997	1.50587
R	0	VLDL	TG	TG 48:2	TG 48:2	38.3669	1.33158	4.43926	11.95	0.95	820.8	0	0
R	7	VLDL	TG	TG 48:2	TG 48:2	13.656	0.502825	1.16462	11.97	0.95	820.8	-64.4069	-1.49033
R	28	VLDL	TG	TG 48:2	TG 48:2	10.7459	0.401575	1.14509	11.97	0.95	820.8	-71.9917	-1.83607
R	35	VLDL	TG	TG 48:2	TG 48:2	27.1131	0.692062	2.04843	11.98	0.95	820.8	-29.332	-0.500871
AB	0	VLDL	TG	TG 48:1	TG 48:1	21.8994	1.18241	2.39081	12.54	1	822.8	0	0
AB	7	VLDL	TG	TG 48:1	TG 48:1	5.68231	0.564094	1.00926	12.53	1	822.8	-74.0527	-1.94634
AB	28	VLDL	TG	TG 48:1	TG 48:1	5.27245	0.327018	0.634141	12.53	1	822.8	-75.9243	-2.05435
AB	35	VLDL	TG	TG 48:1	TG 48:1	52.5801	2.08146	4.10965	12.51	1	822.8	140.098	1.26362
V	0	VLDL	TG	TG 48:1	TG 48:1	29.0928	0.756197	1.32818	12.53	1	822.8	0	0
V	7	VLDL	TG	TG 48:1	TG 48:1	14.0369	0.511422	0.957742	12.51	1	822.8	-51.7513	-1.05144
V	28	VLDL	TG	TG 48:1	TG 48:1	26.9546	0.733792	1.24592	12.54	1	822.8	-7.34975	-0.110133
V	35	VLDL	TG	TG 48:1	TG 48:1	42.4563	1.3279	2.22639	12.53	1	822.8	45.9338	0.545314
D	0	VLDL	TG	TG 48:1	TG 48:1	8.85177	0.670025	1.33939	12.53	1	822.8	0	0
D	7	VLDL	TG	TG 48:1	TG 48:1	7.90397	0.49459	0.86535	12.54	1	822.8	-10.7075	-0.163388
D	28	VLDL	TG	TG 48:1	TG 48:1	14.0331	1.09595	1.95544	12.53	1	822.8	58.5347	0.664799
D	35	VLDL	TG	TG 48:1	TG 48:1	9.63314	0.581881	1.1101	12.53	1	822.8	8.82727	0.12204
AK	0	VLDL	TG	TG 48:1	TG 48:1	14.6375	0.94783	1.85854	12.54	1	822.8	0	0
AK	7	VLDL	TG	TG 48:1	TG 48:1	10.2597	0.939316	1.50749	12.54	1	822.8	-29.9079	-0.512677
AK	28	VLDL	TG	TG 48:1	TG 48:1	7.74973	0.589294	1.05856	12.54	1	822.8	-47.0558	-0.917454
AK	35	VLDL	TG	TG 48:1	TG 48:1	35.9837	1.74812	2.74137	12.53	1	822.8	145.832	1.29767
K	0	VLDL	TG	TG 48:1	TG 48:1	5.22025	0.306771	0.613775	12.54	1	822.8	0	0
K	7	VLDL	TG	TG 48:1	TG 48:1	4.26849	0.472099	0.814002	12.56	1	822.8	-18.2321	-0.290393
K	28	VLDL	TG	TG 48:1	TG 48:1	4.52151	0.297232	0.623558	12.54	1	822.8	-13.3852	-0.207314
K	35	VLDL	TG	TG 48:1	TG 48:1	8.67633	0.2724	0.504451	12.54	1	822.8	66.2053	0.732966
O	0	VLDL	TG	TG 48:1	TG 48:1	6.31511	1.03296	1.65669	12.56	1	822.8	0	0
O	7	VLDL	TG	TG 48:1	TG 48:1	11.9667	0.778657	1.29959	12.56	1	822.8	89.4935	0.922148
O	28	VLDL	TG	TG 48:1	TG 48:1	9.00449	0.584123	0.969638	12.56	1	822.8	42.5864	0.511837
O	35	VLDL	TG	TG 48:1	TG 48:1	42.9839	1.05766	1.66668	12.56	1	822.8	580.651	2.76692
AH	0	VLDL	TG	TG 48:1	TG 48:1	22.2302	0.896058	1.57836	12.56	1	822.8	0	0
AH	7	VLDL	TG	TG 48:1	TG 48:1	40.3969	0.69971	1.30944	12.56	1	822.8	81.7202	0.861719
AH	28	VLDL	TG	TG 48:1	TG 48:1	79.7866	1.44311	2.3401	12.54	1	822.8	258.91	1.84362
AH	35	VLDL	TG	TG 48:1	TG 48:1	87.9891	1.75491	3.12551	12.56	1	822.8	295.808	1.9848
U	0	VLDL	TG	TG 48:1	TG 48:1	23.0738	0.62488	1.04768	12.57	1	822.8	0	0
U	7	VLDL	TG	TG 48:1	TG 48:1	9.73184	0.436754	0.788053	12.57	1	822.8	-57.823	-1.24547
U	28	VLDL	TG	TG 48:1	TG 48:1	9.67884	0.320995	0.550965	12.59	1	822.8	-58.0527	-1.25335
U	35	VLDL	TG	TG 48:1	TG 48:1	66.5448	2.57419	4.64721	12.59	1	822.8	188.4	1.52807
G	0	VLDL	TG	TG 48:1	TG 48:1	7.29145	0.416649	0.973774	12.57	1	822.8	0	0
G	7	VLDL	TG	TG 48:1	TG 48:1	7.39441	0.558781	1.08903	12.57	1	822.8	1.41206	0.0202293
G	28	VLDL	TG	TG 48:1	TG 48:1	8.71574	1.02239	1.79338	12.56	1	822.8	19.5337	0.257417
G	35	VLDL	TG	TG 48:1	TG 48:1	20.6102	0.665827	1.16923	12.54	1	822.8	182.662	1.49908
W	0	VLDL	TG	TG 48:1	TG 48:1	7.89815	0.231794	0.541226	12.81	1	822.8	0	0
W	7	VLDL	TG	TG 48:1	TG 48:1	3.5056	0.140475	0.346567	12.68	1	822.8	-55.6149	-1.17185
W	28	VLDL	TG	TG 48:1	TG 48:1	6.56285	0.199783	0.502184	12.88	1	822.8	-16.9065	-0.267192
W	35	VLDL	TG	TG 48:1	TG 48:1	10.5123	0.315534	0.836426	12.72	1	822.8	33.0988	0.412497
AA	0	VLDL	TG	TG 48:1	TG 48:1	6.76878	0.292869	0.575896	12.72	1	822.8	0	0
AA	7	VLDL	TG	TG 48:1	TG 48:1	18.3197	0.643079	1.28671	12.71	1	822.8	170.649	1.43642
AA	28	VLDL	TG	TG 48:1	TG 48:1	11.7316	0.291342	0.578394	12.71	1	822.8	73.3187	0.793427
AA	35	VLDL	TG	TG 48:1	TG 48:1	11.5524	0.313861	0.657832	12.72	1	822.8	70.6712	0.77122
AM	0	VLDL	TG	TG 48:1	TG 48:1	5.45558	0.444715	1.09341	12.74	1	822.8	0	0
AM	7	VLDL	TG	TG 48:1	TG 48:1	1.72926	0.160345	0.336036	12.74	1	822.8	-68.3029	-1.65758
AM	28	VLDL	TG	TG 48:1	TG 48:1	3.85307	0.217013	0.489017	12.72	1	822.8	-29.3738	-0.501724
AM	35	VLDL	TG	TG 48:1	TG 48:1	9.09826	0.533711	1.22336	12.72	1	822.8	66.7698	0.737858
Q	0	VLDL	TG	TG 48:1	TG 48:1	24.9317	0.898502	2.29022	12.71	1	822.8	0	0
Q	7	VLDL	TG	TG 48:1	TG 48:1	28.5154	0.93966	2.37713	12.75	1	822.8	14.3742	0.193761
Q	28	VLDL	TG	TG 48:1	TG 48:1	23.889	1.15059	2.94977	12.75	1	822.8	-4.18207	-0.0616325
Q	35	VLDL	TG	TG 48:1	TG 48:1	33.865	1.07555	2.91029	12.75	1	822.8	35.8311	0.441814
P	0	VLDL	TG	TG 48:1	TG 48:1	2.35855	0.382646	0.780224	12.48	1	822.8	0	0
P	7	VLDL	TG	TG 48:1	TG 48:1	5.05761	0.226049	0.504287	12.48	1	822.8	114.437	1.10056
P	28	VLDL	TG	TG 48:1	TG 48:1	3.66457	0.438229	0.811622	12.51	1	822.8	55.3739	0.635744
P	35	VLDL	TG	TG 48:1	TG 48:1	6.73016	0.36678	0.829474	12.48	1	822.8	185.352	1.51274
AL	0	VLDL	TG	TG 48:1	TG 48:1	5.00943	0.22569	0.489393	12.5	1	822.8	0	0
AL	7	VLDL	TG	TG 48:1	TG 48:1	2.38158	0.174667	0.367364	12.51	1	822.8	-52.4581	-1.07273
AL	28	VLDL	TG	TG 48:1	TG 48:1	2.46744	0.273723	0.532322	12.51	1	822.8	-50.7441	-1.02163
AL	35	VLDL	TG	TG 48:1	TG 48:1	4.12732	0.195865	0.418051	12.48	1	822.8	-17.609	-0.279441
Z	0	VLDL	TG	TG 48:1	TG 48:1	6.03869	0.214692	0.461764	12.48	1	822.8	0	0
Z	7	VLDL	TG	TG 48:1	TG 48:1	8.45196	0.338887	0.661051	12.5	1	822.8	39.9635	0.48505
Z	28	VLDL	TG	TG 48:1	TG 48:1	4.13224	0.168391	0.338266	12.5	1	822.8	-31.5706	-0.547312
Z	35	VLDL	TG	TG 48:1	TG 48:1	6.82606	0.198434	0.390556	12.48	1	822.8	13.0388	0.176817
J	0	VLDL	TG	TG 48:1	TG 48:1	12.3578	0.389357	1.05474	12.5	1	822.8	0	0
J	7	VLDL	TG	TG 48:1	TG 48:1	3.79132	0.380073	0.739632	12.51	1	822.8	-69.3204	-1.70465
J	28	VLDL	TG	TG 48:1	TG 48:1	4.48745	0.31349	0.71439	12.51	1	822.8	-63.6873	-1.46145
J	35	VLDL	TG	TG 48:1	TG 48:1	12.1207	0.42867	1.09619	12.51	1	822.8	-1.91863	-0.0279489
M	0	VLDL	TG	TG 48:1	TG 48:1	11.0026	0.433909	0.85069	12.51	1	822.8	0	0
M	7	VLDL	TG	TG 48:1	TG 48:1	17.0048	0.854658	1.47828	12.51	1	822.8	54.5527	0.628099
M	28	VLDL	TG	TG 48:1	TG 48:1	22.7805	1.10013	1.87664	12.53	1	822.8	107.047	1.04996
M	35	VLDL	TG	TG 48:1	TG 48:1	16.3799	0.611497	1.07852	12.53	1	822.8	48.8726	0.574079
AF	0	VLDL	TG	TG 48:1	TG 48:1	6.78236	0.238049	0.514394	12.35	1	822.8	0	0
AF	7	VLDL	TG	TG 48:1	TG 48:1	7.29917	0.374734	0.772369	12.15	1	822.8	7.61991	0.105945
AF	28	VLDL	TG	TG 48:1	TG 48:1	5.17693	0.249193	0.510799	12.18	1	822.8	-23.6707	-0.389691
AF	35	VLDL	TG	TG 48:1	TG 48:1	5.11351	0.226325	0.458533	12.17	1	822.8	-24.6057	-0.407473
Y	0	VLDL	TG	TG 48:1	TG 48:1	46.1657	2.013	3.12842	12.36	1	822.8	0	0
Y	7	VLDL	TG	TG 48:1	TG 48:1	23.171	0.922235	1.47071	12.2	1	822.8	-49.809	-0.994499
Y	28	VLDL	TG	TG 48:1	TG 48:1	30.5801	0.96668	1.61482	12.23	1	822.8	-33.7601	-0.594228
Y	35	VLDL	TG	TG 48:1	TG 48:1	76.8305	1.83686	2.99258	12.23	1	822.8	66.4235	0.734859
N	0	VLDL	TG	TG 48:1	TG 48:1	10.7306	0.354285	0.633013	12.39	1	822.8	0	0
N	7	VLDL	TG	TG 48:1	TG 48:1	7.47439	0.555111	0.867521	12.45	1	822.8	-30.3448	-0.521698
N	28	VLDL	TG	TG 48:1	TG 48:1	16.6112	0.487588	0.812909	12.24	1	822.8	54.8025	0.630429
N	35	VLDL	TG	TG 48:1	TG 48:1	23.1539	0.582362	1.04136	12.26	1	822.8	115.775	1.10953
AG	0	VLDL	TG	TG 48:1	TG 48:1	10.0975	0.307954	0.659626	12.47	1	822.8	0	0
AG	7	VLDL	TG	TG 48:1	TG 48:1	11.3872	0.330431	0.64346	12.48	1	822.8	12.7727	0.173418
AG	28	VLDL	TG	TG 48:1	TG 48:1	46.9675	1.26876	2.37701	12.51	1	822.8	365.14	2.21767
AG	35	VLDL	TG	TG 48:1	TG 48:1	97.019	3.04268	5.34151	12.29	1	822.8	860.823	3.26427
F	0	VLDL	TG	TG 48:1	TG 48:1	9.90462	0.26738	0.561002	12.32	1	822.8	0	0
F	7	VLDL	TG	TG 48:1	TG 48:1	2.43317	0.1772	0.303102	12.3	1	822.8	-75.434	-2.02526
F	28	VLDL	TG	TG 48:1	TG 48:1	1.77171	0.0663617	0.13525	12.33	1	822.8	-82.1123	-2.48296
F	35	VLDL	TG	TG 48:1	TG 48:1	7.99731	0.189055	0.346272	12.47	1	822.8	-19.2568	-0.308587
I	0	VLDL	TG	TG 48:1	TG 48:1	9.29241	0.367382	0.975722	12.47	1	822.8	0	0
I	7	VLDL	TG	TG 48:1	TG 48:1	8.28381	0.445187	0.912786	12.32	1	822.8	-10.854	-0.165758
I	28	VLDL	TG	TG 48:1	TG 48:1	7.48452	0.470939	0.844087	12.32	1	822.8	-19.4556	-0.312143
I	35	VLDL	TG	TG 48:1	TG 48:1	9.59881	0.469228	0.896561	12.32	1	822.8	3.29731	0.0468028
S	0	VLDL	TG	TG 48:1	TG 48:1	27.0137	0.59961	1.3315	12.32	1	822.8	0	0
S	7	VLDL	TG	TG 48:1	TG 48:1	18.9824	0.485564	0.938694	12.33	1	822.8	-29.7307	-0.509033
S	28	VLDL	TG	TG 48:1	TG 48:1	14.8708	0.33801	0.662435	12.35	1	822.8	-44.9511	-0.861215
S	35	VLDL	TG	TG 48:1	TG 48:1	10.8384	0.241198	0.457802	12.36	1	822.8	-59.8783	-1.31755
AD	0	VLDL	TG	TG 48:1	TG 48:1	8.1696	0.614917	1.30219	12.39	1	822.8	0	0
AD	7	VLDL	TG	TG 48:1	TG 48:1	8.69534	0.688455	1.33006	12.39	1	822.8	6.43532	0.089977
AD	28	VLDL	TG	TG 48:1	TG 48:1	13.954	0.595188	1.17437	12.36	1	822.8	70.8042	0.772343
AD	35	VLDL	TG	TG 48:1	TG 48:1	30.5326	1.1216	2.18051	12.39	1	822.8	273.734	1.90201
X	0	VLDL	TG	TG 48:1	TG 48:1	19.4569	0.516593	1.32914	12.16	1	822.8	0	0
X	7	VLDL	TG	TG 48:1	TG 48:1	54.8501	0.81756	1.64293	12.2	1	822.8	181.905	1.49521
X	28	VLDL	TG	TG 48:1	TG 48:1	107.748	1.96995	3.56843	12.24	1	822.8	453.777	2.46931
X	35	VLDL	TG	TG 48:1	TG 48:1	108.272	2.40004	4.07175	12.29	1	822.8	456.47	2.4763
E	0	VLDL	TG	TG 48:1	TG 48:1	51.0919	1.34062	2.79868	12.29	1	822.8	0	0
E	7	VLDL	TG	TG 48:1	TG 48:1	57.2917	1.14923	2.15443	12.29	1	822.8	12.1346	0.165231
E	28	VLDL	TG	TG 48:1	TG 48:1	49.778	1.26203	2.2261	12.24	1	822.8	-2.5716	-0.0375857
E	35	VLDL	TG	TG 48:1	TG 48:1	58.7138	1.22993	2.42429	12.27	1	822.8	14.918	0.200605
AI	0	VLDL	TG	TG 48:1	TG 48:1	3.88091	0.277555	0.569986	12.29	1	822.8	0	0
AI	7	VLDL	TG	TG 48:1	TG 48:1	12.0006	0.605965	1.22529	12.33	1	822.8	209.22	1.62863
AI	28	VLDL	TG	TG 48:1	TG 48:1	1.14964	0.246121	0.439969	12.35	1	822.8	-70.3771	-1.75521
AI	35	VLDL	TG	TG 48:1	TG 48:1	19.7772	0.877699	1.53837	12.32	1	822.8	409.603	2.34937
T	0	VLDL	TG	TG 48:1	TG 48:1	6.4575	0.499456	1.24919	12.26	1	822.8	0	0
T	7	VLDL	TG	TG 48:1	TG 48:1	7.2253	0.268902	0.643082	12.32	1	822.8	11.8901	0.162082
T	28	VLDL	TG	TG 48:1	TG 48:1	7.487	0.454369	1.03882	12.35	1	822.8	15.9427	0.213412
T	35	VLDL	TG	TG 48:1	TG 48:1	13.7195	0.601318	1.42111	12.35	1	822.8	112.459	1.08719
C	0	VLDL	TG	TG 48:1	TG 48:1	5.73819	0.222574	0.479818	12.35	1	822.8	0	0
C	7	VLDL	TG	TG 48:1	TG 48:1	3.51136	0.209375	0.372503	12.35	1	822.8	-38.8072	-0.708566
C	28	VLDL	TG	TG 48:1	TG 48:1	6.58212	0.316221	0.608365	12.33	1	822.8	14.7073	0.197957
C	35	VLDL	TG	TG 48:1	TG 48:1	6.1657	0.321732	0.602674	12.33	1	822.8	7.45026	0.103669
AJ	0	VLDL	TG	TG 48:1	TG 48:1	21.4197	1.0593	2.33503	12.33	1	822.8	0	0
AJ	7	VLDL	TG	TG 48:1	TG 48:1	23.864	0.838885	2.02389	12.35	1	822.8	11.4115	0.155899
AJ	28	VLDL	TG	TG 48:1	TG 48:1	41.0065	1.59087	3.37256	12.36	1	822.8	91.4426	0.936912
AJ	35	VLDL	TG	TG 48:1	TG 48:1	24.4367	0.801353	1.93147	12.33	1	822.8	14.085	0.190109
A	0	VLDL	TG	TG 48:1	TG 48:1	26.7363	0.934956	2.27828	12.29	1	822.8	0	0
A	7	VLDL	TG	TG 48:1	TG 48:1	7.64397	0.404623	0.815994	12.27	1	822.8	-71.4097	-1.8064
A	28	VLDL	TG	TG 48:1	TG 48:1	21.0743	0.639983	1.52724	12.32	1	822.8	-21.1773	-0.343317
A	35	VLDL	TG	TG 48:1	TG 48:1	28.7098	0.80611	2.07964	12.32	1	822.8	7.38147	0.102745
H	0	VLDL	TG	TG 48:1	TG 48:1	5.97815	0.279726	0.659849	12.33	1	822.8	0	0
H	7	VLDL	TG	TG 48:1	TG 48:1	7.69444	0.302312	0.678132	12.32	1	822.8	28.7094	0.364117
H	28	VLDL	TG	TG 48:1	TG 48:1	9.44212	0.429289	0.963976	12.3	1	822.8	57.9438	0.659412
H	35	VLDL	TG	TG 48:1	TG 48:1	7.19689	0.371078	0.86314	12.33	1	822.8	20.3866	0.267675
AC	0	VLDL	TG	TG 48:1	TG 48:1	2.39281	0.2367	0.496279	12.53	1	822.8	0	0
AC	7	VLDL	TG	TG 48:1	TG 48:1	1.52647	0.152332	0.298997	12.54	1	822.8	-36.206	-0.648507
AC	28	VLDL	TG	TG 48:1	TG 48:1	4.74589	0.215952	0.402311	12.54	1	822.8	98.3396	0.987973
AC	35	VLDL	TG	TG 48:1	TG 48:1	9.53352	0.344618	0.69669	12.54	1	822.8	298.424	1.9943
B	0	VLDL	TG	TG 48:1	TG 48:1	16.3844	0.439743	1.47799	12.54	1	822.8	0	0
B	7	VLDL	TG	TG 48:1	TG 48:1	6.35165	0.200775	0.666579	12.57	1	822.8	-61.2335	-1.36712
B	28	VLDL	TG	TG 48:1	TG 48:1	7.39359	0.203519	0.716786	12.6	1	822.8	-54.8741	-1.14797
B	35	VLDL	TG	TG 48:1	TG 48:1	5.42204	0.242018	0.777695	12.6	1	822.8	-66.9072	-1.59541
L	0	VLDL	TG	TG 48:1	TG 48:1	3.96187	0.157123	0.39828	12.75	1	822.8	0	0
L	7	VLDL	TG	TG 48:1	TG 48:1	4.9882	0.189837	0.421662	12.59	1	822.8	25.9052	0.332338
L	28	VLDL	TG	TG 48:1	TG 48:1	9.12677	0.310041	0.681265	12.62	1	822.8	130.365	1.20392
L	35	VLDL	TG	TG 48:1	TG 48:1	15.0845	0.411845	1.0221	12.59	1	822.8	280.741	1.92881
R	0	VLDL	TG	TG 48:1	TG 48:1	33.881	1.17589	3.92022	12.63	1	822.8	0	0
R	7	VLDL	TG	TG 48:1	TG 48:1	9.56098	0.352044	0.815387	12.65	1	822.8	-71.7807	-1.82525
R	28	VLDL	TG	TG 48:1	TG 48:1	9.71919	0.363207	1.03568	12.63	1	822.8	-71.3137	-1.80157
R	35	VLDL	TG	TG 48:1	TG 48:1	18.6152	0.475153	1.4064	12.65	1	822.8	-45.0571	-0.863994
AB	0	VLDL	TG	TG 48:0	TG 48:0	2.90932	0.157082	0.317618	13.22	1.06	824.8	0	0
AB	7	VLDL	TG	TG 48:0	TG 48:0	0.905331	0.0898739	0.1608	13.22	1.06	824.8	-68.8817	-1.68417
AB	28	VLDL	TG	TG 48:0	TG 48:0	0.821694	0.0509646	0.0988288	13.21	1.06	824.8	-71.7566	-1.82402
AB	35	VLDL	TG	TG 48:0	TG 48:0	19.8212	0.784651	1.54922	13.21	1.06	824.8	581.301	2.76829
V	0	VLDL	TG	TG 48:0	TG 48:0	6.21106	0.161441	0.283554	13.21	1.06	824.8	0	0
V	7	VLDL	TG	TG 48:0	TG 48:0	2.88275	0.10503	0.196691	13.21	1.06	824.8	-53.5868	-1.10739
V	28	VLDL	TG	TG 48:0	TG 48:0	4.71464	0.128348	0.217925	13.22	1.06	824.8	-24.0928	-0.397692
V	35	VLDL	TG	TG 48:0	TG 48:0	12.7281	0.398095	0.667456	13.21	1.06	824.8	104.926	1.0351
D	0	VLDL	TG	TG 48:0	TG 48:0	2.12136	0.160574	0.320989	13.21	1.06	824.8	0	0
D	7	VLDL	TG	TG 48:0	TG 48:0	1.1751	0.0735321	0.128654	13.21	1.06	824.8	-44.6063	-0.852206
D	28	VLDL	TG	TG 48:0	TG 48:0	2.27314	0.177526	0.316749	13.22	1.06	824.8	7.15484	0.0996971
D	35	VLDL	TG	TG 48:0	TG 48:0	2.01776	0.121881	0.232522	13.21	1.06	824.8	-4.88366	-0.0722349
AK	0	VLDL	TG	TG 48:0	TG 48:0	2.42494	0.157023	0.307897	13.22	1.06	824.8	0	0
AK	7	VLDL	TG	TG 48:0	TG 48:0	2.83871	0.259894	0.417101	13.22	1.06	824.8	17.0631	0.227286
AK	28	VLDL	TG	TG 48:0	TG 48:0	1.67584	0.127432	0.228909	13.22	1.06	824.8	-30.8915	-0.533065
AK	35	VLDL	TG	TG 48:0	TG 48:0	10.0759	0.489494	0.767617	13.22	1.06	824.8	315.51	2.05488
K	0	VLDL	TG	TG 48:0	TG 48:0	1.68369	0.0989434	0.197962	13.22	1.06	824.8	0	0
K	7	VLDL	TG	TG 48:0	TG 48:0	0.872517	0.0965011	0.166389	13.24	1.06	824.8	-48.1781	-0.948366
K	28	VLDL	TG	TG 48:0	TG 48:0	1.19225	0.0783757	0.164423	13.22	1.06	824.8	-29.1883	-0.49794
K	35	VLDL	TG	TG 48:0	TG 48:0	1.05968	0.0332695	0.0616109	13.22	1.06	824.8	-37.062	-0.667998
O	0	VLDL	TG	TG 48:0	TG 48:0	2.75988	0.451433	0.724022	13.24	1.06	824.8	0	0
O	7	VLDL	TG	TG 48:0	TG 48:0	4.54927	0.296014	0.494051	13.24	1.06	824.8	64.8358	0.72103
O	28	VLDL	TG	TG 48:0	TG 48:0	5.19098	0.33674	0.558984	13.25	1.06	824.8	88.0872	0.911401
O	35	VLDL	TG	TG 48:0	TG 48:0	10.0121	0.246357	0.388212	13.25	1.06	824.8	262.772	1.85906
AH	0	VLDL	TG	TG 48:0	TG 48:0	5.1366	0.207046	0.364703	13.24	1.06	824.8	0	0
AH	7	VLDL	TG	TG 48:0	TG 48:0	11.4061	0.197564	0.369721	13.25	1.06	824.8	122.055	1.15092
AH	28	VLDL	TG	TG 48:0	TG 48:0	28.5181	0.515808	0.836421	13.24	1.06	824.8	455.194	2.47299
AH	35	VLDL	TG	TG 48:0	TG 48:0	30.7982	0.614261	1.094	13.25	1.06	824.8	499.584	2.58396
U	0	VLDL	TG	TG 48:0	TG 48:0	3.83646	0.103898	0.174197	13.27	1.06	824.8	0	0
U	7	VLDL	TG	TG 48:0	TG 48:0	2.68027	0.120287	0.217039	13.27	1.06	824.8	-30.1369	-0.517397
U	28	VLDL	TG	TG 48:0	TG 48:0	1.62884	0.0540199	0.0927212	13.28	1.06	824.8	-57.5432	-1.23593
U	35	VLDL	TG	TG 48:0	TG 48:0	21.5245	0.832641	1.50318	13.27	1.06	824.8	461.05	2.48813
G	0	VLDL	TG	TG 48:0	TG 48:0	1.40598	0.0803407	0.187769	13.25	1.06	824.8	0	0
G	7	VLDL	TG	TG 48:0	TG 48:0	2.02777	0.153235	0.298645	13.25	1.06	824.8	44.2247	0.528318
G	28	VLDL	TG	TG 48:0	TG 48:0	1.57324	0.184546	0.323716	13.24	1.06	824.8	11.8963	0.162163
G	35	VLDL	TG	TG 48:0	TG 48:0	4.72568	0.152667	0.268092	13.24	1.06	824.8	236.113	1.74895
W	0	VLDL	TG	TG 48:0	TG 48:0	0.73935	0.0216984	0.0506645	13.55	1.06	824.8	0	0
W	7	VLDL	TG	TG 48:0	TG 48:0	0.477704	0.0191423	0.0472262	13.37	1.06	824.8	-35.3892	-0.630153
W	28	VLDL	TG	TG 48:0	TG 48:0	1.0466	0.03186	0.0800849	13.61	1.06	824.8	41.5568	0.501381
W	35	VLDL	TG	TG 48:0	TG 48:0	0.928577	0.0278718	0.0738832	13.45	1.06	824.8	25.5941	0.328769
AA	0	VLDL	TG	TG 48:0	TG 48:0	0.783666	0.0339074	0.0666752	13.43	1.06	824.8	0	0
AA	7	VLDL	TG	TG 48:0	TG 48:0	2.22641	0.0781541	0.156376	13.43	1.06	824.8	184.1	1.5064
AA	28	VLDL	TG	TG 48:0	TG 48:0	1.27796	0.0317369	0.0630063	13.48	1.06	824.8	63.0737	0.705525
AA	35	VLDL	TG	TG 48:0	TG 48:0	0.916894	0.0249106	0.0522111	13.45	1.06	824.8	16.9995	0.226502
AM	0	VLDL	TG	TG 48:0	TG 48:0	0.885853	0.0722108	0.177543	13.43	1.06	824.8	0	0
AM	7	VLDL	TG	TG 48:0	TG 48:0	0.537974	0.0498835	0.104541	13.43	1.06	824.8	-39.2708	-0.719537
AM	28	VLDL	TG	TG 48:0	TG 48:0	0.572716	0.0322565	0.0726869	13.42	1.06	824.8	-35.348	-0.629232
AM	35	VLDL	TG	TG 48:0	TG 48:0	1.40895	0.0826502	0.189448	13.46	1.06	824.8	59.0506	0.669486
Q	0	VLDL	TG	TG 48:0	TG 48:0	5.57379	0.200872	0.512008	13.43	1.06	824.8	0	0
Q	7	VLDL	TG	TG 48:0	TG 48:0	6.83509	0.225235	0.569793	13.46	1.06	824.8	22.6291	0.294302
Q	28	VLDL	TG	TG 48:0	TG 48:0	2.65061	0.127664	0.327292	13.46	1.06	824.8	-52.4451	-1.07233
Q	35	VLDL	TG	TG 48:0	TG 48:0	5.16888	0.164163	0.444203	13.46	1.06	824.8	-7.26454	-0.108807
P	0	VLDL	TG	TG 48:0	TG 48:0	0.366584	0.0594736	0.121268	13.16	1.06	824.8	0	0
P	7	VLDL	TG	TG 48:0	TG 48:0	0.649045	0.029009	0.0647152	13.16	1.06	824.8	77.0528	0.824179
P	28	VLDL	TG	TG 48:0	TG 48:0	1.04441	0.124897	0.231315	13.19	1.06	824.8	184.906	1.51049
P	35	VLDL	TG	TG 48:0	TG 48:0	1.36392	0.0743307	0.168099	13.16	1.06	824.8	272.066	1.89556
AL	0	VLDL	TG	TG 48:0	TG 48:0	0.972023	0.0437925	0.0949611	13.19	1.06	824.8	0	0
AL	7	VLDL	TG	TG 48:0	TG 48:0	0.464331	0.0340544	0.0716241	13.19	1.06	824.8	-52.2304	-1.06584
AL	28	VLDL	TG	TG 48:0	TG 48:0	0.555415	0.0616146	0.119825	13.18	1.06	824.8	-42.8592	-0.807407
AL	35	VLDL	TG	TG 48:0	TG 48:0	0.93349	0.0442995	0.094552	13.18	1.06	824.8	-3.96391	-0.0583514
Z	0	VLDL	TG	TG 48:0	TG 48:0	1.21439	0.0431749	0.0928614	13.18	1.06	824.8	0	0
Z	7	VLDL	TG	TG 48:0	TG 48:0	1.50711	0.0604288	0.117876	13.18	1.06	824.8	24.1043	0.311553
Z	28	VLDL	TG	TG 48:0	TG 48:0	0.661618	0.0269613	0.0541603	13.18	1.06	824.8	-45.5183	-0.876157
Z	35	VLDL	TG	TG 48:0	TG 48:0	1.18638	0.0344879	0.067879	13.16	1.06	824.8	-2.30651	-0.0336656
J	0	VLDL	TG	TG 48:0	TG 48:0	2.76652	0.0871648	0.236123	13.19	1.06	824.8	0	0
J	7	VLDL	TG	TG 48:0	TG 48:0	0.957829	0.0960205	0.186859	13.19	1.06	824.8	-65.3778	-1.53023
J	28	VLDL	TG	TG 48:0	TG 48:0	1.42584	0.099608	0.226989	13.21	1.06	824.8	-48.4609	-0.95626
J	35	VLDL	TG	TG 48:0	TG 48:0	3.09165	0.109342	0.279609	13.19	1.06	824.8	11.7523	0.160305
M	0	VLDL	TG	TG 48:0	TG 48:0	1.17538	0.0463534	0.0908771	13.19	1.06	824.8	0	0
M	7	VLDL	TG	TG 48:0	TG 48:0	2.02644	0.101849	0.176165	13.21	1.06	824.8	72.4072	0.78582
M	28	VLDL	TG	TG 48:0	TG 48:0	4.66021	0.225054	0.383904	13.21	1.06	824.8	296.485	1.98727
M	35	VLDL	TG	TG 48:0	TG 48:0	1.89616	0.0707878	0.12485	13.22	1.06	824.8	61.3231	0.689953
AF	0	VLDL	TG	TG 48:0	TG 48:0	2.16392	0.0759498	0.164118	13.03	1.06	824.8	0	0
AF	7	VLDL	TG	TG 48:0	TG 48:0	2.13304	0.109508	0.225709	12.85	1.06	824.8	-1.42704	-0.0207361
AF	28	VLDL	TG	TG 48:0	TG 48:0	1.63636	0.0787667	0.161457	12.86	1.06	824.8	-24.3798	-0.403157
AF	35	VLDL	TG	TG 48:0	TG 48:0	1.44889	0.0641279	0.129923	12.84	1.06	824.8	-33.0433	-0.578699
Y	0	VLDL	TG	TG 48:0	TG 48:0	9.24998	0.403334	0.626826	13.04	1.06	824.8	0	0
Y	7	VLDL	TG	TG 48:0	TG 48:0	2.99333	0.119138	0.189993	12.88	1.06	824.8	-67.6396	-1.6277
Y	28	VLDL	TG	TG 48:0	TG 48:0	5.05607	0.15983	0.266993	12.91	1.06	824.8	-45.3397	-0.871434
Y	35	VLDL	TG	TG 48:0	TG 48:0	13.0832	0.312792	0.509595	12.91	1.06	824.8	41.4401	0.500191
N	0	VLDL	TG	TG 48:0	TG 48:0	2.11057	0.0696834	0.124506	13.09	1.06	824.8	0	0
N	7	VLDL	TG	TG 48:0	TG 48:0	1.15687	0.085919	0.134273	13.13	1.06	824.8	-45.1868	-0.867406
N	28	VLDL	TG	TG 48:0	TG 48:0	2.31585	0.0679771	0.113332	12.94	1.06	824.8	9.72628	0.133909
N	35	VLDL	TG	TG 48:0	TG 48:0	2.52686	0.0635551	0.113647	12.94	1.06	824.8	19.7241	0.259713
AG	0	VLDL	TG	TG 48:0	TG 48:0	1.98162	0.0604356	0.129451	13.16	1.06	824.8	0	0
AG	7	VLDL	TG	TG 48:0	TG 48:0	1.38091	0.0400708	0.0780314	13.19	1.06	824.8	-30.3141	-0.521061
AG	28	VLDL	TG	TG 48:0	TG 48:0	9.48313	0.256173	0.479938	13.21	1.06	824.8	378.554	2.25868
AG	35	VLDL	TG	TG 48:0	TG 48:0	22.8554	0.716784	1.25833	12.98	1.06	824.8	1053.37	3.52778
F	0	VLDL	TG	TG 48:0	TG 48:0	1.32315	0.0357191	0.074944	13.01	1.06	824.8	0	0
F	7	VLDL	TG	TG 48:0	TG 48:0	0.480389	0.0349853	0.0598426	13	1.06	824.8	-63.6935	-1.4617
F	28	VLDL	TG	TG 48:0	TG 48:0	0.422742	0.0158343	0.0322716	13.01	1.06	824.8	-68.0505	-1.64613
F	35	VLDL	TG	TG 48:0	TG 48:0	1.31426	0.0310687	0.0569054	13.16	1.06	824.8	-0.671881	-0.00972591
I	0	VLDL	TG	TG 48:0	TG 48:0	1.89697	0.0749979	0.199185	13.16	1.06	824.8	0	0
I	7	VLDL	TG	TG 48:0	TG 48:0	1.77737	0.0955189	0.195847	13	1.06	824.8	-6.30479	-0.0939528
I	28	VLDL	TG	TG 48:0	TG 48:0	2.69893	0.169821	0.304379	13.01	1.06	824.8	42.2758	0.508691
I	35	VLDL	TG	TG 48:0	TG 48:0	3.49445	0.170823	0.326393	13.01	1.06	824.8	84.2122	0.881369
S	0	VLDL	TG	TG 48:0	TG 48:0	2.46954	0.0548151	0.121723	13.03	1.06	824.8	0	0
S	7	VLDL	TG	TG 48:0	TG 48:0	3.02641	0.0774147	0.149658	13.03	1.06	824.8	22.5495	0.293365
S	28	VLDL	TG	TG 48:0	TG 48:0	2.40803	0.0547342	0.107269	13.04	1.06	824.8	-2.49075	-0.036389
S	35	VLDL	TG	TG 48:0	TG 48:0	1.05229	0.0234178	0.0444479	13.07	1.06	824.8	-57.3892	-1.23071
AD	0	VLDL	TG	TG 48:0	TG 48:0	0.754039	0.0567557	0.12019	13.09	1.06	824.8	0	0
AD	7	VLDL	TG	TG 48:0	TG 48:0	0.793375	0.0628157	0.121356	13.07	1.06	824.8	5.21723	0.073371
AD	28	VLDL	TG	TG 48:0	TG 48:0	1.78407	0.076097	0.150148	13.04	1.06	824.8	136.602	1.24246
AD	35	VLDL	TG	TG 48:0	TG 48:0	3.89596	0.143116	0.278234	13.1	1.06	824.8	416.678	2.36927
X	0	VLDL	TG	TG 48:0	TG 48:0	3.25737	0.0864851	0.222517	12.83	1.06	824.8	0	0
X	7	VLDL	TG	TG 48:0	TG 48:0	11.8177	0.176147	0.353977	12.87	1.06	824.8	262.799	1.85917
X	28	VLDL	TG	TG 48:0	TG 48:0	38.0484	0.695638	1.2601	12.92	1.06	824.8	1068.07	3.54606
X	35	VLDL	TG	TG 48:0	TG 48:0	24.4418	0.541794	0.919173	12.97	1.06	824.8	650.353	2.90757
E	0	VLDL	TG	TG 48:0	TG 48:0	15.4074	0.40428	0.843975	12.97	1.06	824.8	0	0
E	7	VLDL	TG	TG 48:0	TG 48:0	12.5106	0.250954	0.470457	12.97	1.06	824.8	-18.8008	-0.300463
E	28	VLDL	TG	TG 48:0	TG 48:0	12.4592	0.31588	0.557182	12.94	1.06	824.8	-19.1347	-0.306407
E	35	VLDL	TG	TG 48:0	TG 48:0	15.0222	0.314683	0.620265	12.95	1.06	824.8	-2.50011	-0.0365274
AI	0	VLDL	TG	TG 48:0	TG 48:0	0.755641	0.054042	0.11098	12.97	1.06	824.8	0	0
AI	7	VLDL	TG	TG 48:0	TG 48:0	2.29409	0.11584	0.234234	13	1.06	824.8	203.596	1.60215
AI	28	VLDL	TG	TG 48:0	TG 48:0	0.346687	0.0742202	0.132677	13.03	1.06	824.8	-54.1197	-1.12405
AI	35	VLDL	TG	TG 48:0	TG 48:0	2.23354	0.0991228	0.173735	13.01	1.06	824.8	195.583	1.56356
T	0	VLDL	TG	TG 48:0	TG 48:0	1.15171	0.0890791	0.222797	12.94	1.06	824.8	0	0
T	7	VLDL	TG	TG 48:0	TG 48:0	2.44023	0.0908172	0.21719	13.01	1.06	824.8	111.879	1.08324
T	28	VLDL	TG	TG 48:0	TG 48:0	1.09179	0.0662583	0.151486	13.01	1.06	824.8	-5.2027	-0.0770821
T	35	VLDL	TG	TG 48:0	TG 48:0	1.43958	0.0630956	0.149116	13.03	1.06	824.8	24.995	0.32187
C	0	VLDL	TG	TG 48:0	TG 48:0	0.857676	0.0332677	0.0717175	13.04	1.06	824.8	0	0
C	7	VLDL	TG	TG 48:0	TG 48:0	0.814178	0.0485478	0.0863722	13.03	1.06	824.8	-5.07182	-0.0750917
C	28	VLDL	TG	TG 48:0	TG 48:0	1.10329	0.0530047	0.101974	13.01	1.06	824.8	28.6366	0.363301
C	35	VLDL	TG	TG 48:0	TG 48:0	0.934248	0.0487499	0.0913192	13.03	1.06	824.8	8.92757	0.123369
AJ	0	VLDL	TG	TG 48:0	TG 48:0	5.18982	0.25666	0.565758	13.01	1.06	824.8	0	0
AJ	7	VLDL	TG	TG 48:0	TG 48:0	5.56583	0.195654	0.472035	13.04	1.06	824.8	7.24515	0.100912
AJ	28	VLDL	TG	TG 48:0	TG 48:0	8.96059	0.347632	0.736959	13.04	1.06	824.8	72.657	0.787909
AJ	35	VLDL	TG	TG 48:0	TG 48:0	4.01825	0.131771	0.317603	13.03	1.06	824.8	-22.5744	-0.369117
A	0	VLDL	TG	TG 48:0	TG 48:0	3.92935	0.137408	0.334832	12.98	1.06	824.8	0	0
A	7	VLDL	TG	TG 48:0	TG 48:0	1.62099	0.0858049	0.173041	12.97	1.06	824.8	-58.7466	-1.27742
A	28	VLDL	TG	TG 48:0	TG 48:0	4.07672	0.123802	0.295437	13.01	1.06	824.8	3.75049	0.0531182
A	35	VLDL	TG	TG 48:0	TG 48:0	5.00712	0.140589	0.362699	13.01	1.06	824.8	27.4287	0.34969
H	0	VLDL	TG	TG 48:0	TG 48:0	0.862675	0.0403658	0.0952194	13.03	1.06	824.8	0	0
H	7	VLDL	TG	TG 48:0	TG 48:0	1.19477	0.0469423	0.105299	13.01	1.06	824.8	38.4952	0.469836
H	28	VLDL	TG	TG 48:0	TG 48:0	1.47186	0.0669187	0.150267	13.01	1.06	824.8	70.6148	0.770743
H	35	VLDL	TG	TG 48:0	TG 48:0	0.790767	0.0407726	0.0948385	13.03	1.06	824.8	-8.33565	-0.125567
AC	0	VLDL	TG	TG 48:0	TG 48:0	1.01843	0.100744	0.211226	13.22	1.06	824.8	0	0
AC	7	VLDL	TG	TG 48:0	TG 48:0	0.492023	0.0491007	0.096375	13.25	1.06	824.8	-51.6884	-1.04956
AC	28	VLDL	TG	TG 48:0	TG 48:0	1.16546	0.0530318	0.0987963	13.25	1.06	824.8	14.4369	0.194553
AC	35	VLDL	TG	TG 48:0	TG 48:0	1.70066	0.0614757	0.124281	13.25	1.06	824.8	66.9884	0.739748
B	0	VLDL	TG	TG 48:0	TG 48:0	4.2194	0.113245	0.38062	13.25	1.06	824.8	0	0
B	7	VLDL	TG	TG 48:0	TG 48:0	1.92539	0.0608614	0.202062	13.3	1.06	824.8	-54.3682	-1.13189
B	28	VLDL	TG	TG 48:0	TG 48:0	2.603	0.0716514	0.252353	13.33	1.06	824.8	-38.3088	-0.696863
B	35	VLDL	TG	TG 48:0	TG 48:0	2.1611	0.0964627	0.30997	13.3	1.06	824.8	-48.7818	-0.965272
L	0	VLDL	TG	TG 48:0	TG 48:0	0.443967	0.0176072	0.0446313	13.48	1.06	824.8	0	0
L	7	VLDL	TG	TG 48:0	TG 48:0	0.901284	0.0343003	0.0761874	13.3	1.06	824.8	103.005	1.02151
L	28	VLDL	TG	TG 48:0	TG 48:0	1.93351	0.0656824	0.144326	13.33	1.06	824.8	335.505	2.12269
L	35	VLDL	TG	TG 48:0	TG 48:0	1.82943	0.0499482	0.12396	13.33	1.06	824.8	312.062	2.04286
R	0	VLDL	TG	TG 48:0	TG 48:0	5.3408	0.185361	0.617961	13.34	1.06	824.8	0	0
R	7	VLDL	TG	TG 48:0	TG 48:0	1.27988	0.0471264	0.109152	13.37	1.06	824.8	-76.0358	-2.06105
R	28	VLDL	TG	TG 48:0	TG 48:0	1.88146	0.0703101	0.200489	13.34	1.06	824.8	-64.7719	-1.5052
R	35	VLDL	TG	TG 48:0	TG 48:0	1.55828	0.0397751	0.11773	13.37	1.06	824.8	-70.8231	-1.7771
AB	0	VLDL	TG	TG 49:3	TG 49:3	1.84797	0.0997771	0.201748	11.65	0.93	832.8	0	0
AB	7	VLDL	TG	TG 49:3	TG 49:3	0.585353	0.0581091	0.103967	11.62	0.93	832.8	-68.3247	-1.65857
AB	28	VLDL	TG	TG 49:3	TG 49:3	0.623789	0.0386898	0.0750259	11.61	0.93	832.8	-66.2446	-1.56681
AB	35	VLDL	TG	TG 49:3	TG 49:3	1.68406	0.066666	0.131626	11.64	0.93	832.8	-8.86973	-0.133998
V	0	VLDL	TG	TG 49:3	TG 49:3	2.1637	0.0562402	0.0987796	11.59	0.93	832.8	0	0
V	7	VLDL	TG	TG 49:3	TG 49:3	1.08435	0.0395071	0.0739851	11.59	0.93	832.8	-49.8845	-0.99667
V	28	VLDL	TG	TG 49:3	TG 49:3	2.45851	0.0669286	0.11364	11.61	0.93	832.8	13.6253	0.184284
V	35	VLDL	TG	TG 49:3	TG 49:3	2.36741	0.0740451	0.124146	11.61	0.93	832.8	9.41489	0.129809
D	0	VLDL	TG	TG 49:3	TG 49:3	0.59011	0.0446678	0.0892912	11.62	0.93	832.8	0	0
D	7	VLDL	TG	TG 49:3	TG 49:3	0.959888	0.060065	0.105091	11.62	0.93	832.8	62.6629	0.701885
D	28	VLDL	TG	TG 49:3	TG 49:3	1.10179	0.086047	0.153529	11.61	0.93	832.8	86.7093	0.900793
D	35	VLDL	TG	TG 49:3	TG 49:3	1.06132	0.0641083	0.122304	11.61	0.93	832.8	79.8512	0.846804
AK	0	VLDL	TG	TG 49:3	TG 49:3	1.14907	0.0744063	0.145898	11.62	0.93	832.8	0	0
AK	7	VLDL	TG	TG 49:3	TG 49:3	0.546677	0.0500502	0.0803249	11.64	0.93	832.8	-52.4241	-1.0717
AK	28	VLDL	TG	TG 49:3	TG 49:3	0.668701	0.0508485	0.09134	11.62	0.93	832.8	-41.8051	-0.781036
AK	35	VLDL	TG	TG 49:3	TG 49:3	1.49113	0.0724401	0.113599	11.62	0.93	832.8	29.7684	0.375939
K	0	VLDL	TG	TG 49:3	TG 49:3	0.829396	0.04874	0.0975168	11.64	0.93	832.8	0	0
K	7	VLDL	TG	TG 49:3	TG 49:3	0.46684	0.051633	0.0890265	11.68	0.93	832.8	-43.7135	-0.82914
K	28	VLDL	TG	TG 49:3	TG 49:3	0.552253	0.0363037	0.0761608	11.65	0.93	832.8	-33.4157	-0.586747
K	35	VLDL	TG	TG 49:3	TG 49:3	1.06616	0.033473	0.0619878	11.61	0.93	832.8	28.5459	0.362284
O	0	VLDL	TG	TG 49:3	TG 49:3	0.246214	0.0402731	0.0645912	11.64	0.93	832.8	0	0
O	7	VLDL	TG	TG 49:3	TG 49:3	0.63225	0.0411396	0.0686625	11.67	0.93	832.8	156.793	1.36061
O	28	VLDL	TG	TG 49:3	TG 49:3	0.663816	0.0430618	0.0714822	11.68	0.93	832.8	169.615	1.4309
O	35	VLDL	TG	TG 49:3	TG 49:3	3.37195	0.0829703	0.130746	11.65	0.93	832.8	1269.54	3.77562
AH	0	VLDL	TG	TG 49:3	TG 49:3	1.36774	0.0551309	0.0971105	11.67	0.93	832.8	0	0
AH	7	VLDL	TG	TG 49:3	TG 49:3	3.34012	0.0578538	0.108268	11.67	0.93	832.8	144.207	1.28811
AH	28	VLDL	TG	TG 49:3	TG 49:3	4.27283	0.077283	0.12532	11.64	0.93	832.8	212.401	1.6434
AH	35	VLDL	TG	TG 49:3	TG 49:3	4.38554	0.0874682	0.155781	11.68	0.93	832.8	220.641	1.68096
U	0	VLDL	TG	TG 49:3	TG 49:3	1.96521	0.0532214	0.0892316	11.68	0.93	832.8	0	0
U	7	VLDL	TG	TG 49:3	TG 49:3	1.01483	0.0455443	0.0821775	11.67	0.93	832.8	-48.3602	-0.953445
U	28	VLDL	TG	TG 49:3	TG 49:3	1.32462	0.0439304	0.0754035	11.67	0.93	832.8	-32.5965	-0.569105
U	35	VLDL	TG	TG 49:3	TG 49:3	1.27109	0.0491702	0.0887677	11.68	0.93	832.8	-35.3204	-0.628617
G	0	VLDL	TG	TG 49:3	TG 49:3	0.862667	0.0492946	0.115209	11.68	0.93	832.8	0	0
G	7	VLDL	TG	TG 49:3	TG 49:3	0.61473	0.046454	0.0905359	11.67	0.93	832.8	-28.741	-0.488856
G	28	VLDL	TG	TG 49:3	TG 49:3	0.674598	0.0791326	0.138808	11.71	0.94	832.8	-21.8009	-0.354776
G	35	VLDL	TG	TG 49:3	TG 49:3	2.18904	0.0707185	0.124186	11.67	0.93	832.8	153.752	1.34342
W	0	VLDL	TG	TG 49:3	TG 49:3	1.28222	0.0376306	0.0878652	11.86	0.93	832.8	0	0
W	7	VLDL	TG	TG 49:3	TG 49:3	0.533521	0.021379	0.0527444	11.74	0.93	832.8	-58.3909	-1.26503
W	28	VLDL	TG	TG 49:3	TG 49:3	0.880706	0.02681	0.0673909	11.92	0.93	832.8	-31.3137	-0.541905
W	35	VLDL	TG	TG 49:3	TG 49:3	1.45228	0.0435909	0.115552	11.79	0.93	832.8	13.2629	0.179676
AA	0	VLDL	TG	TG 49:3	TG 49:3	0.714265	0.0309046	0.0607705	11.76	0.93	832.8	0	0
AA	7	VLDL	TG	TG 49:3	TG 49:3	0.82093	0.0288173	0.0576594	11.77	0.93	832.8	14.9327	0.20079
AA	28	VLDL	TG	TG 49:3	TG 49:3	1.07838	0.0267805	0.0531665	11.79	0.93	832.8	50.9765	0.594324
AA	35	VLDL	TG	TG 49:3	TG 49:3	1.53399	0.0416762	0.0873508	11.79	0.93	832.8	114.763	1.10275
AM	0	VLDL	TG	TG 49:3	TG 49:3	0.574056	0.0467945	0.115053	11.77	0.93	832.8	0	0
AM	7	VLDL	TG	TG 49:3	TG 49:3	0.305285	0.0283075	0.0593242	11.83	0.93	832.8	-46.8191	-0.911021
AM	28	VLDL	TG	TG 49:3	TG 49:3	0.568031	0.0319926	0.0720922	11.76	0.93	832.8	-1.05041	-0.0152344
AM	35	VLDL	TG	TG 49:3	TG 49:3	0.725025	0.0425305	0.0974873	11.77	0.93	832.8	26.2986	0.336839
Q	0	VLDL	TG	TG 49:3	TG 49:3	1.60526	0.0578512	0.147459	11.77	0.93	832.8	0	0
Q	7	VLDL	TG	TG 49:3	TG 49:3	1.49315	0.0492035	0.124474	11.82	0.93	832.8	-6.98392	-0.104448
Q	28	VLDL	TG	TG 49:3	TG 49:3	1.18538	0.0570927	0.146368	11.82	0.93	832.8	-26.1565	-0.437457
Q	35	VLDL	TG	TG 49:3	TG 49:3	1.49577	0.0475055	0.128543	11.86	0.93	832.8	-6.8207	-0.101919
P	0	VLDL	TG	TG 49:3	TG 49:3	0.385815	0.0625937	0.12763	11.61	0.93	832.8	0	0
P	7	VLDL	TG	TG 49:3	TG 49:3	1.13351	0.0506621	0.113021	11.59	0.93	832.8	193.792	1.5548
P	28	VLDL	TG	TG 49:3	TG 49:3	0.467153	0.0558648	0.103464	11.64	0.93	832.8	21.0798	0.275958
P	35	VLDL	TG	TG 49:3	TG 49:3	1.19058	0.0648841	0.146736	11.59	0.93	832.8	208.584	1.62566
AL	0	VLDL	TG	TG 49:3	TG 49:3	1.43178	0.0645057	0.139876	11.61	0.93	832.8	0	0
AL	7	VLDL	TG	TG 49:3	TG 49:3	0.55647	0.0408119	0.0858367	11.61	0.93	832.8	-61.1344	-1.36343
AL	28	VLDL	TG	TG 49:3	TG 49:3	0.39401	0.0437092	0.0850032	11.61	0.93	832.8	-72.4811	-1.86151
AL	35	VLDL	TG	TG 49:3	TG 49:3	0.945054	0.0448483	0.0957233	11.61	0.93	832.8	-33.9947	-0.599347
Z	0	VLDL	TG	TG 49:3	TG 49:3	1.16127	0.0412866	0.0887999	11.59	0.93	832.8	0	0
Z	7	VLDL	TG	TG 49:3	TG 49:3	1.01791	0.040814	0.0796138	11.61	0.93	832.8	-12.3451	-0.190093
Z	28	VLDL	TG	TG 49:3	TG 49:3	0.691682	0.0281864	0.0566213	11.61	0.93	832.8	-40.4376	-0.747527
Z	35	VLDL	TG	TG 49:3	TG 49:3	1.5731	0.0457299	0.0900055	11.59	0.93	832.8	35.4638	0.437907
J	0	VLDL	TG	TG 49:3	TG 49:3	1.46988	0.0463115	0.125454	11.61	0.93	832.8	0	0
J	7	VLDL	TG	TG 49:3	TG 49:3	0.389291	0.0390257	0.0759451	11.62	0.93	832.8	-73.5155	-1.91678
J	28	VLDL	TG	TG 49:3	TG 49:3	0.522488	0.0365007	0.0831787	11.62	0.93	832.8	-64.4536	-1.49222
J	35	VLDL	TG	TG 49:3	TG 49:3	1.3254	0.0468751	0.119869	11.61	0.93	832.8	-9.82937	-0.149271
M	0	VLDL	TG	TG 49:3	TG 49:3	1.82054	0.0717967	0.140759	11.61	0.93	832.8	0	0
M	7	VLDL	TG	TG 49:3	TG 49:3	1.49364	0.0750699	0.129847	11.61	0.93	832.8	-17.9562	-0.285534
M	28	VLDL	TG	TG 49:3	TG 49:3	1.91869	0.0926588	0.15806	11.64	0.93	832.8	5.39126	0.0757552
M	35	VLDL	TG	TG 49:3	TG 49:3	2.05321	0.0766511	0.135192	11.64	0.93	832.8	12.7803	0.173515
AF	0	VLDL	TG	TG 49:3	TG 49:3	0.716605	0.0251516	0.0543494	11.43	0.93	832.8	0	0
AF	7	VLDL	TG	TG 49:3	TG 49:3	0.420516	0.021589	0.0444974	11.24	0.93	832.8	-41.3182	-0.769014
AF	28	VLDL	TG	TG 49:3	TG 49:3	0.420155	0.0202243	0.0414561	11.26	0.93	832.8	-41.3684	-0.770249
AF	35	VLDL	TG	TG 49:3	TG 49:3	0.622772	0.027564	0.0558445	11.27	0.93	832.8	-13.095	-0.202489
Y	0	VLDL	TG	TG 49:3	TG 49:3	2.87869	0.125522	0.195075	11.46	0.93	832.8	0	0
Y	7	VLDL	TG	TG 49:3	TG 49:3	2.31525	0.0921499	0.146954	11.27	0.93	832.8	-19.5728	-0.314244
Y	28	VLDL	TG	TG 49:3	TG 49:3	3.0013	0.0948755	0.158488	11.32	0.93	832.8	4.25923	0.0601751
Y	35	VLDL	TG	TG 49:3	TG 49:3	5.90165	0.141096	0.229872	11.3	0.93	832.8	105.012	1.03571
N	0	VLDL	TG	TG 49:3	TG 49:3	1.70732	0.0563697	0.100718	11.46	0.93	832.8	0	0
N	7	VLDL	TG	TG 49:3	TG 49:3	0.960251	0.0713162	0.111452	11.52	0.93	832.8	-43.7569	-0.830252
N	28	VLDL	TG	TG 49:3	TG 49:3	2.03645	0.0597761	0.0996589	11.34	0.93	832.8	19.2776	0.254323
N	35	VLDL	TG	TG 49:3	TG 49:3	2.81753	0.0708661	0.12672	11.34	0.93	832.8	65.0265	0.722697
AG	0	VLDL	TG	TG 49:3	TG 49:3	0.768792	0.0234467	0.0502219	11.56	0.93	832.8	0	0
AG	7	VLDL	TG	TG 49:3	TG 49:3	1.76925	0.0513397	0.0999756	11.56	0.93	832.8	130.134	1.20248
AG	28	VLDL	TG	TG 49:3	TG 49:3	3.48511	0.0941453	0.17638	11.58	0.93	832.8	353.324	2.18054
AG	35	VLDL	TG	TG 49:3	TG 49:3	4.38859	0.137634	0.241619	11.38	0.93	832.8	470.844	2.5131
F	0	VLDL	TG	TG 49:3	TG 49:3	1.28193	0.0346062	0.0726088	11.38	0.93	832.8	0	0
F	7	VLDL	TG	TG 49:3	TG 49:3	0.331338	0.0241303	0.0412751	11.38	0.93	832.8	-74.153	-1.95193
F	28	VLDL	TG	TG 49:3	TG 49:3	0.545713	0.0204404	0.041659	11.41	0.93	832.8	-57.4306	-1.23211
F	35	VLDL	TG	TG 49:3	TG 49:3	1.02022	0.0241177	0.0441739	11.55	0.93	832.8	-20.4153	-0.329437
I	0	VLDL	TG	TG 49:3	TG 49:3	0.967921	0.0382674	0.101634	11.53	0.93	832.8	0	0
I	7	VLDL	TG	TG 49:3	TG 49:3	0.740915	0.0398181	0.0816408	11.4	0.93	832.8	-23.4534	-0.38559
I	28	VLDL	TG	TG 49:3	TG 49:3	0.896713	0.0564227	0.101129	11.4	0.93	832.8	-7.35701	-0.110246
I	35	VLDL	TG	TG 49:3	TG 49:3	1.23008	0.0601312	0.114893	11.4	0.93	832.8	27.0849	0.345792
S	0	VLDL	TG	TG 49:3	TG 49:3	3.66472	0.0813439	0.180633	11.4	0.93	832.8	0	0
S	7	VLDL	TG	TG 49:3	TG 49:3	2.32214	0.0593998	0.114832	11.41	0.93	832.8	-36.6353	-0.658248
S	28	VLDL	TG	TG 49:3	TG 49:3	2.31117	0.0525326	0.102954	11.43	0.93	832.8	-36.9346	-0.66508
S	35	VLDL	TG	TG 49:3	TG 49:3	2.60862	0.0580524	0.110185	11.44	0.93	832.8	-28.818	-0.490416
AD	0	VLDL	TG	TG 49:3	TG 49:3	1.17968	0.0887934	0.188035	11.47	0.93	832.8	0	0
AD	7	VLDL	TG	TG 49:3	TG 49:3	0.863559	0.0683725	0.132092	11.46	0.93	832.8	-26.7971	-0.450027
AD	28	VLDL	TG	TG 49:3	TG 49:3	1.93288	0.0824441	0.162671	11.43	0.93	832.8	63.8478	0.712357
AD	35	VLDL	TG	TG 49:3	TG 49:3	2.88572	0.106006	0.206087	11.47	0.93	832.8	144.619	1.29054
X	0	VLDL	TG	TG 49:3	TG 49:3	0.541029	0.0143646	0.0369586	11.24	0.93	832.8	0	0
X	7	VLDL	TG	TG 49:3	TG 49:3	3.83406	0.057148	0.114842	11.29	0.93	832.8	608.659	2.82509
X	28	VLDL	TG	TG 49:3	TG 49:3	3.20384	0.0585756	0.106105	11.33	0.93	832.8	492.174	2.56602
X	35	VLDL	TG	TG 49:3	TG 49:3	4.55271	0.100919	0.171212	11.4	0.93	832.8	741.489	3.07295
E	0	VLDL	TG	TG 49:3	TG 49:3	3.09273	0.0811515	0.169412	11.39	0.93	832.8	0	0
E	7	VLDL	TG	TG 49:3	TG 49:3	4.04423	0.0811243	0.152082	11.38	0.93	832.8	30.7657	0.386984
E	28	VLDL	TG	TG 49:3	TG 49:3	3.50599	0.088888	0.15679	11.33	0.93	832.8	13.3623	0.180941
E	35	VLDL	TG	TG 49:3	TG 49:3	4.44362	0.0930848	0.183477	11.36	0.93	832.8	43.6795	0.522855
[truncated: 127,786 more rows]
