# Supplementary material for: Icosapent ethyl–induced lipoprotein remodeling and its impact on cardiovascular disease risk markers in normolipidemic individuals
Source: JCI Insight. 2025 Oct 8;10(19):e193637. doi: 10.1172/jci.insight.193637 (PMC12513490; doi:10.1172/jci.insight.193637)
Supplement: Supplemental table 7 [file jciinsight-10-193637-s291.xlsx]

## Sheet: Supplemental Table S7.
Supplemental Table S7. Spearman's correlation analysis of clinical biomarkers, plasma metabolites, and lipoprotein lipidomes with lipoprotein proteoglycan-binding affinity and LDL aggregation rate.
Identifiers						Spearman's correlation coefficient		FDR-adjusted p-value
Category	Data source	Sample source	Liporptein class	Lipoprotein subclass	Variable	ρ(proteoglycan affinity)	ρ(LDL aggregation rate)	PG affinity	Aggregation rate
Lipoproteins	NMR-spectroscopy	plasma	LDL	S	S-LDL-particles	0.645257	-0.185626	6.14486e-16	0.123114
Lipoproteins	NMR-spectroscopy	plasma	VLDL	M	M-VLDL-CE	0.630299	-0.0985713	4.77831e-15	0.482766
Lipoproteins	NMR-spectroscopy	plasma	LDL	L	L-LDL-particles	0.618924	-0.143138	1.88123e-14	0.261285
Lipoproteins	NMR-spectroscopy	plasma	LDL	S	S-LDL-PL	0.618373	-0.156436	1.88123e-14	0.212938
Lipoproteins	NMR-spectroscopy	plasma	LDL	Other	LDL-particles	0.615465	-0.16591	2.45794e-14	0.178687
Lipoproteins	NMR-spectroscopy	plasma	LDL	S	S-LDL-lipid	0.603874	-0.167717	1.10668e-13	0.173353
Lipoproteins	NMR-spectroscopy	plasma			ApoB	0.60205	-0.162661	1.26532e-13	0.190205
Lipoproteins	NMR-spectroscopy	plasma	VLDL	M	M-VLDL-C	0.600878	-0.121924	1.28267e-13	0.37075
Lipoproteins	NMR-spectroscopy	plasma	LDL	S	S-LDL-C	0.600488	-0.156289	1.28267e-13	0.21319
Lipoproteins	NMR-spectroscopy	plasma	LDL	S	S-LDL-FC	0.593397	-0.129734	3.06622e-13	0.329567
Lipoproteins	NMR-spectroscopy	plasma	LDL	S	S-LDL-CE	0.57788	-0.168885	2.12818e-12	0.170258
Plasma Lipids	NMR-spectroscopy	plasma			Clinical LDL-C	0.562286	-0.0866367	1.35204e-11	0.549634
Lipoproteins	NMR-spectroscopy	plasma	LDL	Other	LDL-PL	0.556251	-0.113423	2.58622e-11	0.408334
Lipoproteins	NMR-spectroscopy	plasma	IDL		IDL-particles	0.554134	-0.0977924	3.10799e-11	0.484057
Lipoproteins	NMR-spectroscopy	plasma	LDL	M	M-LDL-FC	0.54771	-0.092041	6.14898e-11	0.517199
Lipoproteins	NMR-spectroscopy	plasma			ApoB/ApoA1	0.542231	-0.229004	1.08095e-10	0.0497128
Lipoproteins	NMR-spectroscopy	plasma	VLDL	Other	VLDL-CE	0.540646	-0.16035	1.2231e-10	0.199259
Plasma Lipids	NMR-spectroscopy	plasma			non-HDL-C	0.53903	-0.103328	1.39127e-10	0.458083
Lipoproteins	NMR-spectroscopy	plasma	LDL	M	M-LDL-particles	0.537642	-0.160278	1.54561e-10	0.199259
Lipoproteins	NMR-spectroscopy	plasma	LDL	Other	LDL-FC	0.533327	-0.0541125	2.37047e-10	0.748642
Plasma Lipids	NMR-spectroscopy	plasma			Remnant-C	0.532749	-0.105449	2.41498e-10	0.445521
Lipoproteins	NMR-spectroscopy	plasma	VLDL	XS	XS-VLDL-CE	0.52934	-0.0986176	3.34785e-10	0.482766
Lipoproteins	NMR-spectroscopy	plasma	LDL	M	M-LDL-PL	0.527057	-0.1446	3.96597e-10	0.256292
Lipoproteins	NMR-spectroscopy	plasma	VLDL	M	M-VLDL-FC	0.526695	-0.120194	3.96597e-10	0.381039
Lipoproteins	NMR-spectroscopy	plasma	LDL	M	M-LDL-C	0.526382	-0.127511	3.96597e-10	0.340146
Lipoproteins	NMR-spectroscopy	plasma	LDL	L	L-LDL-PL	0.526321	-0.0815004	3.96597e-10	0.580244
Lipoproteins	NMR-spectroscopy	plasma	LDL	Other	LDL-C	0.525075	-0.0933309	4.37197e-10	0.508284
Lipoproteins	NMR-spectroscopy	plasma	LDL	Other	LDL-lipid	0.523213	-0.108829	5.14757e-10	0.428189
Lipoproteins	NMR-spectroscopy	plasma	LDL	M	M-LDL-lipid	0.517988	-0.139652	8.33855e-10	0.274879
Lipoproteins	NMR-spectroscopy	plasma	VLDL	S	S-VLDL-FC	0.517679	-0.153461	8.34879e-10	0.224636
Lipoproteins	NMR-spectroscopy	plasma	IDL		IDL-PL	0.515713	-0.0683762	9.92946e-10	0.656231
VLDL lipid species	LC-MS	VLDL	VLDL		SE 47:5	0.514195	-0.0916156	6.79695e-10	0.511208
Lipoproteins	NMR-spectroscopy	plasma	VLDL	XS	XS-VLDL-C	0.511394	-0.113739	1.5004e-09	0.408157
Lipoproteins	NMR-spectroscopy	plasma	LDL	L	L-LDL-FC	0.510387	-0.0232233	1.61548e-09	0.904313
Lipoproteins	NMR-spectroscopy	plasma	LDL	Other	LDL-CE	0.509431	-0.106791	1.73136e-09	0.44061
Lipoproteins	NMR-spectroscopy	plasma	LDL	M	M-LDL-CE	0.502128	-0.140823	3.493e-09	0.270005
Lipoproteins	NMR-spectroscopy	plasma	VLDL	Other	VLDL-C	0.501835	-0.144937	3.50315e-09	0.255006
HDL lipid species	LC-MS	HDL	HDL		SM 40:1;O2	0.498799	-0.128581	3.30662e-07	0.408334
Lipoproteins	NMR-spectroscopy	plasma	IDL		IDL-FC	0.495148	-0.00760228	6.55203e-09	0.966241
Lipoproteins	NMR-spectroscopy	plasma	LDL	L	L-LDL-C	0.492248	-0.053563	8.24125e-09	0.753958
Lipoproteins	NMR-spectroscopy	plasma	LDL	L	L-LDL-lipid	0.491092	-0.0726044	8.91986e-09	0.631238
Lipoproteins	NMR-spectroscopy	plasma	VLDL	S	S-VLDL-C	0.489156	-0.171847	1.03188e-08	0.16308
HDL lipid species	LC-MS	HDL	HDL		CER 42:1;O2	0.487914	-0.0832645	9.43084e-07	0.631176
Lipoproteins	NMR-spectroscopy	plasma	LDL	L	L-LDL-CE	0.487471	-0.0696545	1.18325e-08	0.646505
Lipoproteins	NMR-spectroscopy	plasma	VLDL	M	M-VLDL-PL	0.479084	-0.116664	2.41831e-08	0.394124
Lipoproteins	NMR-spectroscopy	plasma	VLDL	S	S-VLDL-CE	0.468969	-0.185403	5.77641e-08	0.123114
Lipoproteins	NMR-spectroscopy	plasma	VLDL	M	M-VLDL-particles	0.463945	-0.106459	8.80992e-08	0.441607
HDL lipid species	LC-MS	HDL	HDL		PC O- 36:1b	0.462582	-0.115224	3.90902e-06	0.465671
Lipoproteins	NMR-spectroscopy	plasma	IDL		IDL-lipid	0.460964	-0.0340628	1.0987e-07	0.852873
Lipoproteins	NMR-spectroscopy	plasma	IDL		IDL-C	0.460513	0.00295955	1.12154e-07	0.983562
Lipoproteins	NMR-spectroscopy	plasma	VLDL	Other	VLDL-FC	0.453406	-0.132331	2.01858e-07	0.317183
Lipoproteins	NMR-spectroscopy	plasma	VLDL	XS	XS-VLDL-FC	0.452681	-0.149749	2.10794e-07	0.239005
Lipoproteins	NMR-spectroscopy	plasma	VLDL	S	S-VLDL-PL	0.452176	-0.1486	2.13716e-07	0.244486
Lipoproteins	NMR-spectroscopy	plasma	IDL		IDL-CE	0.44704	0.00348205	3.20395e-07	0.98091
VLDL lipid species	LC-MS	VLDL	VLDL		SM 43:1;O2	0.432865	-0.102644	6.34401e-07	0.453924
HDL lipid species	LC-MS	HDL	HDL		TAG 54:2	0.432498	-0.118828	2.28627e-05	0.449475
LDL lipid species	LC-MS	LDL	LDL		SE 44:1	0.426418	-0.206956	1.53548e-06	0.0799287
Lipoproteins	NMR-spectroscopy	plasma	VLDL	XS	XS-VLDL-particles	0.425704	-0.143996	1.59778e-06	0.258727
LDL lipid species	LC-MS	LDL	LDL		SE 45:1	0.424667	-0.193348	1.67961e-06	0.104416
HDL lipid species	LC-MS	HDL	HDL		SM 42:2;O2	0.423531	-0.240795	3.80901e-05	0.0693446
VLDL lipid species	LC-MS	VLDL	VLDL		SM 44:1;O2	0.422073	-0.168538	1.67961e-06	0.170171
HDL lipid species	LC-MS	HDL	HDL		TAG 53:2	0.419092	-0.0864754	4.84994e-05	0.614438
HDL lipid species	LC-MS	HDL	HDL		TAG 56:5b	0.416621	-0.0331588	5.48622e-05	0.876889
Plasma Lipids	NMR-spectroscopy	plasma			Total-FC	0.414452	-0.0194945	3.58112e-06	0.919059
HDL lipid species	LC-MS	HDL	HDL		CER 40:1;O2	0.411629	-0.0752135	8.44198e-05	0.671794
Lipoproteins	NMR-spectroscopy	plasma	VLDL	XL	XL-VLDL-CE	0.407403	-0.16897	5.75994e-06	0.170258
Lipoproteins	NMR-spectroscopy	plasma	VLDL	Other	VLDL-PL	0.404797	-0.128967	6.85949e-06	0.332747
Lipoproteins	NMR-spectroscopy	plasma	VLDL	XS	XS-VLDL-lipid	0.399533	-0.143499	9.51857e-06	0.260789
Lipoproteins	NMR-spectroscopy	plasma	VLDL	Other	VLDL-particles	0.39946	-0.127461	9.51857e-06	0.340146
HDL lipid species	LC-MS	HDL	HDL		CER 38:1;O2	0.398512	-0.202429	0.000848144	0.208365
Lipoproteins	NMR-spectroscopy	plasma	VLDL	M	M-VLDL-lipid	0.397324	-0.0707438	1.09242e-05	0.640528
HDL lipid species	LC-MS	HDL	HDL		SM 42:1;O2	0.389517	-0.0852725	0.000198999	0.616651
VLDL lipid species	LC-MS	VLDL	VLDL		SM 42:1;O2	0.389119	-0.121576	1.35439e-05	0.36448
Lipoproteins	NMR-spectroscopy	plasma	VLDL	XS	XS-VLDL-PL	0.386835	-0.163786	2.14444e-05	0.18531
HDL lipid species	LC-MS	HDL	HDL		SM 41:1;O2	0.385086	-0.0178654	0.000247776	0.931725
HDL lipid species	LC-MS	HDL	HDL		SM 43:1;O2	0.383264	0.00567836	0.000268235	0.976671
VLDL lipid species	LC-MS	VLDL	VLDL		SE 47:4	0.380283	-0.230485	2.32063e-05	0.0449198
VLDL lipid species	LC-MS	VLDL	VLDL		PC O- 38:1	0.378295	-0.0302488	2.62557e-05	0.868917
HDL lipid species	LC-MS	HDL	HDL		TAG 53:3	0.373138	-0.0902826	0.000414914	0.594188
Lipoproteins	NMR-spectroscopy	plasma	VLDL	L	L-VLDL-CE	0.37072	-0.116151	5.54673e-05	0.397121
Lipoproteins	NMR-spectroscopy	plasma	VLDL	XL	XL-VLDL-C	0.365951	-0.145427	7.2841e-05	0.253682
LDL lipid species	LC-MS	LDL	LDL		SM 41:2;O2	0.362445	-0.026634	8.89597e-05	0.883812
VLDL lipid species	LC-MS	VLDL	VLDL		SM 41:1;O2	0.362316	-0.0760646	6.89646e-05	0.611965
Plasma Lipids	NMR-spectroscopy	plasma			Total-C	0.36034	0.0255003	0.000100411	0.88758
LDL lipid species	LC-MS	LDL	LDL		SM 43:2;O2	0.355173	0.0387402	0.000133962	0.835691
LDL lipid species	LC-MS	LDL	LDL		SM 39:0;O2	0.353218	0.0173042	0.000147967	0.92925
VLDL lipid species	LC-MS	VLDL	VLDL		SM 38:0;O2	0.348301	-0.0487812	0.0049275	0.835917
HDL lipid species	LC-MS	HDL	HDL		SM 43:3;O2	0.347104	-0.0761272	0.00108663	0.663165
VLDL lipid species	LC-MS	VLDL	VLDL		SE 45:1	0.344182	-0.023299	0.00018585	0.900913
VLDL lipid species	LC-MS	VLDL	VLDL		SM 43:0;O2	0.343325	-0.0769485	0.0008676	0.645038
Clinical	Clinical				Waist circumference	0.341524	-0.109428	0.00020303	0.418507
Lipoproteins	NMR-spectroscopy	plasma	VLDL	Other	VLDL-lipid	0.339922	-0.0895384	0.000272733	0.533675
HDL lipid species	LC-MS	HDL	HDL		SM 43:2;O2	0.339903	-0.0366055	0.00142683	0.858675
VLDL lipid species	LC-MS	VLDL	VLDL		SE 45:3b	0.335758	-0.209958	0.000272733	0.0693555
Lipoproteins	NMR-spectroscopy	plasma	VLDL	L	L-VLDL-C	0.335661	-0.108819	0.000340272	0.428189
VLDL lipid species	LC-MS	VLDL	VLDL		PC O- 38:2	0.335648	0.0263552	0.000272733	0.883729
Plasma Lipids	NMR-spectroscopy	plasma			Total-CE	0.335395	0.0415378	0.000342764	0.822382
VLDL lipid species	LC-MS	VLDL	VLDL		PC O- 38:4b	0.333852	0.0335947	0.000298862	0.852873
HDL lipid species	LC-MS	HDL	HDL		SM 42:0;O2	0.333633	0.0375816	0.00182574	0.855958
LDL lipid species	LC-MS	LDL	LDL		SE 42:1	0.333101	-0.115195	0.000384493	0.400978
Lipoproteins	NMR-spectroscopy	plasma	VLDL	S	S-VLDL-lipid	0.331146	-0.121542	0.000422815	0.373257
LDL lipid species	LC-MS	LDL	LDL		SM 39:1;O2	0.327733	-0.0157001	0.000494213	0.931725
LDL lipid species	LC-MS	LDL	LDL		SM 40:2;O2	0.326434	-0.0528766	0.000519209	0.756446
LDL lipid species	LC-MS	LDL	LDL		SM 40:1;O2	0.325925	-0.0257182	0.00052936	0.886922
HDL lipid species	LC-MS	HDL	HDL		TAG 52:1	0.325387	0.00682456	0.00248559	0.972569
HDL lipid species	LC-MS	HDL	HDL		TAG 56:3	0.324706	-0.155786	0.00254771	0.28611
VLDL lipid species	LC-MS	VLDL	VLDL		PC O- 38:4	0.324625	0.0621207	0.000469644	0.690174
LDL lipid species	LC-MS	LDL	LDL		SM 42:1;O2	0.323449	-0.0164539	0.000589764	0.931725
HDL lipid species	LC-MS	HDL	HDL		PC O- 34:0	0.322787	-0.0486386	0.00269006	0.814639
VLDL lipid species	LC-MS	VLDL	VLDL		PC O- 36:1	0.32219	0.0233133	0.000519209	0.900913
Lipoproteins	NMR-spectroscopy	plasma	VLDL	S	S-VLDL-particles	0.321795	-0.124966	0.000636703	0.354977
LDL lipid species	LC-MS	LDL	LDL		SM 39:2;O2	0.318883	-0.104033	0.000725644	0.453924
LDL lipid species	LC-MS	LDL	LDL		PC O- 38:2	0.31763	0.0222188	0.000759408	0.907501
LDL lipid species	LC-MS	LDL	LDL		SE 44:2	0.317102	-0.0573979	0.000771031	0.727021
LDL lipid species	LC-MS	LDL	LDL		SM 41:1;O2	0.317025	-0.0288763	0.000771031	0.878583
VLDL lipid species	LC-MS	VLDL	VLDL		SM 42:0;O2	0.316949	-0.0180134	0.000652203	0.924042
LDL lipid species	LC-MS	LDL	LDL		PC O- 38:4	0.315486	0.0557167	0.000821291	0.739315
LDL lipid species	LC-MS	LDL	LDL		SM 37:1;O2	0.315031	-0.0550881	0.00083617	0.742028
Plasma Lipids	Gas chromatography	plasma			FA 17:0i	0.313605	-0.0240677	0.000818397	0.898751
VLDL lipid species	LC-MS	VLDL	VLDL		SE 49:7b	0.313435	-0.0165342	0.000759408	0.931725
VLDL lipid species	LC-MS	VLDL	VLDL		SM 44:2;O2	0.310186	-0.143691	0.00086034	0.253432
VLDL lipid species	LC-MS	VLDL	VLDL		SE 44:2	0.31004	-0.0133607	0.000861776	0.94028
VLDL lipid species	LC-MS	VLDL	VLDL		PC 34:0	0.309421	-0.112456	0.000869487	0.407785
VLDL lipid species	LC-MS	VLDL	VLDL		SM 40:1;O2	0.308347	-0.0726297	0.000915342	0.627092
VLDL lipid species	LC-MS	VLDL	VLDL		SM 41;2:2	0.307576	-0.0357068	0.000936999	0.840673
VLDL lipid species	LC-MS	VLDL	VLDL		SM 40:2;O2	0.306171	-0.0718048	0.000997794	0.631176
LDL lipid species	LC-MS	LDL	LDL		SM 42:2;O2	0.305472	-0.0975687	0.00121193	0.48542
LDL lipid species	LC-MS	LDL	LDL		SM 41:3;O2	0.305206	-0.00625458	0.0012219	0.972569
Lipoproteins	NMR-spectroscopy	plasma	VLDL	XL	XL-VLDL-FC	0.303895	-0.101334	0.00129269	0.467063
VLDL lipid species	LC-MS	VLDL	VLDL		PC O- 36:1a	0.303604	0.0224741	0.00110395	0.907297
Clinical	Clinical				Age	0.303308	-0.126369	0.00111495	0.33747
LDL lipid species	LC-MS	LDL	LDL		SM 43:3;O2	0.303278	-0.0499037	0.00152345	0.780129
LDL lipid species	LC-MS	LDL	LDL		PC 38:3	0.30273	0.00895384	0.00136445	0.957657
LDL lipid species	LC-MS	LDL	LDL		SE 49:5	0.301944	-0.0255562	0.00141253	0.88758
VLDL lipid species	LC-MS	VLDL	VLDL		SM 39:1;O2	0.300774	-0.00135296	0.00124478	0.993272
HDL lipid species	LC-MS	HDL	HDL		TAG 54:1	0.299717	0.0999747	0.0061016	0.539511
Lipoproteins	NMR-spectroscopy	plasma	VLDL	L	L-VLDL-FC	0.299318	-0.0986986	0.00158751	0.482766
LDL lipid species	LC-MS	LDL	LDL		PC O- 38:4b	0.298998	0.048284	0.00160481	0.783848
Lipoproteins	NMR-spectroscopy	plasma	VLDL	XL	XL-VLDL-PL	0.298072	-0.105447	0.00166363	0.445521
HDL lipid species	LC-MS	HDL	HDL		TAG 51;2	0.296031	-0.0808983	0.00683348	0.638279
LDL lipid species	LC-MS	LDL	LDL		PC O- 40:4	0.293904	-0.0307158	0.00222694	0.871052
LDL lipid species	LC-MS	LDL	LDL		SM 38:1;O2	0.29213	-0.0158119	0.00212297	0.931725
VLDL lipid species	LC-MS	VLDL	VLDL		SM 38:1;O2	0.2899	-0.0472257	0.00200201	0.783848
VLDL lipid species	LC-MS	VLDL	VLDL		SM 39:2;O2	0.289086	0.0275428	0.00206343	0.881316
HDL lipid species	LC-MS	HDL	HDL		SM 38:1;O2	0.288571	0.0384808	0.00857731	0.852873
HDL lipid species	LC-MS	HDL	HDL		SM 43:0;O2	0.288165	-0.102568	0.00988972	0.534509
LDL lipid species	LC-MS	LDL	LDL		PC 36:1	0.287464	0.0172849	0.00258667	0.92925
LDL lipid species	LC-MS	LDL	LDL		PC O- 36:1	0.287036	0.0607219	0.00260359	0.700281
HDL lipid species	LC-MS	HDL	HDL		TAG 51:1	0.283678	-0.0324946	0.0100973	0.879713
LDL lipid species	LC-MS	LDL	LDL		PC 37:1	0.282528	-0.065991	0.00347726	0.672526
VLDL lipid species	LC-MS	VLDL	VLDL		SM 43:2;O2	0.280621	-0.0642161	0.00299522	0.674298
LDL lipid species	LC-MS	LDL	LDL		PC O- 40 5	0.280458	0.00456175	0.00336773	0.976671
HDL lipid species	LC-MS	HDL	HDL		SM 36:1;O2	0.277538	0.0528873	0.0119985	0.790857
HDL lipid species	LC-MS	HDL	HDL		SM 40:2;O2	0.277409	0.049396	0.0119985	0.809024
HDL lipid species	LC-MS	HDL	HDL		PC 34:0	0.276258	-0.0164316	0.0124243	0.932661
HDL lipid species	LC-MS	HDL	HDL		TAG 56:6a	0.275707	-0.272934	0.0125532	0.0391668
HDL lipid species	LC-MS	HDL	HDL		SM 42:1;O2	0.275521	-0.0390883	0.012554	0.850447
LDL lipid species	LC-MS	LDL	LDL		SM 42:3;O2	0.274454	-0.0978869	0.00435293	0.484057
VLDL lipid species	LC-MS	VLDL	VLDL		SM 36:1;O2	0.272431	0.0700358	0.00407921	0.640224
HDL lipid species	LC-MS	HDL	HDL		TAG 56:4b	0.272419	-0.0185215	0.0137705	0.931725
Clinical	Clinical				BMI	0.270953	0.0902371	0.00435085	0.521318
HDL lipid species	LC-MS	HDL	HDL		CER 42:2;O2	0.269933	-0.0886033	0.0158372	0.610205
VLDL lipid species	LC-MS	VLDL	VLDL		SM 43:3;O2	0.269615	-0.0917561	0.0045693	0.510581
VLDL lipid species	LC-MS	VLDL	VLDL		SM 39:0;O2	0.268875	0.0364358	0.00464757	0.838206
VLDL lipid species	LC-MS	VLDL	VLDL		SM 42:2;O2	0.26816	-0.138258	0.00478272	0.272039
Lipoproteins	NMR-spectroscopy	plasma	VLDL	L	L-VLDL-PL	0.267513	-0.101766	0.00566455	0.465275
LDL lipid species	LC-MS	LDL	LDL		SM 43:1;O2	0.266229	0.0224424	0.00597366	0.907501
HDL lipid species	LC-MS	HDL	HDL		SM 44:2;O2	0.266109	-0.079019	0.016379	0.646505
Plasma Lipids	NMR-spectroscopy	plasma			Total-L	0.264783	0.0171577	0.00624058	0.929743
HDL lipid species	LC-MS	HDL	HDL		TAG 56:5c	0.262877	-0.0900355	0.0178931	0.594188
Lipoproteins	NMR-spectroscopy	plasma	VLDL	XL	XL-VLDL-lipid	0.262519	-0.0693383	0.00678515	0.648025
VLDL lipid species	LC-MS	VLDL	VLDL		PC 37:1	0.262443	0.00983698	0.00602475	0.955704
HDL lipid species	LC-MS	HDL	HDL		TAG 56:2	0.261005	-0.0657223	0.0189182	0.724238
HDL lipid species	LC-MS	HDL	HDL		LPC 22:6	0.260868	0.0601817	0.0189182	0.756366
VLDL lipid species	LC-MS	VLDL	VLDL		SE 45:4	0.260185	-0.1389	0.00653165	0.270005
Lipoproteins	NMR-spectroscopy	plasma	VLDL	L	L-VLDL-lipid	0.25997	-0.05509	0.00740668	0.742028
Plasma metabolites	NMR-spectroscopy	plasma			Valine	0.259326	-0.0223499	0.00758702	0.907501
Plasma Lipids	Gas chromatography	plasma			FA 23:0	0.257285	0.101661	0.00766175	0.462702
LDL lipid species	LC-MS	LDL	LDL		PC O- 38:1	0.256269	0.0366367	0.00842664	0.839286
Lipoproteins	NMR-spectroscopy	plasma	VLDL	L	L-VLDL-particles	0.255829	-0.0646445	0.00855426	0.67523
HDL lipid species	LC-MS	HDL	HDL		SM 41:3;O2	0.255773	0.0421016	0.0217095	0.837427
LDL lipid species	LC-MS	LDL	LDL		PC O- 34:0	0.253342	-0.095899	0.00933374	0.497099
HDL lipid species	LC-MS	HDL	HDL		SM 37:1;O2	0.252135	0.111036	0.0241846	0.484057
Lipoproteins	NMR-spectroscopy	plasma	VLDL	XL	XL-VLDL-particles	0.250417	-0.0863853	0.0103279	0.549842
HDL lipid species	LC-MS	HDL	HDL		SM 44:1;O2	0.248973	-0.173869	0.0328614	0.247138
VLDL lipid species	LC-MS	VLDL	VLDL		LPC 22 6	0.248177	-0.320229	0.0100132	0.00380324
VLDL lipid species	LC-MS	VLDL	VLDL		SE 43:1	0.247665	-0.046783	0.0101361	0.784601
Plasma Lipids	NMR-spectroscopy	plasma			Sphingomyelins	0.247353	0.089174	0.011363	0.534509
Plasma Lipids	Gas chromatography	plasma			FA 17:1n-8	0.246505	0.0179281	0.0110265	0.924071
VLDL lipid species	LC-MS	VLDL	VLDL		PC 36:1	0.246115	-0.0151742	0.0106168	0.931725
VLDL lipid species	LC-MS	VLDL	VLDL		PC 36:4b	0.246115	-0.0151742	0.0106168	0.931725
Lipoproteins	NMR-spectroscopy	plasma	LDL	M	M-LDL-TG	0.246096	-0.159424	0.0118848	0.201097
VLDL lipid species	LC-MS	VLDL	VLDL		PC O- 38 5c	0.246019	0.182255	0.0106221	0.124991
LDL lipid species	LC-MS	LDL	LDL		SE 49:7b	0.245356	0.0220144	0.0120841	0.907501
LDL lipid species	LC-MS	LDL	LDL		PC 40:4	0.243659	-0.0552616	0.0126491	0.741818
HDL lipid species	LC-MS	HDL	HDL		TAG 51:3	0.243363	-0.0867346	0.030194	0.614438
Lipoproteins	NMR-spectroscopy	plasma	LDL	Other	LDL-TG	0.242248	-0.16178	0.0132628	0.193269
VLDL lipid species	LC-MS	VLDL	VLDL		SM 41:3;O2	0.241151	0.117857	0.0124449	0.383391
Lipoproteins	NMR-spectroscopy	plasma	LDL	L	L-LDL-TG	0.238627	-0.164858	0.0149555	0.180788
VLDL lipid species	LC-MS	VLDL	VLDL		SM 42:3;O2	0.237688	-0.115868	0.0138282	0.389454
LDL lipid species	LC-MS	LDL	LDL		PC O- 36:1a	0.236691	0.0480218	0.0158372	0.783848
HDL lipid species	LC-MS	HDL	HDL		PC O- 38:4b	0.236243	0.215004	0.0365176	0.111147
HDL lipid species	LC-MS	HDL	HDL		PC 38:1	0.235595	-0.0448436	0.0371722	0.833063
VLDL lipid species	LC-MS	VLDL	VLDL		SE 44:1	0.235448	-0.0306061	0.0149555	0.86667
VLDL lipid species	LC-MS	VLDL	VLDL		SE 49:6a	0.235042	-0.00826712	0.0151537	0.961086
HDL lipid species	LC-MS	HDL	HDL		TAG 53:1	0.233424	-0.0451352	0.0394741	0.832455
VLDL lipid species	LC-MS	VLDL	VLDL		PC O- 40:4	0.233384	-0.117306	0.0162885	0.386459
VLDL lipid species	LC-MS	VLDL	VLDL		SE 47:6a	0.232962	-0.145642	0.0161636	0.247387
LDL lipid species	LC-MS	LDL	LDL		SE 47:5	0.232068	0.0486677	0.0182144	0.783848
LDL lipid species	LC-MS	LDL	LDL		SE 46:2	0.232025	-0.165723	0.0182144	0.179093
LDL lipid species	LC-MS	LDL	LDL		LPC 14:0	0.231451	-0.129577	0.0982854	0.502443
VLDL lipid species	LC-MS	VLDL	VLDL		SM 40:0;O2	0.23127	0.115864	0.0170247	0.389454
Plasma metabolites	NMR-spectroscopy	plasma			Total Branched-chain amino acids	0.230587	-0.0213492	0.0190286	0.909889
VLDL lipid species	LC-MS	VLDL	VLDL		PC 38:3	0.229641	-0.0274753	0.0178821	0.881316
Plasma Lipids	Gas chromatography	plasma			FA 18:2ct	0.229266	-0.0404206	0.0189182	0.827046
LDL lipid species	LC-MS	LDL	LDL		SE 43:1	0.227298	-0.230301	0.0210244	0.0483559
HDL lipid species	LC-MS	HDL	HDL		PC O- 38:3	0.227267	-0.016626	0.0454842	0.931725
Plasma Lipids	Gas chromatography	plasma			FA 22:5n-6	0.226793	0.146068	0.0203921	0.248633
Lipoproteins	NMR-spectroscopy	plasma	VLDL	Other	VLDL-size	0.226033	-0.0428142	0.0218696	0.814639
VLDL lipid species	LC-MS	VLDL	VLDL		PC 35:1	0.225136	0.0476861	0.0204543	0.783848
HDL lipid species	LC-MS	HDL	HDL		SM 36:2;O2	0.223217	0.199443	0.0499222	0.150051
HDL lipid species	LC-MS	HDL	HDL		TAG 56:7a	0.223128	-0.147844	0.0499371	0.327313
LDL lipid species	LC-MS	LDL	LDL		PC 35:1	0.221942	-0.0263506	0.0251463	0.884226
HDL lipid species	LC-MS	HDL	HDL		SM 35:2;O2	0.221449	-0.0246041	0.0577537	0.909889
Lipoproteins	NMR-spectroscopy	plasma	LDL	S	S-LDL-TG	0.220901	-0.130193	0.0258456	0.327392
LDL lipid species	LC-MS	LDL	LDL		SM 44:2;O2	0.220855	-0.103903	0.0273783	0.459936
VLDL lipid species	LC-MS	VLDL	VLDL		SE 45:2b	0.220844	-0.0324498	0.023569	0.857318
LDL lipid species	LC-MS	LDL	LDL		TAG 54:1	0.22038	-0.0317491	0.0262758	0.861901
VLDL lipid species	LC-MS	VLDL	VLDL		PC O- 36:2	0.218985	0.0151861	0.0256989	0.931725
LDL lipid species	LC-MS	LDL	LDL		SM 38:2;O2	0.217473	-0.0428701	0.0282165	0.814639
VLDL lipid species	LC-MS	VLDL	VLDL		PC O- 34:0	0.217011	-0.0272921	0.0269345	0.881778
VLDL lipid species	LC-MS	VLDL	VLDL		PC O- 32:1b	0.216841	0.0652978	0.0265683	0.668265
HDL lipid species	LC-MS	HDL	HDL		SE 45:3a	0.21681	0.159925	0.0574449	0.269716
HDL lipid species	LC-MS	HDL	HDL		SM 35:1;O2	0.216405	0.111635	0.0577594	0.482935
VLDL lipid species	LC-MS	VLDL	VLDL		SM 36:0;O2	0.215205	0.0552083	0.0277127	0.737325
LDL lipid species	LC-MS	LDL	LDL		PC 38:1	0.214966	-0.0419523	0.0304118	0.822382
LDL lipid species	LC-MS	LDL	LDL		SM 37:0;O2	0.214542	-0.0407222	0.0307264	0.827046
VLDL lipid species	LC-MS	VLDL	VLDL		SM 38:2;O2	0.214064	0.0258841	0.028677	0.884226
VLDL lipid species	LC-MS	VLDL	VLDL		SE 43:2	0.21379	0.0131243	0.0288909	0.940592
HDL lipid species	LC-MS	HDL	HDL		TAG 56:5a	0.212638	-0.076597	0.0630847	0.660315
HDL lipid species	LC-MS	HDL	HDL		TAG 58:7b	0.211763	0.0472008	0.0642572	0.822382
VLDL lipid species	LC-MS	VLDL	VLDL		SE 45:3a	0.210725	-0.0385959	0.0315674	0.835239
HDL lipid species	LC-MS	HDL	HDL		PC O- 34:1a	0.209034	0.107504	0.0685289	0.502443
Plasma Lipids	Gas chromatography	plasma			FA 14:1n-5	0.206611	0.00723529	0.0374904	0.968573
LDL lipid species	LC-MS	LDL	LDL		PC 38:4b	0.205989	0.0222323	0.0399385	0.907501
LDL lipid species	LC-MS	LDL	LDL		PC O- 38:4a	0.203895	0.11934	0.0420927	0.383804
HDL lipid species	LC-MS	HDL	HDL		SE 47:5	0.203226	0.0928828	0.0778757	0.579191
VLDL lipid species	LC-MS	VLDL	VLDL		SE 47:3	0.202618	-0.136639	0.0405104	0.281612
LDL lipid species	LC-MS	LDL	LDL		PC 40 6b	0.20201	0.0993059	0.0440536	0.480364
LDL lipid species	LC-MS	LDL	LDL		PC 34:0	0.201998	-0.0317009	0.0440536	0.861901
VLDL lipid species	LC-MS	VLDL	VLDL		PC O- 40 5	0.201309	0.0600886	0.0420927	0.700281
Lipoproteins	NMR-spectroscopy	plasma	VLDL	XXL	XXL-VLDL-particles	0.200993	-0.0442362	0.0454829	0.805657
HDL lipid species	LC-MS	HDL	HDL		SM 41:0;O2	0.200947	0.0412665	0.0835177	0.840673
VLDL lipid species	LC-MS	VLDL	VLDL		SM 36:2;O2	0.200915	0.126954	0.0422955	0.333777
HDL lipid species	LC-MS	HDL	HDL		TAG 54:5b	0.200455	-0.0519031	0.0829692	0.795729
LDL lipid species	LC-MS	LDL	LDL		SM 36:0;O2	0.199698	0.0843517	0.0479051	0.565763
VLDL lipid species	LC-MS	VLDL	VLDL		PC 40 5c	0.199382	0.0874696	0.0440536	0.537626
LDL lipid species	LC-MS	LDL	LDL		SE 47:4	0.199137	0.100771	0.0478605	0.470907
HDL lipid species	LC-MS	HDL	HDL		SM 44:3;O2	0.198989	-0.146386	0.085629	0.331686
Lipoproteins	NMR-spectroscopy	plasma	VLDL	M	M-VLDL-TG	0.19852	-0.0134655	0.0485182	0.94028
Plasma metabolites	NMR-spectroscopy	plasma			Leucine	0.197795	-0.0229187	0.0495994	0.906717
Lipoproteins	NMR-spectroscopy	plasma	VLDL	XXL	XXL-VLDL-CE	0.197579	-0.138264	0.0497236	0.282237
LDL lipid species	LC-MS	LDL	LDL		PC 39:4	0.196946	-0.0730994	0.0509813	0.631176
LDL lipid species	LC-MS	LDL	LDL		SE 45:4	0.196654	-0.0564937	0.0504525	0.732334
LDL lipid species	LC-MS	LDL	LDL		SE 45:2a	0.195235	-0.057236	0.052653	0.727021
Lipoproteins	NMR-spectroscopy	plasma	VLDL	L	L-VLDL-TG	0.195123	0.0059808	0.0527265	0.972569
LDL lipid species	LC-MS	LDL	LDL		SM 36:1;O2	0.192709	0.0775074	0.0560675	0.610205
Plasma Lipids	NMR-spectroscopy	plasma			Linoleic acid	0.192435	0.0437859	0.0563178	0.807221
VLDL lipid species	LC-MS	VLDL	VLDL		PC O- 36:1b	0.192239	0.103983	0.0529636	0.445521
LDL lipid species	LC-MS	LDL	LDL		SM 41:0;O2	0.19125	-0.0874162	0.0586165	0.546742
Lipoproteins	NMR-spectroscopy	plasma	IDL		IDL-TG	0.189809	-0.131165	0.0598677	0.324737
Plasma Lipids	NMR-spectroscopy	plasma			SAFA	0.188849	0.0160413	0.0616229	0.931725
HDL lipid species	LC-MS	HDL	HDL		SM 38:2;O2	0.1876	0.139035	0.10814	0.365754
LDL lipid species	LC-MS	LDL	LDL		PC O- 38 5c	0.186621	0.0807893	0.0663964	0.587416
HDL lipid species	LC-MS	HDL	HDL		SM 42:3;O2	0.185607	0.00610767	0.111886	0.97612
VLDL lipid species	LC-MS	VLDL	VLDL		PC O- 32:0	0.185582	-0.0216758	0.0628426	0.907501
LDL lipid species	LC-MS	LDL	LDL		PC O- 38 5a	0.18458	0.0548548	0.0685568	0.743439
HDL lipid species	LC-MS	HDL	HDL		LPC 18:0	0.18436	0.248908	0.113999	0.0600011
LDL lipid species	LC-MS	LDL	LDL		LPC 22 5	0.183548	-0.0393557	0.0753701	0.835691
LDL lipid species	LC-MS	LDL	LDL		PC O- 36:2a	0.183443	-0.0655053	0.0707365	0.672526
LDL lipid species	LC-MS	LDL	LDL		PC O- 36:3b	0.182957	0.0695774	0.0713711	0.64651
LDL lipid species	LC-MS	LDL	LDL		PC O- 36:2b	0.181072	0.0493989	0.0785812	0.783848
Plasma Lipids	NMR-spectroscopy	plasma			Total-FA	0.179857	-0.0207265	0.0775059	0.912348
Plasma Lipids	NMR-spectroscopy	plasma			n-6 PUFA	0.17978	0.0476825	0.0775059	0.783848
HDL lipid species	LC-MS	HDL	HDL		TAG 56:7b	0.178852	0.0845516	0.127806	0.621827
HDL lipid species	LC-MS	HDL	HDL		SM 39:2;O2	0.178341	0.192789	0.128964	0.168298
LDL lipid species	LC-MS	LDL	LDL		SM 36:2;O2	0.175492	0.117059	0.0859074	0.391407
VLDL lipid species	LC-MS	VLDL	VLDL		SM 37:1;O2	0.175264	0.0732324	0.0820841	0.623572
VLDL lipid species	LC-MS	VLDL	VLDL		PC 40:4	0.175139	0.0799246	0.0832257	0.585653
LDL lipid species	LC-MS	LDL	LDL		SM 44:1;O2	0.174372	-0.0158972	0.106709	0.931725
HDL lipid species	LC-MS	HDL	HDL		SM 36:0;O2	0.173789	0.123089	0.140611	0.428364
VLDL lipid species	LC-MS	VLDL	VLDL		TAG 53:1	0.173219	0.14373	0.0859074	0.253432
Plasma Lipids	Gas chromatography	plasma			FA 15:0ai	0.171432	0.0398283	0.0927923	0.831671
LDL lipid species	LC-MS	LDL	LDL		PC O- 34:1b	0.170938	-0.0130394	0.0963718	0.941995
Clinical	Clinical				Weight	0.170436	0.108295	0.0927141	0.425134
LDL lipid species	LC-MS	LDL	LDL		PC O- 36:2	0.169982	-0.0286788	0.0994957	0.879713
HDL lipid species	LC-MS	HDL	HDL		TAG 58:8a	0.169334	-0.255915	0.152587	0.0521661
LDL lipid species	LC-MS	LDL	LDL		CER 36:1;O2	0.169321	0.127939	0.184177	0.442652
LDL lipid species	LC-MS	LDL	LDL		LPC 18 3	0.168034	0.120422	0.102966	0.380626
VLDL lipid species	LC-MS	VLDL	VLDL		PC 39:4	0.166627	0.0201422	0.135173	0.921321
Plasma Lipids	Gas chromatography	plasma			FA 18:0i	0.165154	0.0569513	0.106709	0.727021
LDL lipid species	LC-MS	LDL	LDL		SM 44:3;O2	0.164919	-0.109876	0.11358	0.428189
Lipoproteins	NMR-spectroscopy	plasma	VLDL	Other	VLDL-TG	0.164752	-0.0294817	0.110291	0.876714
HDL lipid species	LC-MS	HDL	HDL		SM 41:2;O2	0.164295	0.155952	0.169252	0.285723
Inflammation	NMR-spectroscopy	plasma			GlycA	0.164189	-0.0860159	0.111674	0.551167
Lipoproteins	NMR-spectroscopy	plasma	VLDL	XL	XL-VLDL-TG	0.163981	-0.0150812	0.111886	0.931725
Plasma Lipids	Gas chromatography	plasma			FA 24:0	0.163532	0.0574492	0.1104	0.724238
Plasma Lipids	NMR-spectroscopy	plasma			MUFA	0.162871	-0.0779798	0.113999	0.606027
HDL lipid species	LC-MS	HDL	HDL		PC O- 36:1	0.161995	0.227576	0.176098	0.0904136
Plasma Lipids	Gas chromatography	plasma			FA 22:4n-6	0.161778	0.0746943	0.113999	0.616651
HDL lipid species	LC-MS	HDL	HDL		TAG 54:6b	0.16099	-0.129586	0.178591	0.40564
LDL lipid species	LC-MS	LDL	LDL		PC O- 38:3	0.160755	-0.0359581	0.122716	0.84355
LDL lipid species	LC-MS	LDL	LDL		PC 40 6	0.159659	0.0883527	0.122716	0.539511
HDL lipid species	LC-MS	HDL	HDL		TAG 49:1	0.158617	0.00174158	0.186144	0.992502
LDL lipid species	LC-MS	LDL	LDL		SM 40:3;O2	0.157958	-0.155454	0.127806	0.216304
Clinical	Clinical				Blood pressure (diastolic)	0.156882	-0.188812	0.124647	0.10858
LDL lipid species	LC-MS	LDL	LDL		PC O- 38 5	0.156215	0.0865365	0.132886	0.549842
HDL lipid species	LC-MS	HDL	HDL		PC O- 38:4	0.155223	0.238276	0.197947	0.0718858
VLDL lipid species	LC-MS	VLDL	VLDL		PC 38:4	0.154487	0.145195	0.131713	0.248547
LDL lipid species	LC-MS	LDL	LDL		PC 38:4	0.153165	0.023929	0.141472	0.900401
Plasma Lipids	Gas chromatography	plasma			FA 15:0	0.152508	0.0387585	0.140466	0.835239
LDL lipid species	LC-MS	LDL	LDL		PC O- 36:4	0.151731	0.0861624	0.145316	0.551167
LDL lipid species	LC-MS	LDL	LDL		SE 43 3	0.151623	0.0974916	0.14549	0.48542
Plasma Lipids	NMR-spectroscopy	plasma			PUFA	0.151353	-0.00468708	0.145855	0.976671
LDL lipid species	LC-MS	LDL	LDL		LPC 15:0	0.151234	-0.0348158	0.257756	0.881316
HDL lipid species	LC-MS	HDL	HDL		TAG 58:6	0.151189	-0.239301	0.211573	0.0703458
VLDL lipid species	LC-MS	VLDL	VLDL		TAG 51:0	0.150196	0.148088	0.144029	0.238496
Plasma metabolites	NMR-spectroscopy	plasma			Isoleucine	0.150153	-0.0439054	0.150333	0.806751
Plasma Lipids	NMR-spectroscopy	plasma			Triglyceride/Phosphoglyceride ratio	0.149471	-0.134554	0.152587	0.302354
VLDL lipid species	LC-MS	VLDL	VLDL		PC O- 36:3b	0.149453	0.146282	0.145732	0.245896
LDL lipid species	LC-MS	LDL	LDL		TAG 50:0	0.148592	-0.00868584	0.155947	0.959517
Lipoproteins	NMR-spectroscopy	plasma	VLDL	XS	XS-VLDL-TG	0.147635	-0.11222	0.15888	0.414455
LDL lipid species	LC-MS	LDL	LDL		PC O- 32:1b	0.147512	0.0748101	0.159131	0.619972
HDL lipid species	LC-MS	HDL	HDL		PC 38:3	0.147511	0.177309	0.224491	0.212938
VLDL lipid species	LC-MS	VLDL	VLDL		CER 42:1;O2	0.146508	0.142175	0.156005	0.258526
HDL lipid species	LC-MS	HDL	HDL		SM 42:4;O2	0.146045	-0.00255566	0.228811	0.987193
LDL lipid species	LC-MS	LDL	LDL		SE 47:2	0.144898	0.0238017	0.169614	0.900671
HDL lipid species	LC-MS	HDL	HDL		SE 45:3b	0.144458	0.140274	0.233796	0.361839
Plasma Lipids	NMR-spectroscopy	plasma			Total-TG	0.14386	-0.0441195	0.172812	0.805668
Plasma Lipids	NMR-spectroscopy	plasma			Total-PL	0.142773	0.0939093	0.176872	0.506493
LDL lipid species	LC-MS	LDL	LDL		SM 35:1;O2	0.142214	0.0448386	0.178591	0.802381
Lipoproteins	NMR-spectroscopy	plasma	VLDL	XXL	XXL-VLDL-PL	0.14216	-0.0898141	0.178591	0.532484
VLDL lipid species	LC-MS	VLDL	VLDL		SM 41:0;O2	0.142139	-0.054535	0.212495	0.772325
HDL lipid species	LC-MS	HDL	HDL		TAG 58:9b	0.141849	-0.102911	0.243647	0.526027
LDL lipid species	LC-MS	LDL	LDL		SM 42:0;O2	0.141396	-0.015623	0.181156	0.931725
LDL lipid species	LC-MS	LDL	LDL		PC 33:1	0.141273	-0.0653222	0.181433	0.672526
LDL lipid species	LC-MS	LDL	LDL		LPC 18:0	0.140559	0.0333436	0.184177	0.855001
HDL lipid species	LC-MS	HDL	HDL		TAG 53:4	0.140091	-0.0166827	0.249007	0.931725
HDL lipid species	LC-MS	HDL	HDL		TAG 58:7a	0.139994	-0.296141	0.249144	0.022579
HDL lipid species	LC-MS	HDL	HDL		TAG 49:0	0.138771	0.0427659	0.252459	0.835917
LDL lipid species	LC-MS	LDL	LDL		PC 37:3	0.138327	0.0895404	0.192732	0.533675
LDL lipid species	LC-MS	LDL	LDL		SE 44 3	0.137953	0.0753461	0.193623	0.616651
Plasma Lipids	Gas chromatography	plasma			FA 18 3n-6	0.135624	-0.0127529	0.199812	0.942199
LDL lipid species	LC-MS	LDL	LDL		PC 40 5b	0.135126	-0.0732272	0.205514	0.629523
VLDL lipid species	LC-MS	VLDL	VLDL		SM 42:1;O2	0.133889	-0.0580351	0.203442	0.717356
LDL lipid species	LC-MS	LDL	LDL		PC O- 36:4b	0.133727	0.102252	0.210422	0.462978
HDL lipid species	LC-MS	HDL	HDL		PC 35:1	0.132396	0.109497	0.278033	0.493028
HDL lipid species	LC-MS	HDL	HDL		SM 40:3;O2	0.132202	0.0798048	0.278033	0.643311
VLDL lipid species	LC-MS	VLDL	VLDL		PC 40 5b	0.131521	-0.00393266	0.211847	0.978301
LDL lipid species	LC-MS	LDL	LDL		PC 37:2	0.130403	-0.0581479	0.224014	0.72333
HDL lipid species	LC-MS	HDL	HDL		SE 45:1	0.12871	0.167135	0.289291	0.247387
VLDL lipid species	LC-MS	VLDL	VLDL		PC O- 36:2b	0.128474	0.219665	0.224491	0.0570155
VLDL lipid species	LC-MS	VLDL	VLDL		SM 35:1;O2	0.128221	0.0898875	0.225269	0.523204
LDL lipid species	LC-MS	LDL	LDL		TAG 53:2	0.128023	-0.126314	0.232207	0.346085
LDL lipid species	LC-MS	LDL	LDL		PC O- 34:2b	0.126971	0.0680561	0.236328	0.657292
VLDL lipid species	LC-MS	VLDL	VLDL		TAG 56:6b	0.12633	0.205929	0.232207	0.0763374
Plasma Lipids	Gas chromatography	plasma			FA 22:0	0.124948	0.0370723	0.240764	0.835917
HDL lipid species	LC-MS	HDL	HDL		TAG 56:8b	0.124134	0.107237	0.306786	0.503549
VLDL lipid species	LC-MS	VLDL	VLDL		PC O- 34:2b	0.123553	0.121532	0.243603	0.36448
VLDL lipid species	LC-MS	VLDL	VLDL		PC O- 34:1b	0.123151	0.0612193	0.244656	0.695178
Lipoproteins	NMR-spectroscopy	plasma	VLDL	XXL	XXL-VLDL-C	0.122459	-0.103044	0.252459	0.459336
LDL lipid species	LC-MS	LDL	LDL		PC O- 32:0	0.121881	0.0123993	0.253748	0.944912
Plasma Lipids	Gas chromatography	plasma			FA 18:1n-5	0.121572	-0.050101	0.252459	0.775237
LDL lipid species	LC-MS	LDL	LDL		SM 40:0;O2	0.121437	0.179518	0.255996	0.139537
VLDL lipid species	LC-MS	VLDL	VLDL		PC 40 5	0.121376	0.0440646	0.251299	0.803359
HDL lipid species	LC-MS	HDL	HDL		SM 39:1;O2	0.119897	0.186993	0.328073	0.180788
LDL lipid species	LC-MS	LDL	LDL		SE 46:3	0.118811	-0.0692843	0.267666	0.648025
VLDL lipid species	LC-MS	VLDL	VLDL		CER 40:1;O2	0.118326	0.110427	0.262637	0.415394
Plasma Lipids	Gas chromatography	plasma			FA 16:1n-7	0.118081	0.072153	0.26753	0.631238
HDL lipid species	LC-MS	HDL	HDL		TAG 55:3	0.117891	-0.0328135	0.350048	0.881316
LDL lipid species	LC-MS	LDL	LDL		PC 40 5	0.117793	-0.0264894	0.273532	0.884226
VLDL lipid species	LC-MS	VLDL	VLDL		SE 41:1	0.115979	0.0495209	0.274126	0.775237
LDL lipid species	LC-MS	LDL	LDL		TAG 51;2	0.115595	-0.11725	0.281457	0.390498
HDL lipid species	LC-MS	HDL	HDL		TAG 55:4	0.115103	-0.127696	0.34861	0.414455
HDL lipid species	LC-MS	HDL	HDL		SE 45:4	0.114867	0.199609	0.347294	0.150051
Lipoproteins	NMR-spectroscopy	plasma	VLDL	XXL	XXL-VLDL-lipid	0.114126	0.0116396	0.287252	0.950237
VLDL lipid species	LC-MS	VLDL	VLDL		PC O- 34:1a	0.113405	0.0526109	0.284664	0.755374
Plasma Lipids	Gas chromatography	plasma			FA 20:4n 6	0.113195	0.146796	0.287429	0.247138
Lipoproteins	ELISA	plasma	Lp(a)	Other	LP(a)	0.112718	-0.0635016	0.287252	0.675633
LDL lipid species	LC-MS	LDL	LDL		SE 49:6a	0.111435	0.0181487	0.29907	0.924071
LDL lipid species	LC-MS	LDL	LDL		SM 34:2;O2	0.11118	-0.0212336	0.300333	0.909889
LDL lipid species	LC-MS	LDL	LDL		PC O- 36:4a	0.110956	0.112235	0.300997	0.414455
VLDL lipid species	LC-MS	VLDL	VLDL		PC O- 36:2a	0.109059	0.0570466	0.302272	0.724238
Plasma metabolites	NMR-spectroscopy	plasma			Lactate	0.108249	-0.132087	0.313688	0.318361
Lipoproteins	NMR-spectroscopy	plasma	VLDL	S	S-VLDL-TG	0.108111	-0.0607874	0.314211	0.700281
Plasma metabolites	NMR-spectroscopy	plasma			Tyrosine	0.105639	-0.0464852	0.328572	0.790857
HDL lipid species	LC-MS	HDL	HDL		TAG 52:2	0.105584	0.0863701	0.394062	0.614598
Clinical	Clinical				Subject	0.105462	-0.195694	0.321495	0.0940749
HDL lipid species	LC-MS	HDL	HDL		TAG 58:8b	0.10509	0.0333087	0.395308	0.876889
LDL lipid species	LC-MS	LDL	LDL		PC O- 34:1a	0.104887	0.0374291	0.33252	0.835917
LDL lipid species	LC-MS	LDL	LDL		PC 36 6	0.104618	-0.00972691	0.334798	0.955704
Plasma metabolites	NMR-spectroscopy	plasma			Citrate	0.104563	-0.0399877	0.333926	0.831671
Plasma Lipids	Gas chromatography	plasma			DMA 20:0	0.103714	0.0147408	0.333995	0.931725
LDL lipid species	LC-MS	LDL	LDL		TAG 54:2	0.103406	-0.0989434	0.33775	0.482766
LDL lipid species	LC-MS	LDL	LDL		PC 36:2	0.10282	0.0486754	0.34059	0.783848
VLDL lipid species	LC-MS	VLDL	VLDL		PC O- 36:4b	0.102762	-0.155404	0.334914	0.208368
HDL lipid species	LC-MS	HDL	HDL		TAG 56:4a	0.102263	-0.124758	0.408735	0.423318
HDL lipid species	LC-MS	HDL	HDL		SM 34:0;O2	0.101591	0.172522	0.411563	0.227349
VLDL lipid species	LC-MS	VLDL	VLDL		PC O- 38:3	0.101266	-0.00515514	0.341589	0.97612
LDL lipid species	LC-MS	LDL	LDL		PC 38:2	0.0999666	0.00988316	0.35361	0.955704
HDL lipid species	LC-MS	HDL	HDL		TAG 55:5	0.0997598	0.036075	0.418455	0.861901
VLDL lipid species	LC-MS	VLDL	VLDL		SM 44:3;O2	0.0993559	-0.112159	0.350048	0.408157
LDL lipid species	LC-MS	LDL	LDL		PC 40 5c	0.0988137	0.0553715	0.360163	0.741453
HDL lipid species	LC-MS	HDL	HDL		TAG 58:9a	0.0983747	-0.0223084	0.425724	0.918512
HDL lipid species	LC-MS	HDL	HDL		TAG 53:5	0.0974755	-0.0433693	0.428163	0.835691
LDL lipid species	LC-MS	LDL	LDL		PC 40:8	0.0971249	-0.049304	0.382852	0.783848
VLDL lipid species	LC-MS	VLDL	VLDL		PC 38:4b	0.0962731	0.190067	0.367282	0.105479
VLDL lipid species	LC-MS	VLDL	VLDL		SM 40:3;O2	0.0958144	0.134235	0.369817	0.29315
HDL lipid species	LC-MS	HDL	HDL		TAG 54:7b	0.0953856	-0.0969087	0.438097	0.55439
LDL lipid species	LC-MS	LDL	LDL		TAG 56:5c	0.0950116	-0.0239058	0.382852	0.900401
LDL lipid species	LC-MS	LDL	LDL		TAG 51:1	0.0949653	-0.0760035	0.382852	0.6155
HDL lipid species	LC-MS	HDL	HDL		SM 31:1;O2	0.0936729	0.0153588	0.451248	0.94028
VLDL lipid species	LC-MS	VLDL	VLDL		CER 36:1;O2	0.0931739	0.153101	0.414813	0.253286
HDL lipid species	LC-MS	HDL	HDL		SM 40:0;O2	0.0916595	0.134762	0.457497	0.385702
Plasma Lipids	Gas chromatography	plasma			FA 17:0	0.0908542	0.0644365	0.402041	0.674298
LDL lipid species	LC-MS	LDL	LDL		TAG 52:1	0.0902301	0.00312922	0.408735	0.982727
VLDL lipid species	LC-MS	VLDL	VLDL		TAG 54:1	0.0901501	0.171755	0.402262	0.157675
VLDL lipid species	LC-MS	VLDL	VLDL		SE 46:2	0.0897874	-0.113974	0.404169	0.399442
HDL lipid species	LC-MS	HDL	HDL		TAG 50:4b	0.0896749	0.0569415	0.468723	0.775237
VLDL lipid species	LC-MS	VLDL	VLDL		PC 37:2	0.0896025	0.00357708	0.404674	0.980308
LDL lipid species	LC-MS	LDL	LDL		PC O- 36:3	0.0892391	0.0611884	0.41336	0.700281
HDL lipid species	LC-MS	HDL	HDL		TAG 54:6a	0.089035	-0.161124	0.471681	0.264833
LDL lipid species	LC-MS	LDL	LDL		PC 39:6	0.0886722	0.110163	0.415899	0.423221
LDL lipid species	LC-MS	LDL	LDL		SE 49:6b	0.0884216	0.114408	0.417252	0.40564
Lipoproteins	NMR-spectroscopy	plasma	HDL	XL	XL-HDL-FC	0.087982	0.0530039	0.418455	0.756366
HDL lipid species	LC-MS	HDL	HDL		TAG 50:3	0.0871233	0.0239366	0.483035	0.910076
LDL lipid species	LC-MS	LDL	LDL		TAG 53:1	0.0869139	-0.0618421	0.425492	0.696795
HDL lipid species	LC-MS	HDL	HDL		TAG 48:2	0.0865563	0.0172052	0.486543	0.931725
VLDL lipid species	LC-MS	VLDL	VLDL		SM 34:1;O2	0.0865019	0.0517735	0.420248	0.759064
LDL lipid species	LC-MS	LDL	LDL		TAG 55:3	0.0858303	-0.237483	0.428781	0.0425752
VLDL lipid species	LC-MS	VLDL	VLDL		SE 49:6b	0.0853392	0.063639	0.426673	0.675633
VLDL lipid species	LC-MS	VLDL	VLDL		TAG 51:1	0.0850725	0.168736	0.426673	0.166309
LDL lipid species	LC-MS	LDL	LDL		PC 40 3	0.0839446	-0.00826308	0.442806	0.961197
LDL lipid species	LC-MS	LDL	LDL		SM 31:1;O2	0.0838239	-0.0294847	0.486622	0.883729
LDL lipid species	LC-MS	LDL	LDL		TAG 53:3	0.0828804	-0.165201	0.445714	0.180788
VLDL lipid species	LC-MS	VLDL	VLDL		PC 40 3	0.0825909	-0.0685888	0.451661	0.658402
VLDL lipid species	LC-MS	VLDL	VLDL		SM 34:2;O2	0.081595	0.0807208	0.446511	0.579202
HDL lipid species	LC-MS	HDL	HDL		TAG 52:4	0.0804972	-0.0115592	0.522712	0.955704
HDL lipid species	LC-MS	HDL	HDL		LPC 18:1	0.0798249	0.215304	0.524624	0.111107
VLDL lipid species	LC-MS	VLDL	VLDL		SE 44 3	0.079138	0.0381301	0.461486	0.835691
HDL lipid species	LC-MS	HDL	HDL		TAG 46:1	0.0786098	0.0110853	0.530786	0.955704
Lipoproteins	NMR-spectroscopy	plasma	HDL	S	S-HDL-TG	0.0782416	-0.0644218	0.472964	0.675633
Clinical	Clinical				Blood pressure (systolic)	0.0765659	-0.137021	0.477662	0.279522
HDL lipid species	LC-MS	HDL	HDL		TAG 49:3	0.076447	0.0570306	0.542388	0.775237
VLDL lipid species	LC-MS	VLDL	VLDL		PC 38:1	0.0760001	-0.0405542	0.486577	0.827046
HDL lipid species	LC-MS	HDL	HDL		TAG 56:9b	0.0755317	-0.0471968	0.547744	0.822382
Plasma Lipids	Gas chromatography	plasma			FA 20:3n-6	0.0750363	0.104716	0.490095	0.445521
VLDL lipid species	LC-MS	VLDL	VLDL		SM 35:2;O2	0.0746934	0.189064	0.489598	0.10813
VLDL lipid species	LC-MS	VLDL	VLDL		SM 42:4;O2	0.0744302	0.00475226	0.490291	0.976671
LDL lipid species	LC-MS	LDL	LDL		PC 35:2	0.0740693	0.0526646	0.500427	0.757961
LDL lipid species	LC-MS	LDL	LDL		SM 36:3;O2	0.0738219	-0.0504227	0.508505	0.77721
VLDL lipid species	LC-MS	VLDL	VLDL		SM 33:2;O2	0.0734986	0.0160105	0.503957	0.931725
LDL lipid species	LC-MS	LDL	LDL		PC 37:4	0.0728893	0.138237	0.50817	0.282237
VLDL lipid species	LC-MS	VLDL	VLDL		SE 45:2a	0.0711874	0.124849	0.512814	0.345533
Plasma Lipids	NMR-spectroscopy	plasma			Cholines	0.070888	0.0981028	0.52299	0.484057
HDL lipid species	LC-MS	HDL	HDL		TAG 52:5c	0.0696994	-0.036561	0.586032	0.858675
VLDL lipid species	LC-MS	VLDL	VLDL		PC 36:2	0.0694522	0.0922094	0.524624	0.508284
VLDL lipid species	LC-MS	VLDL	VLDL		PC 36:4a	0.0694522	0.0922094	0.524624	0.508284
LDL lipid species	LC-MS	LDL	LDL		SM 42:1;O2	0.0693417	0.0382447	0.530786	0.835691
HDL lipid species	LC-MS	HDL	HDL		TAG 54:5a	0.0690838	-0.123239	0.589281	0.428189
HDL lipid species	LC-MS	HDL	HDL		SM 36:3;O2	0.0683518	0.102636	0.595409	0.531806
LDL lipid species	LC-MS	LDL	LDL		TAG 56:2	0.0682968	-0.0734836	0.537069	0.627589
Clinical	Clinical				Height	0.0680056	0.0500941	0.532419	0.773916
HDL lipid species	LC-MS	HDL	HDL		TAG 58:10b	0.0678445	-0.0499995	0.596459	0.805668
LDL lipid species	LC-MS	LDL	LDL		PC 38 5a	0.0677569	-0.0582559	0.541333	0.722987
LDL lipid species	LC-MS	LDL	LDL		PC 33:3	0.0662449	0.122925	0.552268	0.370251
HDL lipid species	LC-MS	HDL	HDL		TAG 50:4a	0.0660948	-0.0116726	0.606667	0.955704
LDL lipid species	LC-MS	LDL	LDL		PC O- 40 6	0.0658293	0.0422686	0.558467	0.822382
Plasma Lipids	Gas chromatography	plasma			DMA 18:1n-7	0.0653819	0.167583	0.552268	0.170475
LDL lipid species	LC-MS	LDL	LDL		PC 38:7	0.0643938	0.0416524	0.606667	0.835917
HDL lipid species	LC-MS	HDL	HDL		TAG 52:6b	0.0638186	-0.0297	0.620691	0.884226
HDL lipid species	LC-MS	HDL	HDL		SM 33:2;O2	0.0637498	0.0372352	0.624821	0.857958
Ketone Bodies	NMR-spectroscopy	plasma			bOHbutyrate	0.0617779	-0.0218767	0.585634	0.907687
HDL lipid species	LC-MS	HDL	HDL		TAG 52:5a	0.0617773	-0.0316441	0.635916	0.881316
LDL lipid species	LC-MS	LDL	LDL		TAG 49:1	0.0617299	-0.0712528	0.584681	0.63835
HDL lipid species	LC-MS	HDL	HDL		SE 45:2b	0.0611212	0.16174	0.639616	0.262415
HDL lipid species	LC-MS	HDL	HDL		TAG 46:2	0.0597036	-0.00043742	0.65038	0.998721
HDL lipid species	LC-MS	HDL	HDL		TAG 50:1	0.0588369	0.067553	0.656492	0.710148
VLDL lipid species	LC-MS	VLDL	VLDL		SE 49:5	0.0584508	-0.0809413	0.599379	0.579191
LDL lipid species	LC-MS	LDL	LDL		SM 32:1;O2	0.0578121	0.0626441	0.609801	0.693026
VLDL lipid species	LC-MS	VLDL	VLDL		SM 34:0;O2	0.057281	0.166688	0.607963	0.170258
HDL lipid species	LC-MS	HDL	HDL		SE 47:4	0.0571196	0.204396	0.666327	0.135945
VLDL lipid species	LC-MS	VLDL	VLDL		TAG 52:1	0.0566161	0.190896	0.612558	0.104387
HDL lipid species	LC-MS	HDL	HDL		TAG 50:0	0.0562934	0.175336	0.669833	0.21823
Plasma Lipids	NMR-spectroscopy	plasma			Phosphoglycerides	0.0561579	0.0913546	0.621112	0.521704
HDL lipid species	LC-MS	HDL	HDL		TAG 55:7	0.0553213	0.107524	0.674259	0.502443
HDL lipid species	LC-MS	HDL	HDL		SM 32:2;O2	0.0541063	0.147945	0.682746	0.327313
HDL lipid species	LC-MS	HDL	HDL		PC 40:4	0.0528757	0.126266	0.693048	0.421799
LDL lipid species	LC-MS	LDL	LDL		SE 43:2	0.0521745	0.0739733	0.654221	0.624812
HDL lipid species	LC-MS	HDL	HDL		TAG 56:8a	0.0518544	-0.126264	0.693582	0.416584
Lipoproteins	NMR-spectroscopy	plasma	HDL	S	S-HDL-FC	0.0515807	0.083654	0.658245	0.567213
Plasma Lipids	NMR-spectroscopy	plasma			n-6/n-3 PUFA ratio	0.0500691	0.0479061	0.66752	0.783848
Lipoproteins	NMR-spectroscopy	plasma	HDL	XL	XL-HDL-TG	0.0493635	-0.00538503	0.670906	0.97612
HDL lipid species	LC-MS	HDL	HDL		PC 37:1	0.0492469	0.0482114	0.711739	0.819413
HDL lipid species	LC-MS	HDL	HDL		TAG 60:12a	0.0489868	-0.252873	0.711739	0.055844
Plasma Lipids	Gas chromatography	plasma			FA 18:1n-9	0.0484756	-0.00470692	0.674259	0.976671
LDL lipid species	LC-MS	LDL	LDL		LPC 22 6	0.0481133	0.134103	0.688717	0.327392
LDL lipid species	LC-MS	LDL	LDL		TAG 55:2	0.0479714	-0.0703332	0.680766	0.643311
HDL lipid species	LC-MS	HDL	HDL		SE 47:6a	0.0478609	-0.0166867	0.719509	0.931725
HDL lipid species	LC-MS	HDL	HDL		TAG 55:2	0.0476665	0.103709	0.719846	0.521318
LDL lipid species	LC-MS	LDL	LDL		TAG 51:5	0.0473622	-0.0863803	0.684744	0.549842
HDL lipid species	LC-MS	HDL	HDL		PC O- 32:1b	0.0468322	0.196531	0.725079	0.158944
HDL lipid species	LC-MS	HDL	HDL		TAG 51:4	0.0463218	-0.0207288	0.727487	0.924042
VLDL lipid species	LC-MS	VLDL	VLDL		PC O- 36:4	0.046116	0.264322	0.688717	0.0186944
Plasma Lipids	Gas chromatography	plasma			FA 20:0	0.0458584	0.0478151	0.693048	0.783848
VLDL lipid species	LC-MS	VLDL	VLDL		TAG 49:1	0.0453017	0.164311	0.693179	0.177101
VLDL lipid species	LC-MS	VLDL	VLDL		TAG 55:5	0.0452875	0.271883	0.693179	0.0155823
HDL lipid species	LC-MS	HDL	HDL		PC O- 40:4	0.0448303	-0.0415351	0.742811	0.841688
HDL lipid species	LC-MS	HDL	HDL		TAG 48:3	0.0447909	-0.0137382	0.737436	0.947027
VLDL lipid species	LC-MS	VLDL	VLDL		LPC 18:2	0.0443915	-0.0515441	0.69852	0.760811
LDL lipid species	LC-MS	LDL	LDL		SM 33:2;O2	0.0432958	-0.0489689	0.788152	0.841688
LDL lipid species	LC-MS	LDL	LDL		SE 45:5	0.041875	0.0923534	0.720624	0.514865
HDL lipid species	LC-MS	HDL	HDL		LPC 16:0	0.0416236	0.289333	0.759687	0.0256836
HDL lipid species	LC-MS	HDL	HDL		PC 36:1	0.0414616	0.143567	0.75971	0.345182
HDL lipid species	LC-MS	HDL	HDL		TAG 56:10a	0.0412915	-0.0103887	0.76033	0.956554
HDL lipid species	LC-MS	HDL	HDL		TAG 60:10b	0.0403033	-0.0106479	0.764289	0.955769
LDL lipid species	LC-MS	LDL	LDL		PC O- 36 5b	0.039758	0.136646	0.735853	0.291018
Lipoproteins	NMR-spectroscopy	plasma	HDL	S	S-HDL-particles	0.0397156	0.103781	0.735853	0.455468
HDL lipid species	LC-MS	HDL	HDL		PC O- 38:1	0.0378084	0.183303	0.779892	0.193269
LDL lipid species	LC-MS	LDL	LDL		SE 41:1	0.0373672	0.0180214	0.754364	0.924071
HDL lipid species	LC-MS	HDL	HDL		TAG 47:2	0.0372494	0.0820081	0.782686	0.631328
VLDL lipid species	LC-MS	VLDL	VLDL		TAG 49:0	0.0371698	0.138825	0.752524	0.270005
Plasma Lipids	Gas chromatography	plasma			FA 14:0	0.0369629	0.024051	0.755141	0.898751
HDL lipid species	LC-MS	HDL	HDL		SM 34:2;O2	0.0366095	0.120546	0.785479	0.441607
Plasma metabolites	NMR-spectroscopy	plasma			Alanine	0.0365844	-0.0373655	0.75971	0.835917
LDL lipid species	LC-MS	LDL	LDL		LPC 16:0	0.0361564	0.0336367	0.76033	0.853494
Plasma Lipids	NMR-spectroscopy	plasma			Phosphatidylcholines	0.0360677	0.108819	0.76033	0.428189
VLDL lipid species	LC-MS	VLDL	VLDL		PC 34:1	0.0356337	0.165193	0.76033	0.174163
LDL lipid species	LC-MS	LDL	LDL		PC O- 36:3a	0.0355077	0.0328936	0.76628	0.857958
LDL lipid species	LC-MS	LDL	LDL		LPC 18:1	0.0349688	0.0513747	0.768477	0.769019
VLDL lipid species	LC-MS	VLDL	VLDL		LPC 17:0	0.0339707	0.0157502	0.773789	0.931725
Lipoproteins	NMR-spectroscopy	plasma	VLDL	XXL	XXL-VLDL-FC	0.0334109	-0.0381676	0.779793	0.835691
VLDL lipid species	LC-MS	VLDL	VLDL		TAG 56:5b	0.0330131	0.267133	0.779793	0.0174146
LDL lipid species	LC-MS	LDL	LDL		TAG 51:0	0.0328441	0.0397293	0.782686	0.832455
LDL lipid species	LC-MS	LDL	LDL		SE 45:3a	0.0319533	0.166188	0.787958	0.178013
VLDL lipid species	LC-MS	VLDL	VLDL		PC 32:0	0.031886	0.0747489	0.785479	0.616221
LDL lipid species	LC-MS	LDL	LDL		PC 39 5	0.0317914	-0.00325647	0.788152	0.982295
HDL lipid species	LC-MS	HDL	HDL		TAG 50:5a	0.031239	-0.0215875	0.816964	0.921283
Plasma Lipids	Gas chromatography	plasma			FA 20:4n-3	0.0306697	0.0465306	0.794368	0.790206
VLDL lipid species	LC-MS	VLDL	VLDL		PC O- 38 5b	0.030069	0.177823	0.796906	0.136939
VLDL lipid species	LC-MS	VLDL	VLDL		PC 28:1	0.0298857	-0.184884	0.83169	0.203536
VLDL lipid species	LC-MS	VLDL	VLDL		SM 33:1;O2	0.0294361	0.212415	0.800446	0.0659924
LDL lipid species	LC-MS	LDL	LDL		PC 36:4b	0.0291577	0.0664192	0.805132	0.667921
Lipoproteins	NMR-spectroscopy	plasma	VLDL	XXL	XXL-VLDL-TG	0.0288261	0.0315602	0.807002	0.862416
Plasma metabolites	NMR-spectroscopy	plasma			Creatinine	0.0281589	-0.0272414	0.811494	0.883365
VLDL lipid species	LC-MS	VLDL	VLDL		PC 38 5a	0.0278324	0.111263	0.811494	0.413251
Plasma Lipids	Gas chromatography	plasma			FA 15:0i	0.0267051	0.200974	0.821979	0.0877918
HDL lipid species	LC-MS	HDL	HDL		TAG 47:1	0.0259576	0.0771722	0.847294	0.657292
Plasma Lipids	Gas chromatography	plasma			FA 16:0	0.0257352	0.060668	0.829549	0.700281
LDL lipid species	LC-MS	LDL	LDL		PC 37:6	0.0256339	0.099684	0.831778	0.480364
Ketone Bodies	NMR-spectroscopy	plasma			Acetoacetate	0.0252245	0.0653646	0.833509	0.672526
LDL lipid species	LC-MS	LDL	LDL		PC 34 4	0.0249686	0.0544211	0.835468	0.748176
Plasma Lipids	Gas chromatography	plasma			FA 18:1n-7	0.0238621	0.0195292	0.841788	0.918512
Lipoproteins	NMR-spectroscopy	plasma	HDL	S	S-HDL-C	0.023362	0.111645	0.845184	0.416584
VLDL lipid species	LC-MS	VLDL	VLDL		PC O- 32:1a	0.0228544	0.0943731	0.845184	0.498534
Clinical	Clinical				Glucose	0.0216477	-0.01868	0.85367	0.921283
HDL lipid species	LC-MS	HDL	HDL		PC 38:2	0.0210001	0.202064	0.878366	0.143343
HDL lipid species	LC-MS	HDL	HDL		SM 33:1;O2	0.0209839	-0.0442685	0.878366	0.835239
HDL lipid species	LC-MS	HDL	HDL		TAG 54:3	0.020749	0.0116159	0.878366	0.955704
Plasma Lipids	Gas chromatography	plasma			FA 18:0	0.0203342	0.0934313	0.866096	0.505617
VLDL lipid species	LC-MS	VLDL	VLDL		TAG 55:2	0.0197183	0.204925	0.868675	0.0787006
VLDL lipid species	LC-MS	VLDL	VLDL		SE 42:1	0.0196365	-0.0293865	0.868752	0.875031
VLDL lipid species	LC-MS	VLDL	VLDL		TAG 56:9b	0.0185627	0.110891	0.877334	0.414455
VLDL lipid species	LC-MS	VLDL	VLDL		TAG 49:2	0.0182249	0.192074	0.878366	0.101668
VLDL lipid species	LC-MS	VLDL	VLDL		SM 32:1;O2	0.018136	0.125681	0.878366	0.340146
LDL lipid species	LC-MS	LDL	LDL		LPC 20 4	0.0177036	0.0733067	0.882872	0.631176
HDL lipid species	LC-MS	HDL	HDL		TAG 52:3	0.0171282	0.0227337	0.899107	0.917072
LDL lipid species	LC-MS	LDL	LDL		TAG 51:3	0.0165753	-0.117869	0.891249	0.388859
Plasma metabolites	NMR-spectroscopy	plasma			Albumin	0.0165059	0.0707573	0.891249	0.640528
HDL lipid species	LC-MS	HDL	HDL		PC 37:3	0.0162604	0.148282	0.905011	0.327392
LDL lipid species	LC-MS	LDL	LDL		TAG 55:5	0.0162013	-0.065274	0.89351	0.672526
Plasma Lipids	NMR-spectroscopy	plasma			n-3 PUFA	0.0158311	-0.0339452	0.895658	0.852873
Plasma Lipids	Gas chromatography	plasma			FA 12:0	0.0157846	-0.0373	0.895658	0.835917
Plasma Lipids	Gas chromatography	plasma			FA 18:2n-6	0.0153959	0.0290374	0.898147	0.876889
LDL lipid species	LC-MS	LDL	LDL		SE 47:3	0.0146743	-0.0722053	0.901774	0.631388
HDL lipid species	LC-MS	HDL	HDL		TAG 46:3	0.0127621	0.0470753	0.929406	0.822382
VLDL lipid species	LC-MS	VLDL	VLDL		PC O- 36:3	0.0127597	0.198105	0.917403	0.090782
HDL lipid species	LC-MS	HDL	HDL		PC O- 36:2a	0.0125839	0.271524	0.930176	0.0400614
VLDL lipid species	LC-MS	VLDL	VLDL		TAG 47:0	0.0117108	0.182847	0.925587	0.123114
VLDL lipid species	LC-MS	VLDL	VLDL		PC O- 38:4a	0.0113552	0.112205	0.927591	0.408157
LDL lipid species	LC-MS	LDL	LDL		PC 35:3	0.0108645	0.0576235	0.930774	0.725739
LDL lipid species	LC-MS	LDL	LDL		SM 38:0;O2	0.0107951	0.152391	0.930774	0.227349
VLDL lipid species	LC-MS	VLDL	VLDL		TAG 53:2	0.0107543	0.21647	0.930774	0.060805
HDL lipid species	LC-MS	HDL	HDL		TAG 55:6	0.0101214	0.0708093	0.945856	0.694011
VLDL lipid species	LC-MS	VLDL	VLDL		PC 40 6	0.00803416	0.196914	0.951329	0.0923533
HDL lipid species	LC-MS	HDL	HDL		TAG 60:10a	0.00754547	-0.127273	0.961639	0.414455
HDL lipid species	LC-MS	HDL	HDL		TAG 50:5b	0.00749687	-0.0433126	0.961639	0.835691
Lipoproteins	NMR-spectroscopy	plasma	HDL	S	S-HDL-CE	0.00718578	0.117788	0.957574	0.388859
Plasma metabolites	NMR-spectroscopy	plasma			Phenylalanine	0.00641071	0.0606833	0.962778	0.700281
HDL lipid species	LC-MS	HDL	HDL		PC O- 38:5c	0.00566619	0.371142	0.974217	0.00380324
VLDL lipid species	LC-MS	VLDL	VLDL		PC 31:0	0.00469534	0.119587	0.975077	0.375171
HDL lipid species	LC-MS	HDL	HDL		TAG 58:2	0.00462935	0.243222	0.980721	0.0660076
HDL lipid species	LC-MS	HDL	HDL		LPC 16:1	0.00382016	0.283779	0.98533	0.0667383
LDL lipid species	LC-MS	LDL	LDL		PC O- 38 5b	0.00375774	0.115212	0.982256	0.400978
HDL lipid species	LC-MS	HDL	HDL		TAG 47:0	0.00367351	0.104831	0.98533	0.514561
LDL lipid species	LC-MS	LDL	LDL		TAG 52:5b	0.00317933	-0.126401	0.98533	0.346085
LDL lipid species	LC-MS	LDL	LDL		LPC 17:0	0.00267282	0.0379451	0.986441	0.835917
HDL lipid species	LC-MS	HDL	HDL		TAG 50:2	0.00232885	0.0367959	0.987525	0.858111
Plasma Lipids	Gas chromatography	plasma			FA 22:5n-3	0.00226182	-0.0971258	0.986675	0.484057
VLDL lipid species	LC-MS	VLDL	VLDL		PC 37:3	0.00224661	0.204341	0.986675	0.0868537
Plasma Lipids	Gas chromatography	plasma			FA 24:1n-9	0.00175837	0.0156737	0.988641	0.931725
Ketone Bodies	NMR-spectroscopy	plasma			Acetone	0.0015752	0.0212355	0.989719	0.909889
VLDL lipid species	LC-MS	VLDL	VLDL		PC O- 38 5	0.000695144	0.246403	0.996468	0.0313792
HDL lipid species	LC-MS	HDL	HDL		TAG 60:12b	0.00069258	-0.000234911	0.996568	0.998725
HDL lipid species	LC-MS	HDL	HDL		TAG 52:5b	0.000101254	-0.0432762	0.999147	0.835691
Plasma metabolites	NMR-spectroscopy	plasma			Pyruvate	-0.000157456	-0.00108055	0.999147	0.993699
LDL lipid species	LC-MS	LDL	LDL		PC 40 5a	-0.000483937	0.17181	0.996977	0.16308
Plasma Lipids	NMR-spectroscopy	plasma			DHA	-0.00100451	-0.00966529	0.994396	0.955704
LDL lipid species	LC-MS	LDL	LDL		CER 38:1;O2	-0.00195084	-0.0356799	0.988305	0.850447
LDL lipid species	LC-MS	LDL	LDL		PC 34:1	-0.00235799	0.0505109	0.986675	0.775237
HDL lipid species	LC-MS	HDL	HDL		TAG 58:12	-0.00252326	-0.0901651	0.986675	0.594188
LDL lipid species	LC-MS	LDL	LDL		TAG 49:0	-0.00289784	0.0242934	0.98533	0.898751
LDL lipid species	LC-MS	LDL	LDL		PC 35:5	-0.00290573	0.00711365	0.98533	0.969959
Plasma Lipids	Gas chromatography	plasma			FA 22:6n-3	-0.00291705	0.151269	0.98533	0.227349
LDL lipid species	LC-MS	LDL	LDL		SM 37:2;O2	-0.00294025	0.127442	0.98533	0.340146
HDL lipid species	LC-MS	HDL	HDL		TAG 51:0	-0.00453214	0.119254	0.980751	0.446718
VLDL lipid species	LC-MS	VLDL	VLDL		PC 40 6b	-0.00467756	0.239458	0.975077	0.0386266
VLDL lipid species	LC-MS	VLDL	VLDL		PC O- 36:3a	-0.00605362	0.223189	0.964654	0.0522614
HDL lipid species	LC-MS	HDL	HDL		TAG 48:1	-0.00611981	0.0357307	0.971113	0.862416
LDL lipid species	LC-MS	LDL	LDL		LPC 18:2	-0.00749427	0.0828192	0.955343	0.573798
LDL lipid species	LC-MS	LDL	LDL		PC 40:7	-0.00760609	0.0141596	0.955038	0.935157
LDL lipid species	LC-MS	LDL	LDL		PC O- 34:2a	-0.00775263	0.10633	0.954392	0.441607
LDL lipid species	LC-MS	LDL	LDL		CER 40:1;O2	-0.00870507	0.0983091	0.946623	0.483742
LDL lipid species	LC-MS	LDL	LDL		SE 49:7a	-0.00886317	-0.10669	0.945856	0.44061
LDL lipid species	LC-MS	LDL	LDL		SM 34:1;O2	-0.0103362	0.0501099	0.934509	0.775396
HDL lipid species	LC-MS	HDL	HDL		SE 43:2	-0.010575	0.116341	0.942921	0.46093
Plasma Lipids	NMR-spectroscopy	plasma			Total-P	-0.0118863	0.181211	0.925587	0.135108
Lipoproteins	NMR-spectroscopy	plasma	HDL	S	S-HDL-lipid	-0.0126961	0.106686	0.919004	0.44061
LDL lipid species	LC-MS	LDL	LDL		PC O- 36:1b	-0.0132645	-0.0201257	0.926074	0.925339
LDL lipid species	LC-MS	LDL	LDL		PC O- 38:7a	-0.0149707	0.11293	0.900641	0.414455
LDL lipid species	LC-MS	LDL	LDL		SE 47:1	-0.0152527	-0.0816084	0.899066	0.579931
LDL lipid species	LC-MS	LDL	LDL		PC 38 6b	-0.0153144	0.113514	0.899066	0.408334
VLDL lipid species	LC-MS	VLDL	VLDL		TAG 50:5b	-0.0172008	0.0456114	0.883517	0.792717
LDL lipid species	LC-MS	LDL	LDL		TAG 51:4	-0.0177861	-0.140508	0.882332	0.270747
LDL aggregation	Aggregation assay	plasma			EC50 change (abs)	-0.019017	-0.582594	0.873502	3.27e-12
LDL lipid species	LC-MS	LDL	LDL		LPC 20 5	-0.0194419	0.00950647	0.873319	0.955704
VLDL lipid species	LC-MS	VLDL	VLDL		TAG 60:10b	-0.019889	0.147923	0.8677	0.238496
VLDL lipid species	LC-MS	VLDL	VLDL		PC 38:4a	-0.019889	-0.00445713	0.8677	0.976671
HDL lipid species	LC-MS	HDL	HDL		TAG 58:11	-0.0199633	-0.0338676	0.882872	0.875031
HDL lipid species	LC-MS	HDL	HDL		SE 49:7b	-0.0207166	0.259398	0.878366	0.0494329
LDL lipid species	LC-MS	LDL	LDL		PC O- 32:1a	-0.0210599	0.0153627	0.861763	0.931725
VLDL lipid species	LC-MS	VLDL	VLDL		SM 31:1;O2	-0.0219519	0.0884485	0.852846	0.534509
VLDL lipid species	LC-MS	VLDL	VLDL		PC O- 36:4a	-0.022922	0.319116	0.845184	0.00380324
LDL lipid species	LC-MS	LDL	LDL		SM 35:2;O2	-0.0229473	0.174332	0.850019	0.167397
VLDL lipid species	LC-MS	VLDL	VLDL		CER 38:1;O2	-0.0230106	0.194631	0.845184	0.0988504
HDL lipid species	LC-MS	HDL	HDL		TAG 56:10b	-0.0236085	-0.107897	0.863498	0.502138
LDL lipid species	LC-MS	LDL	LDL		TAG 53:4	-0.0238517	-0.144551	0.842808	0.256292
VLDL lipid species	LC-MS	VLDL	VLDL		CER 42:2;O2	-0.0243905	0.154327	0.836267	0.212938
VLDL lipid species	LC-MS	VLDL	VLDL		SM 32:2;O2	-0.0247209	0.144704	0.835468	0.253432
VLDL lipid species	LC-MS	VLDL	VLDL		PC 38 5	-0.0260084	0.0671965	0.826468	0.657292
HDL lipid species	LC-MS	HDL	HDL		TAG 46:0	-0.0263788	0.15545	0.845184	0.287584
VLDL lipid species	LC-MS	VLDL	VLDL		SE 47:1	-0.0266306	0.109777	0.82162	0.416835
HDL lipid species	LC-MS	HDL	HDL		SM 32:1;O2	-0.026962	0.0950254	0.842913	0.567213
VLDL lipid species	LC-MS	VLDL	VLDL		TAG 55:4	-0.028124	0.0346277	0.809403	0.849309
HDL lipid species	LC-MS	HDL	HDL		TAG 56:9a	-0.0287522	-0.0860623	0.833032	0.615844
LDL lipid species	LC-MS	LDL	LDL		PC O- 36 5	-0.0289533	0.0996896	0.806452	0.478218
VLDL lipid species	LC-MS	VLDL	VLDL		SM 37:2;O2	-0.0295516	0.0706322	0.803981	0.643745
VLDL lipid species	LC-MS	VLDL	VLDL		TAG 52:5b	-0.0295854	0.212899	0.799652	0.0659242
VLDL lipid species	LC-MS	VLDL	VLDL		TAG 58:7b	-0.0296494	0.24756	0.799652	0.0307801
HDL lipid species	LC-MS	HDL	HDL		LPC 20:4	-0.0296513	-0.0618827	0.828036	0.745351
LDL lipid species	LC-MS	LDL	LDL		PC O- 38 6a	-0.0300176	-0.00955732	0.799652	0.955704
VLDL lipid species	LC-MS	VLDL	VLDL		TAG 51;2	-0.0302361	0.233342	0.79593	0.0428112
VLDL lipid species	LC-MS	VLDL	VLDL		PC 40 5a	-0.0311073	0.201254	0.789261	0.084638
VLDL lipid species	LC-MS	VLDL	VLDL		TAG 47:1	-0.0311215	0.188193	0.789261	0.109896
LDL lipid species	LC-MS	LDL	LDL		PC 36:3	-0.0315227	0.0268523	0.789795	0.883729
VLDL lipid species	LC-MS	VLDL	VLDL		TAG 50:4b	-0.0320033	0.222364	0.785171	0.0532042
Lipoproteins	NMR-spectroscopy	plasma	HDL		HDL-TG	-0.0330677	0.00981954	0.781803	0.955704
VLDL lipid species	LC-MS	VLDL	VLDL		TAG 60:12b	-0.0331091	0.240559	0.779651	0.0372799
HDL lipid species	LC-MS	HDL	HDL		TAG 54:8	-0.0336043	-0.0306153	0.801923	0.883365
LDL lipid species	LC-MS	LDL	LDL		PC O- 36 5a	-0.0336577	0.0283538	0.779456	0.881302
VLDL lipid species	LC-MS	VLDL	VLDL		TAG 52:6b	-0.0338274	0.027541	0.773789	0.881316
VLDL lipid species	LC-MS	VLDL	VLDL		PC 37:5	-0.0351217	0.0730191	0.764215	0.624812
VLDL lipid species	LC-MS	VLDL	VLDL		PC 37:4	-0.0358506	0.301785	0.76033	0.00604111
LDL lipid species	LC-MS	LDL	LDL		PC 31:0	-0.0361757	0.0149578	0.76033	0.931725
HDL lipid species	LC-MS	HDL	HDL		LPC 18:2	-0.0369335	0.283079	0.784758	0.0307801
VLDL lipid species	LC-MS	VLDL	VLDL		PC 39 5	-0.0376217	0.129518	0.752524	0.330551
LDL lipid species	LC-MS	LDL	LDL		PC 37:5	-0.0381153	-0.00819227	0.748997	0.961197
VLDL lipid species	LC-MS	VLDL	VLDL		PC O- 36 5	-0.0386667	0.192666	0.739578	0.100103
LDL lipid species	LC-MS	LDL	LDL		SE 45:2b	-0.0404791	0.120512	0.729813	0.380623
LDL lipid species	LC-MS	LDL	LDL		PC 38 5	-0.040938	0.00489723	0.727166	0.976671
LDL lipid species	LC-MS	LDL	LDL		PC 38 5b	-0.0411809	-0.00261057	0.725445	0.985341
Plasma metabolites	NMR-spectroscopy	plasma			Glycine	-0.0420562	-0.045712	0.719846	0.795729
VLDL lipid species	LC-MS	VLDL	VLDL		PC O- 38 6c	-0.0426065	0.14894	0.711739	0.235038
LDL lipid species	LC-MS	LDL	LDL		PC O- 34:3	-0.0430781	0.140433	0.712136	0.270747
Lipoproteins	NMR-spectroscopy	plasma	LDL	L	LDL-size	-0.0436873	0.0944453	0.708826	0.503549
VLDL lipid species	LC-MS	VLDL	VLDL		TAG 46:0	-0.0440714	0.194832	0.700399	0.0959974
VLDL lipid species	LC-MS	VLDL	VLDL		PC O- 34:2a	-0.0443275	0.237853	0.69852	0.0394798
VLDL lipid species	LC-MS	VLDL	VLDL		SE 47:2	-0.0451915	0.229054	0.693257	0.0464285
VLDL lipid species	LC-MS	VLDL	VLDL		PC 38 5b	-0.0452662	0.0522393	0.693179	0.756366
Lipoproteins	NMR-spectroscopy	plasma	HDL	XL	XL-HDL-C	-0.0452683	0.176221	0.6973	0.150051
VLDL lipid species	LC-MS	VLDL	VLDL		PC 30:0	-0.0466494	0.231735	0.684747	0.0441447
HDL lipid species	LC-MS	HDL	HDL		TAG 60:11b	-0.0470833	0.0394933	0.72357	0.850447
Lipoproteins	NMR-spectroscopy	plasma	HDL	S	S-HDL-PL	-0.0474316	0.118262	0.684726	0.387019
VLDL lipid species	LC-MS	VLDL	VLDL		LPC 18:0	-0.0475596	0.10701	0.679024	0.428608
HDL lipid species	LC-MS	HDL	HDL		SM 38:0;O2	-0.048124	0.165561	0.719509	0.253682
VLDL lipid species	LC-MS	VLDL	VLDL		LPC 16:0	-0.0488539	0.10679	0.670163	0.428753
Plasma Lipids	Gas chromatography	plasma			FA 16:1n-9	-0.048979	-0.0268533	0.670906	0.883365
LDL lipid species	LC-MS	LDL	LDL		TAG 49:3	-0.0491822	-0.0465392	0.671582	0.790857
VLDL lipid species	LC-MS	VLDL	VLDL		TAG 50:0	-0.0496397	0.187256	0.666327	0.111397
HDL lipid species	LC-MS	HDL	HDL		TAG 56:6b	-0.0497564	-0.0255647	0.707745	0.907501
LDL lipid species	LC-MS	LDL	LDL		CER 42:2;O2	-0.0498146	0.0659199	0.669165	0.670488
Lipoproteins	NMR-spectroscopy	plasma	HDL	XL	XL-HDL-particles	-0.0501771	0.182493	0.667123	0.13107
VLDL lipid species	LC-MS	VLDL	VLDL		PC 35:3	-0.0504362	0.167703	0.659781	0.16924
VLDL lipid species	LC-MS	VLDL	VLDL		TAG 56:10b	-0.0504362	0.000131563	0.659781	0.998725
LDL lipid species	LC-MS	LDL	LDL		TAG 56:5b	-0.0513879	-0.0338488	0.659258	0.852873
VLDL lipid species	LC-MS	VLDL	VLDL		PC 39:6	-0.0522247	0.249624	0.648042	0.0285771
VLDL lipid species	LC-MS	VLDL	VLDL		TAG 58:10b	-0.0536648	0.193303	0.635916	0.0988504
Plasma metabolites	NMR-spectroscopy	plasma			Glucose	-0.0539406	0.0188447	0.639616	0.921283
VLDL lipid species	LC-MS	VLDL	VLDL		PC 33:3	-0.0544186	0.193499	0.659467	0.13107
HDL lipid species	LC-MS	HDL	HDL		TAG 54:4	-0.0564473	-0.111894	0.669165	0.482766
LDL lipid species	LC-MS	LDL	LDL		CER 42:1;O2	-0.0565319	0.160381	0.618808	0.199259
LDL lipid species	LC-MS	LDL	LDL		TAG 46:3	-0.0567864	-0.0368122	0.617018	0.838206
Plasma Lipids	Gas chromatography	plasma			DMA 18:0	-0.0582151	0.315054	0.604663	0.0047341
VLDL lipid species	LC-MS	VLDL	VLDL		TAG 60:11b	-0.0584401	0.15356	0.599379	0.215695
HDL lipid species	LC-MS	HDL	HDL		TAG 52:6a	-0.0584805	-0.0297567	0.658245	0.884226
LDL lipid species	LC-MS	LDL	LDL		PC 33:2	-0.0593044	0.111429	0.599379	0.416584
LDL lipid species	LC-MS	LDL	LDL		TAG 56:3	-0.0593584	-0.186669	0.599379	0.120348
LDL lipid species	LC-MS	LDL	LDL		TAG 56:6a	-0.0600371	-0.0868257	0.595409	0.548499
VLDL lipid species	LC-MS	VLDL	VLDL		TAG 48:1	-0.0602038	0.168002	0.588734	0.168298
LDL lipid species	LC-MS	LDL	LDL		TAG 50:4b	-0.0604766	-0.011389	0.592133	0.951878
LDL lipid species	LC-MS	LDL	LDL		TAG 52:6b	-0.0604959	-0.0345313	0.592133	0.850447
LDL lipid species	LC-MS	LDL	LDL		TAG 50:3	-0.061352	-0.129312	0.586393	0.331461
VLDL lipid species	LC-MS	VLDL	VLDL		TAG 54:5b	-0.0618963	0.253806	0.576424	0.0252618
Lipoproteins	NMR-spectroscopy	plasma	HDL	M	M-HDL-TG	-0.0619227	0.0345525	0.583491	0.850447
LDL lipid species	LC-MS	LDL	LDL		TAG 55:4	-0.0642093	-0.164364	0.564233	0.182814
VLDL lipid species	LC-MS	VLDL	VLDL		PC O- 36 5a	-0.0643995	0.0713034	0.555863	0.631328
HDL lipid species	LC-MS	HDL	HDL		TAG 60:13	-0.0646367	0.0909468	0.615718	0.5898
VLDL lipid species	LC-MS	VLDL	VLDL		SE 42:2	-0.0649969	0.165515	0.552268	0.173353
VLDL lipid species	LC-MS	VLDL	VLDL		TAG 49:3	-0.0650965	0.194387	0.55206	0.0970162
VLDL lipid species	LC-MS	VLDL	VLDL		TAG 46:2	-0.0664156	0.152975	0.542388	0.217905
VLDL lipid species	LC-MS	VLDL	VLDL		TAG 54:2	-0.0677953	0.222721	0.533756	0.0528418
VLDL lipid species	LC-MS	VLDL	VLDL		TAG 55:3	-0.0685064	0.162839	0.5307	0.180788
Plasma Lipids	Gas chromatography	plasma			FA 20:5n-3	-0.0685692	-0.0196199	0.532224	0.918512
VLDL lipid species	LC-MS	VLDL	VLDL		PC O- 38:7b	-0.0689864	0.349909	0.526941	0.00202339
Lipoproteins	NMR-spectroscopy	plasma	HDL		HDL-particles	-0.0690294	0.201862	0.532224	0.0888062
VLDL lipid species	LC-MS	VLDL	VLDL		TAG 58:11	-0.0691713	-0.000430246	0.525837	0.998721
VLDL lipid species	LC-MS	VLDL	VLDL		PC O- 36 5b	-0.0692424	0.321937	0.525755	0.00380324
VLDL lipid species	LC-MS	VLDL	VLDL		TAG 60:13	-0.0701813	0.0796729	0.548797	0.616651
Plasma Lipids	NMR-spectroscopy	plasma			Unsaturation	-0.0704484	0.0491517	0.524624	0.78183
VLDL lipid species	LC-MS	VLDL	VLDL		TAG 46:1	-0.0714292	0.182959	0.511217	0.123114
VLDL lipid species	LC-MS	VLDL	VLDL		PC 35 6	-0.0718357	0.0955329	0.612558	0.614438
VLDL lipid species	LC-MS	VLDL	VLDL		TAG 56:6a	-0.0736729	0.107243	0.496348	0.428189
Lipoproteins	NMR-spectroscopy	plasma	HDL	XL	XL-HDL-CE	-0.0743161	0.192947	0.499035	0.104897
LDL lipid species	LC-MS	LDL	LDL		TAG 48:2	-0.0755423	-0.0724077	0.490095	0.631328
LDL lipid species	LC-MS	LDL	LDL		TAG 52:6a	-0.0757274	-0.21758	0.489598	0.0629054
HDL lipid species	LC-MS	HDL	HDL		TAG 60:11a	-0.0757666	-0.0523162	0.546448	0.793186
VLDL lipid species	LC-MS	VLDL	VLDL		PC 35:2	-0.0762045	0.201625	0.48024	0.0839649
HDL lipid species	LC-MS	HDL	HDL		PC O- 36:2	-0.0765361	0.369142	0.542388	0.00380324
LDL lipid species	LC-MS	LDL	LDL		TAG 48:3	-0.0768032	-0.143238	0.483035	0.261285
HDL lipid species	LC-MS	HDL	HDL		PC 28:0	-0.0773963	-0.0251494	0.542388	0.907687
VLDL lipid species	LC-MS	VLDL	VLDL		TAG 50:1	-0.0779789	0.201901	0.468723	0.0835789
LDL lipid species	LC-MS	LDL	LDL		PC O- 38 6	-0.0783534	0.0766552	0.472542	0.614438
LDL lipid species	LC-MS	LDL	LDL		PC 32:0	-0.0788778	-0.0192882	0.469175	0.919965
VLDL lipid species	LC-MS	VLDL	VLDL		TAG 47:2	-0.0790207	0.178726	0.461964	0.135108
VLDL lipid species	LC-MS	VLDL	VLDL		TAG 48:0	-0.0795078	0.232525	0.458886	0.0432392
VLDL lipid species	LC-MS	VLDL	VLDL		TAG 55:6	-0.0803896	0.123767	0.453026	0.351574
VLDL lipid species	LC-MS	VLDL	VLDL		PC O- 36 6	-0.0807239	0.0938558	0.451248	0.502138
VLDL lipid species	LC-MS	VLDL	VLDL		TAG 46:3	-0.0811079	0.106896	0.449059	0.428753
LDL lipid species	LC-MS	LDL	LDL		TAG 48:1	-0.08123	0.00643003	0.454734	0.972179
VLDL lipid species	LC-MS	VLDL	VLDL		TAG 56:5c	-0.0813035	0.15289	0.447937	0.217905
LDL lipid species	LC-MS	LDL	LDL		TAG 52:2	-0.0826606	0.0103324	0.446511	0.955704
VLDL lipid species	LC-MS	VLDL	VLDL		TAG 58:12	-0.0829	-0.0321244	0.438251	0.857958
HDL lipid species	LC-MS	HDL	HDL		PC 31:0	-0.0832189	0.167402	0.504409	0.247138
VLDL lipid species	LC-MS	VLDL	VLDL		PC 40 6a	-0.0836965	0.0999699	0.434688	0.467063
VLDL lipid species	LC-MS	VLDL	VLDL		TAG 56:4a	-0.0839809	0.121148	0.432858	0.365754
LDL lipid species	LC-MS	LDL	LDL		SE 42:2	-0.0845809	0.146929	0.43556	0.248924
LDL lipid species	LC-MS	LDL	LDL		PC O- 36 6	-0.0847545	0.0220511	0.434972	0.907501
VLDL lipid species	LC-MS	VLDL	VLDL		TAG 58:6	-0.085165	0.0726048	0.426673	0.627092
LDL lipid species	LC-MS	LDL	LDL		TAG 56:10b	-0.0853252	-0.019454	0.431853	0.919059
LDL lipid species	LC-MS	LDL	LDL		PC 30:1	-0.0855361	0.158043	0.436841	0.215166
LDL lipid species	LC-MS	LDL	LDL		SE 47:6a	-0.0862159	0.115636	0.426673	0.399371
Plasma Lipids	Gas chromatography	plasma			FA 18 3n-3	-0.086238	-0.0719957	0.425635	0.631328
LDL lipid species	LC-MS	LDL	LDL		TAG 50:1	-0.086239	0.0474473	0.426673	0.784601
VLDL lipid species	LC-MS	VLDL	VLDL		PC 38 6	-0.0864166	0.202452	0.420449	0.0824861
VLDL lipid species	LC-MS	VLDL	VLDL		TAG 54:6b	-0.0871455	0.145208	0.417252	0.248547
LDL lipid species	LC-MS	LDL	LDL		TAG 54:7a	-0.0881478	-0.233604	0.41811	0.0449198
LDL lipid species	LC-MS	LDL	LDL		TAG 46:1	-0.0883175	-0.0275267	0.417252	0.881778
VLDL lipid species	LC-MS	VLDL	VLDL		PC 35:5	-0.0884825	0.101993	0.411563	0.458083
VLDL lipid species	LC-MS	VLDL	VLDL		TAG 51:5	-0.0887314	0.0322933	0.410144	0.857958
LDL lipid species	LC-MS	LDL	LDL		TAG 56:4a	-0.0890887	0.000185092	0.414062	0.998725
Lipoproteins	NMR-spectroscopy	plasma	HDL	XL	XL-HDL-lipid	-0.08959	0.18209	0.411563	0.132231
HDL lipid species	LC-MS	HDL	HDL		PC O- 36:4b	-0.0899179	0.352589	0.467729	0.00474772
VLDL lipid species	LC-MS	VLDL	VLDL		TAG 60:12a	-0.0899759	0.0599019	0.403159	0.700281
LDL lipid species	LC-MS	LDL	LDL		TAG 54:7b	-0.0909357	-0.0616396	0.404387	0.697335
VLDL lipid species	LC-MS	VLDL	VLDL		TAG 60:11a	-0.0912986	0.0858909	0.395626	0.546742
VLDL lipid species	LC-MS	VLDL	VLDL		TAG 56:7b	-0.0914657	0.282399	0.395308	0.0117647
VLDL lipid species	LC-MS	VLDL	VLDL		PC O- 38 6a	-0.0914657	0.0809573	0.395308	0.579191
LDL lipid species	LC-MS	LDL	LDL		TAG 50:4a	-0.0926594	-0.169379	0.395308	0.170258
LDL lipid species	LC-MS	LDL	LDL		PC 38:7a	-0.0937584	0.00122624	0.390674	0.993699
VLDL lipid species	LC-MS	VLDL	VLDL		TAG 48:2	-0.0940294	0.190457	0.381523	0.104897
VLDL lipid species	LC-MS	VLDL	VLDL		PC 38 6b	-0.0954197	0.237757	0.372334	0.0394798
HDL lipid species	LC-MS	HDL	HDL		SM 37:2;O2	-0.0958798	0.0547301	0.43556	0.783848
LDL lipid species	LC-MS	LDL	LDL		PC 35:4	-0.096808	0.190334	0.373824	0.111397
Plasma Lipids	NMR-spectroscopy	plasma			PUFA/MUFA	-0.0979306	0.128655	0.365738	0.333777
VLDL lipid species	LC-MS	VLDL	VLDL		TAG 56:4b	-0.0981292	0.215608	0.355763	0.0615163
LDL lipid species	LC-MS	LDL	LDL		SM 42:4;O2	-0.098162	0.00992172	0.364485	0.955704
HDL lipid species	LC-MS	HDL	HDL		PC O- 36:3b	-0.0981884	0.208066	0.42655	0.12702
VLDL lipid species	LC-MS	VLDL	VLDL		TAG 60:10a	-0.0984669	0.0380554	0.354167	0.835691
Plasma Lipids	Gas chromatography	plasma			FA 20:3n-3	-0.0988021	0.0872381	0.355763	0.542116
Clinical	Clinical				Time	-0.099015	0.0812506	0.35148	0.577682
VLDL lipid species	LC-MS	VLDL	VLDL		TAG 56:8a	-0.0992457	-0.0291767	0.350238	0.876494
HDL lipid species	LC-MS	HDL	HDL		SM 37:0;O2	-0.0993522	0.0775702	0.429771	0.665327
VLDL lipid species	LC-MS	VLDL	VLDL		PC O- 34:3	-0.099363	0.295204	0.350048	0.00762893
VLDL lipid species	LC-MS	VLDL	VLDL		TAG 53:3	-0.100839	0.199977	0.341774	0.0871817
VLDL lipid species	LC-MS	VLDL	VLDL		PC 35:4	-0.100967	0.27207	0.341589	0.0155823
LDL lipid species	LC-MS	LDL	LDL		LPC 16:1	-0.101389	0.104655	0.366178	0.469855
HDL lipid species	LC-MS	HDL	HDL		PC O- 40 5	-0.10142	0.266449	0.412169	0.0432392
VLDL lipid species	LC-MS	VLDL	VLDL		PC 36:4	-0.101894	0.275296	0.340118	0.0150905
VLDL lipid species	LC-MS	VLDL	VLDL		PC 37:6	-0.101894	0.275296	0.340118	0.0150905
HDL lipid species	LC-MS	HDL	HDL		PC 35:6	-0.10193	0.0441935	0.440871	0.840673
VLDL lipid species	LC-MS	VLDL	VLDL		PC 32:1	-0.102243	0.197666	0.337176	0.0908512
LDL lipid species	LC-MS	LDL	LDL		PC 30:0	-0.102504	-0.0125651	0.341105	0.944045
LDL lipid species	LC-MS	LDL	LDL		TAG 50:5a	-0.102546	-0.114327	0.341105	0.40564
VLDL lipid species	LC-MS	VLDL	VLDL		TAG 52:5c	-0.102659	0.0830427	0.335218	0.56523
LDL lipid species	LC-MS	LDL	LDL		PC 38 6	-0.103549	0.141071	0.337176	0.269716
LDL lipid species	LC-MS	LDL	LDL		PC 36:4	-0.103561	0.120325	0.337176	0.380681
HDL lipid species	LC-MS	HDL	HDL		PC O- 36:2b	-0.10394	0.317295	0.401014	0.0139388
HDL lipid species	LC-MS	HDL	HDL		SE 44:1	-0.104102	0.329997	0.40038	0.00930602
HDL lipid species	LC-MS	HDL	HDL		CER 34:1;O2	-0.104239	0.117362	0.414122	0.474369
HDL lipid species	LC-MS	HDL	HDL		SE 42:2	-0.104418	0.268389	0.398694	0.0425752
VLDL lipid species	LC-MS	VLDL	VLDL		TAG 56:2	-0.104473	0.181839	0.327542	0.126177
Lipoproteins	NMR-spectroscopy	plasma	HDL		HDL-FC	-0.104702	0.215476	0.333384	0.0659242
LDL lipid species	LC-MS	LDL	LDL		TAG 52:7	-0.105161	-0.0289457	0.33104	0.878583
HDL lipid species	LC-MS	HDL	HDL		PC O- 36:4a	-0.105462	0.352937	0.394415	0.00474772
LDL lipid species	LC-MS	LDL	LDL		PC 34 5	-0.105548	0.0210182	0.333995	0.912348
HDL lipid species	LC-MS	HDL	HDL		PC 33:1	-0.105803	0.00326445	0.393049	0.983562
HDL lipid species	LC-MS	HDL	HDL		SE 42:1	-0.105835	0.224708	0.393049	0.0940749
LDL lipid species	LC-MS	LDL	LDL		PC O- 38 6b	-0.106233	0.153068	0.325741	0.225467
HDL lipid species	LC-MS	HDL	HDL		TAG 60:9	-0.106483	0.0295339	0.390326	0.884377
HDL lipid species	LC-MS	HDL	HDL		PC 39:4	-0.106769	0.139823	0.390674	0.365754
LDL lipid species	LC-MS	LDL	LDL		TAG 46:2	-0.107675	-0.111871	0.316736	0.415394
VLDL lipid species	LC-MS	VLDL	VLDL		PC O- 38:7	-0.107982	0.2652	0.306786	0.0182167
VLDL lipid species	LC-MS	VLDL	VLDL		TAG 58:9a	-0.108011	-0.0413142	0.306786	0.822382
VLDL lipid species	LC-MS	VLDL	VLDL		TAG 56:10a	-0.108963	-0.00666169	0.302272	0.971407
HDL lipid species	LC-MS	HDL	HDL		TAG 54:7a	-0.109302	-0.0566985	0.373824	0.775899
LDL lipid species	LC-MS	LDL	LDL		TAG 56:9b	-0.109776	0.0476516	0.305951	0.783848
VLDL lipid species	LC-MS	VLDL	VLDL		PC O- 40 6	-0.110037	0.0745445	0.29871	0.616651
VLDL lipid species	LC-MS	VLDL	VLDL		PC 28:0	-0.110077	0.167307	0.302272	0.173353
HDL lipid species	LC-MS	HDL	HDL		TAG 58:3	-0.110493	0.178508	0.367831	0.208365
LDL lipid species	LC-MS	LDL	LDL		TAG 48:0	-0.110594	0.0882312	0.302272	0.539511
LDL lipid species	LC-MS	LDL	LDL		TAG 50:5b	-0.110625	-0.0201114	0.302272	0.917072
VLDL lipid species	LC-MS	VLDL	VLDL		TAG 54:8	-0.110866	0.0613455	0.294452	0.694613
LDL lipid species	LC-MS	LDL	LDL		PC 28:0	-0.112296	0.00930912	0.302682	0.956554
VLDL lipid species	LC-MS	VLDL	VLDL		TAG 58:10a	-0.112498	0.0753161	0.287379	0.614438
VLDL lipid species	LC-MS	VLDL	VLDL		PC 33:2	-0.113291	0.223779	0.285005	0.0521422
HDL lipid species	LC-MS	HDL	HDL		LPC 22:5	-0.11332	0.216203	0.35361	0.109161
LDL lipid species	LC-MS	LDL	LDL		PC 31:1	-0.114075	0.0551931	0.289902	0.743439
LDL lipid species	LC-MS	LDL	LDL		TAG 50:2	-0.114184	-0.0271932	0.287252	0.883365
VLDL lipid species	LC-MS	VLDL	VLDL		PC 33:1	-0.114354	0.212682	0.28068	0.0659242
VLDL lipid species	LC-MS	VLDL	VLDL		PC 36:3	-0.114557	0.219404	0.280413	0.0572039
LDL lipid species	LC-MS	LDL	LDL		TAG 60:11a	-0.114635	0.0346316	0.285578	0.850447
VLDL lipid species	LC-MS	VLDL	VLDL		PC 30:1	-0.114979	-0.0377466	0.287252	0.835917
HDL lipid species	LC-MS	HDL	HDL		SE 49:6a	-0.115353	0.17336	0.344671	0.225467
LDL lipid species	LC-MS	LDL	LDL		TAG 58:10b	-0.115699	-0.0184668	0.28119	0.923571
LDL lipid species	LC-MS	LDL	LDL		PC 36 5	-0.115904	-0.00536382	0.28068	0.97612
VLDL lipid species	LC-MS	VLDL	VLDL		TAG 52:7	-0.116025	0.0863709	0.274126	0.544175
HDL lipid species	LC-MS	HDL	HDL		TAG 52:7	-0.116333	0.00509918	0.341105	0.976671
LDL lipid species	LC-MS	LDL	LDL		TAG 54:6b	-0.116417	-0.0476574	0.279014	0.783848
LDL lipid species	LC-MS	LDL	LDL		TAG 55:6	-0.116694	0.0498072	0.278033	0.777058
VLDL lipid species	LC-MS	VLDL	VLDL		SE 49:4	-0.117041	0.176504	0.278033	0.150363
Clinical	Clinical				B-Trombocytes	-0.117284	0.117208	0.26753	0.385702
VLDL lipid species	LC-MS	VLDL	VLDL		TAG 58:3	-0.117579	0.107547	0.266462	0.428189
VLDL lipid species	LC-MS	VLDL	VLDL		TAG 56:7a	-0.117696	0.0164916	0.266116	0.931725
HDL lipid species	LC-MS	HDL	HDL		TAG 58:10a	-0.117832	-0.00780875	0.335667	0.970937
VLDL lipid species	LC-MS	VLDL	VLDL		TAG 48:3	-0.119161	0.157697	0.258682	0.19987
Ketone Bodies	NMR-spectroscopy	plasma			Acetate	-0.120307	0.0882968	0.260875	0.539511
VLDL lipid species	LC-MS	VLDL	VLDL		PC O- 38 5a	-0.120754	0.273028	0.252459	0.0155377
LDL lipid species	LC-MS	LDL	LDL		SE 47:6b	-0.121175	0.246019	0.257181	0.0350666
LDL lipid species	LC-MS	LDL	LDL		TAG 60:11b	-0.122	0.0411464	0.253409	0.82549
LDL lipid species	LC-MS	LDL	LDL		TAG 54:3	-0.122058	-0.0785139	0.253409	0.601141
LDL lipid species	LC-MS	LDL	LDL		TAG 58:11	-0.122147	-0.0061389	0.253276	0.972569
LDL lipid species	LC-MS	LDL	LDL		TAG 54:5b	-0.12232	0.0794682	0.252622	0.594188
VLDL lipid species	LC-MS	VLDL	VLDL		LPC 18 3	-0.122593	-0.0920743	0.246315	0.508284
LDL lipid species	LC-MS	LDL	LDL		PC 32:2	-0.122617	0.0601839	0.252459	0.704953
VLDL lipid species	LC-MS	VLDL	VLDL		PC O- 38 6	-0.122674	0.196921	0.246281	0.0923533
HDL lipid species	LC-MS	HDL	HDL		PC O- 36:5b	-0.122805	0.245101	0.313475	0.063967
HDL lipid species	LC-MS	HDL	HDL		SM 34:1;O2	-0.12287	0.252509	0.313475	0.0561503
VLDL lipid species	LC-MS	VLDL	VLDL		TAG 56:8b	-0.123062	0.228724	0.244656	0.0466752
LDL lipid species	LC-MS	LDL	LDL		TAG 58:10a	-0.123161	-0.0188871	0.250979	0.921283
Lipoproteins	NMR-spectroscopy	plasma	HDL	XL	XL-HDL-PL	-0.123909	0.186482	0.248079	0.120586
Plasma Lipids	Gas chromatography	plasma			DMA 16:0	-0.124004	0.356264	0.244656	0.00183148
LDL lipid species	LC-MS	LDL	LDL		TAG 46:0	-0.124345	0.119716	0.246281	0.38208
VLDL lipid species	LC-MS	VLDL	VLDL		PC 31:1	-0.124395	0.150954	0.239805	0.225467
LDL lipid species	LC-MS	LDL	LDL		TAG 58:7b	-0.124788	0.0444357	0.244656	0.804289
HDL lipid species	LC-MS	HDL	HDL		PC 38:4b	-0.125916	0.314529	0.300515	0.0150786
VLDL lipid species	LC-MS	VLDL	VLDL		TAG 58:1	-0.126034	0.0496685	0.233295	0.775237
VLDL lipid species	LC-MS	VLDL	VLDL		TAG 50:2	-0.126443	0.245821	0.23216	0.031386
LDL lipid species	LC-MS	LDL	LDL		TAG 47:0	-0.126469	0.116265	0.238089	0.396889
HDL lipid species	LC-MS	HDL	HDL		PC O- 34:2b	-0.127131	0.353536	0.295121	0.00474772
HDL lipid species	LC-MS	HDL	HDL		PC 38:4	-0.127471	0.31254	0.294362	0.0155204
Lipoproteins	NMR-spectroscopy	plasma	HDL	M	M-HDL-FC	-0.127538	0.209669	0.233796	0.0742074
LDL lipid species	LC-MS	LDL	LDL		TAG 58:6	-0.127595	0.00398527	0.233796	0.978301
VLDL lipid species	LC-MS	VLDL	VLDL		TAG 54:7b	-0.127784	0.100645	0.226457	0.464189
VLDL lipid species	LC-MS	VLDL	VLDL		TAG 50:5a	-0.128029	0.0808684	0.225727	0.579191
HDL lipid species	LC-MS	HDL	HDL		PC 40:5c	-0.12816	0.125904	0.290842	0.417937
HDL lipid species	LC-MS	HDL	HDL		PC 37:2	-0.128419	0.182874	0.289902	0.194202
Plasma Lipids	Gas chromatography	plasma			FA 20:2n-6	-0.128561	0.0844636	0.226457	0.55711
HDL lipid species	LC-MS	HDL	HDL		PC O- 36:4	-0.128921	0.35514	0.288494	0.0047341
LDL lipid species	LC-MS	LDL	LDL		TAG 56:8a	-0.129026	-0.0663845	0.228414	0.667921
Lipoproteins	NMR-spectroscopy	plasma	HDL	L	L-HDL-TG	-0.129496	0.0944877	0.226457	0.503549
LDL lipid species	LC-MS	LDL	LDL		TAG 52:4	-0.12977	-0.176065	0.225727	0.150134
HDL lipid species	LC-MS	HDL	HDL		PC 40:5b	-0.130015	-0.0117577	0.285467	0.955704
LDL lipid species	LC-MS	LDL	LDL		TAG 54:8	-0.13046	-0.0662708	0.224014	0.668265
LDL lipid species	LC-MS	LDL	LDL		TAG 53:5	-0.130499	-0.0785351	0.224014	0.601141
VLDL lipid species	LC-MS	VLDL	VLDL		PC 36 5	-0.130821	0.055907	0.214232	0.731117
HDL lipid species	LC-MS	HDL	HDL		TAG 48:0	-0.131173	0.195085	0.28119	0.161653
VLDL lipid species	LC-MS	VLDL	VLDL		PC 38:7a	-0.132474	0.0613615	0.208162	0.694613
HDL lipid species	LC-MS	HDL	HDL		SE 44:2	-0.132785	0.289734	0.276286	0.0255859
LDL lipid species	LC-MS	LDL	LDL		PC 38:7b	-0.133056	0.0107489	0.212495	0.955704
LDL lipid species	LC-MS	LDL	LDL		TAG 52:5c	-0.133156	0.0128273	0.212399	0.942199
VLDL lipid species	LC-MS	VLDL	VLDL		PC 38:2	-0.133191	0.217831	0.207307	0.0600011
VLDL lipid species	LC-MS	VLDL	VLDL		PC 40:8	-0.133191	0.217831	0.207307	0.0600011
Lipoproteins	NMR-spectroscopy	plasma			ApoA1	-0.13407	0.21693	0.208974	0.063967
LDL lipid species	LC-MS	LDL	LDL		SE 49:4	-0.13413	-0.00140151	0.328984	0.993699
LDL lipid species	LC-MS	LDL	LDL		TAG 52:5a	-0.134521	-0.0279509	0.207307	0.881316
LDL lipid species	LC-MS	LDL	LDL		TAG 47:1	-0.135176	0.0336637	0.205514	0.853494
VLDL lipid species	LC-MS	VLDL	VLDL		TAG 58:2	-0.136289	-0.0158053	0.192935	0.931725
VLDL lipid species	LC-MS	VLDL	VLDL		SE 49:7a	-0.137836	0.128823	0.187223	0.327313
VLDL lipid species	LC-MS	VLDL	VLDL		TAG 51:3	-0.138174	0.255646	0.186144	0.0244624
HDL lipid species	LC-MS	HDL	HDL		PC O- 36:1a	-0.138771	0.342127	0.252459	0.00655277
HDL lipid species	LC-MS	HDL	HDL		PC 38 6b	-0.138974	0.19161	0.252459	0.170258
VLDL lipid species	LC-MS	VLDL	VLDL		LPC 16:1	-0.140158	-0.118158	0.178591	0.38208
VLDL lipid species	LC-MS	VLDL	VLDL		SE 47:6b	-0.140247	0.143181	0.178591	0.254777
LDL lipid species	LC-MS	LDL	LDL		SM 32:2;O2	-0.140337	-0.0098732	0.204739	0.955704
VLDL lipid species	LC-MS	VLDL	VLDL		SM 36:3;O2	-0.140563	0.129749	0.178612	0.324737
HDL lipid species	LC-MS	HDL	HDL		LPC 14:0	-0.141252	0.257471	0.34099	0.115708
VLDL lipid species	LC-MS	VLDL	VLDL		TAG 53:5	-0.141353	0.108063	0.175104	0.426521
VLDL lipid species	LC-MS	VLDL	VLDL		TAG 48:4	-0.142786	0.0988071	0.170023	0.474369
LDL lipid species	LC-MS	LDL	LDL		TAG 56:7a	-0.143883	-0.0811861	0.172812	0.582732
VLDL lipid species	LC-MS	VLDL	VLDL		LPC 18:1	-0.144364	0.139225	0.163857	0.269716
LDL lipid species	LC-MS	LDL	LDL		TAG 58:5	-0.144608	-0.0687657	0.170327	0.652825
LDL lipid species	LC-MS	LDL	LDL		TAG 48:4	-0.147847	-0.0482185	0.158256	0.783848
Lipoproteins	NMR-spectroscopy	plasma	HDL		HDL-C	-0.147917	0.245022	0.158233	0.0361625
HDL lipid species	LC-MS	HDL	HDL		PC 33:2	-0.148775	0.165458	0.220514	0.253286
HDL lipid species	LC-MS	HDL	HDL		LPC 18:3	-0.149212	0.364585	0.218783	0.00380324
VLDL lipid species	LC-MS	VLDL	VLDL		PC O- 38 6b	-0.149296	0.292023	0.145855	0.00872272
VLDL lipid species	LC-MS	VLDL	VLDL		TAG 53:4	-0.149844	0.16546	0.144926	0.173353
VLDL lipid species	LC-MS	VLDL	VLDL		TAG 56:9a	-0.15026	0.0698491	0.144026	0.640528
LDL lipid species	LC-MS	LDL	LDL		TAG 58:2	-0.152162	0.0403964	0.144123	0.829523
LDL lipid species	LC-MS	LDL	LDL		TAG 60:12a	-0.152363	0.0456465	0.144026	0.795729
VLDL lipid species	LC-MS	VLDL	VLDL		PC 34:2	-0.1525	0.230896	0.137278	0.0449198
HDL lipid species	LC-MS	HDL	HDL		SE 47:6b	-0.15302	0.303812	0.205518	0.0182167
VLDL lipid species	LC-MS	VLDL	VLDL		TAG 56:5a	-0.15335	0.133899	0.135173	0.294286
Lipoproteins	NMR-spectroscopy	plasma	HDL		HDL-lipid	-0.154518	0.228657	0.137288	0.0500119
HDL lipid species	LC-MS	HDL	HDL		TAG 58:1	-0.154656	0.147358	0.199812	0.32778
LDL lipid species	LC-MS	LDL	LDL		TAG 58:9a	-0.154846	-0.0153897	0.136538	0.931725
LDL lipid species	LC-MS	LDL	LDL		TAG 56:9a	-0.154997	-0.0768384	0.136215	0.614096
LDL lipid species	LC-MS	LDL	LDL		TAG 54:5a	-0.15534	-0.231435	0.135173	0.0469862
VLDL lipid species	LC-MS	VLDL	VLDL		PC O- 38:7a	-0.155394	0.0930664	0.128964	0.503714
HDL lipid species	LC-MS	HDL	HDL		SE 47:3	-0.156559	0.227402	0.192935	0.0904517
HDL lipid species	LC-MS	HDL	HDL		PC O- 32:0	-0.156794	0.185227	0.192675	0.185777
HDL lipid species	LC-MS	HDL	HDL		PC 35:4	-0.157904	0.122664	0.188545	0.428753
Lipoproteins	NMR-spectroscopy	plasma	HDL		HDL-PL	-0.159805	0.220636	0.122612	0.0598278
Lipoproteins	NMR-spectroscopy	plasma	HDL		HDL-CE	-0.161008	0.257253	0.118932	0.0252618
Lipoproteins	NMR-spectroscopy	plasma	HDL	M	M-HDL-lipid	-0.161039	0.211904	0.118932	0.0703458
LDL lipid species	LC-MS	LDL	LDL		TAG 58:12	-0.161224	0.00660355	0.118653	0.972084
LDL lipid species	LC-MS	LDL	LDL		PC 38:4a	-0.161448	0.0936683	0.118119	0.508097
Lipoproteins	NMR-spectroscopy	plasma	HDL	M	M-HDL-particles	-0.162234	0.223162	0.115715	0.0562629
HDL lipid species	LC-MS	HDL	HDL		PC O- 38:2	-0.163291	0.206908	0.17207	0.1307
Lipoproteins	NMR-spectroscopy	plasma	HDL	L	L-HDL-FC	-0.163746	0.236475	0.112263	0.0428112
VLDL lipid species	LC-MS	VLDL	VLDL		TAG 52:2	-0.16514	0.254666	0.104509	0.0252108
LDL lipid species	LC-MS	LDL	LDL		TAG 60:12b	-0.165339	0.0362203	0.108848	0.840673
LDL lipid species	LC-MS	LDL	LDL		TAG 55:7	-0.165612	0.0817067	0.108193	0.579721
VLDL lipid species	LC-MS	VLDL	VLDL		TAG 50:3	-0.165955	0.224547	0.102608	0.0513779
Lipoproteins	NMR-spectroscopy	plasma	HDL	M	M-HDL-PL	-0.166202	0.200362	0.106761	0.0908512
VLDL lipid species	LC-MS	VLDL	VLDL		TAG 56:3	-0.166292	0.134336	0.101779	0.293078
LDL lipid species	LC-MS	LDL	LDL		SM 33:1;O2	-0.166866	0.132428	0.105523	0.31716
LDL lipid species	LC-MS	LDL	LDL		TAG 58:3	-0.166954	0.0201539	0.105453	0.917072
VLDL lipid species	LC-MS	VLDL	VLDL		TAG 50:4a	-0.168145	0.152364	0.0974263	0.219479
VLDL lipid species	LC-MS	VLDL	VLDL		TAG 55:7	-0.169141	0.0824329	0.0951083	0.567213
LDL lipid species	LC-MS	LDL	LDL		TAG 58:8a	-0.169819	-0.065033	0.0988405	0.674298
VLDL lipid species	LC-MS	VLDL	VLDL		TAG 60:9	-0.169997	0.118111	0.0934134	0.38208
LDL lipid species	LC-MS	LDL	LDL		PC O- 38:7	-0.170072	0.237423	0.099425	0.0428112
LDL lipid species	LC-MS	LDL	LDL		PC O- 38 6c	-0.171959	0.110406	0.0938506	0.421799
LDL lipid species	LC-MS	LDL	LDL		PC 40 6a	-0.172087	-0.0062218	0.0936804	0.972569
VLDL lipid species	LC-MS	VLDL	VLDL		TAG 52:5a	-0.172238	0.112947	0.0879464	0.40564
Lipoproteins	NMR-spectroscopy	plasma	HDL	M	M-HDL-C	-0.1727	0.232748	0.0927141	0.0460525
HDL lipid species	LC-MS	HDL	HDL		PC O- 34:1b	-0.172793	0.21515	0.143533	0.111139
HDL lipid species	LC-MS	HDL	HDL		PC 37:5	-0.174575	-0.00731868	0.138443	0.972179
VLDL lipid species	LC-MS	VLDL	VLDL		TAG 52:6a	-0.174741	0.0839121	0.0829692	0.55711
LDL lipid species	LC-MS	LDL	LDL		PC 32:1	-0.174902	0.0963926	0.0872832	0.493028
LDL lipid species	LC-MS	LDL	LDL		TAG 58:1	-0.175519	0.0555721	0.0859074	0.74007
VLDL lipid species	LC-MS	VLDL	VLDL		SM 37:0;O2	-0.175873	0.0630124	0.0935131	0.697335
HDL lipid species	LC-MS	HDL	HDL		PC 38 5b	-0.176081	0.0180193	0.135173	0.931725
VLDL lipid species	LC-MS	VLDL	VLDL		PC 34:3	-0.176494	0.20242	0.0791563	0.0824861
VLDL lipid species	LC-MS	VLDL	VLDL		TAG 58:8a	-0.177369	0.047087	0.0775059	0.783848
HDL lipid species	LC-MS	HDL	HDL		PC 40:5	-0.178033	0.0379421	0.129714	0.854711
HDL lipid species	LC-MS	HDL	HDL		SE 46:3	-0.179281	0.331021	0.126911	0.00915488
VLDL lipid species	LC-MS	VLDL	VLDL		PC 40:7	-0.180722	0.184568	0.0711714	0.119724
VLDL lipid species	LC-MS	VLDL	VLDL		SE 45:5	-0.182091	0.19795	0.0685568	0.0908293
LDL lipid species	LC-MS	LDL	LDL		PC O- 38:7b	-0.182228	0.196386	0.074155	0.0991117
HDL lipid species	LC-MS	HDL	HDL		PC O- 38:6b	-0.182246	0.273343	0.118932	0.0389633
Lipoproteins	NMR-spectroscopy	plasma	HDL	M	M-HDL-CE	-0.182795	0.238638	0.071584	0.0420949
LDL lipid species	LC-MS	LDL	LDL		TAG 56:4b	-0.183007	-0.0701866	0.0713711	0.643745
VLDL lipid species	LC-MS	VLDL	VLDL		TAG 51:4	-0.185038	0.195842	0.063581	0.0940749
LDL lipid species	LC-MS	LDL	LDL		TAG 60:13	-0.185116	0.0611152	0.0678088	0.700281
LDL lipid species	LC-MS	LDL	LDL		SE 45:3b	-0.185637	0.149393	0.0669835	0.240651
HDL lipid species	LC-MS	HDL	HDL		PC 34:1	-0.185737	0.242229	0.111886	0.0669844
VLDL lipid species	LC-MS	VLDL	VLDL		TAG 58:7a	-0.186055	0.0656053	0.0620153	0.667921
HDL lipid species	LC-MS	HDL	HDL		SE 45:2a	-0.187082	0.180739	0.108968	0.200629
LDL lipid species	LC-MS	LDL	LDL		TAG 58:4	-0.187538	0.142492	0.063581	0.263731
HDL lipid species	LC-MS	HDL	HDL		TAG 60:7	-0.188272	0.134264	0.106709	0.386459
HDL lipid species	LC-MS	HDL	HDL		SE 41:1	-0.189406	0.225065	0.104604	0.0938787
HDL lipid species	LC-MS	HDL	HDL		PC 31:1	-0.189456	0.0529058	0.112531	0.795729
HDL lipid species	LC-MS	HDL	HDL		PC 37:4	-0.189803	0.266182	0.103934	0.0432392
LDL lipid species	LC-MS	LDL	LDL		TAG 52:3	-0.190249	-0.120048	0.0591494	0.381533
Lipoproteins	NMR-spectroscopy	plasma	HDL	L	L-HDL-particles	-0.190669	0.257801	0.0586052	0.0252108
Lipoproteins	NMR-spectroscopy	plasma	HDL	L	L-HDL-C	-0.191005	0.259569	0.0580968	0.0244624
Lipoproteins	NMR-spectroscopy	plasma	HDL	L	L-HDL-lipid	-0.191251	0.253083	0.0577594	0.0285771
VLDL lipid species	LC-MS	VLDL	VLDL		SE 46:3	-0.191531	0.191689	0.0538642	0.102543
VLDL lipid species	LC-MS	VLDL	VLDL		LPC 20 5	-0.191627	0.102614	0.0538145	0.453924
LDL lipid species	LC-MS	LDL	LDL		TAG 54:6a	-0.192019	-0.143688	0.0568352	0.26016
HDL lipid species	LC-MS	HDL	HDL		PC 40:6b	-0.192039	0.306477	0.099195	0.0171858
HDL lipid species	LC-MS	HDL	HDL		TAG 60:6	-0.193262	0.269122	0.0968143	0.0420949
Lipoproteins	NMR-spectroscopy	plasma	HDL	L	L-HDL-PL	-0.193607	0.244362	0.0546807	0.0367802
VLDL lipid species	LC-MS	VLDL	VLDL		TAG 58:9b	-0.194187	0.178202	0.0503426	0.135945
VLDL lipid species	LC-MS	VLDL	VLDL		TAG 58:8b	-0.194763	0.2612	0.0498952	0.0209359
LDL lipid species	LC-MS	LDL	LDL		TAG 56:10a	-0.194938	0.0271334	0.0529291	0.883365
Lipoproteins	NMR-spectroscopy	plasma	HDL	L	L-HDL-CE	-0.196789	0.261933	0.0503426	0.0227119
LDL lipid species	LC-MS	LDL	LDL		SM 34:0;O2	-0.198967	0.264991	0.0479051	0.0209359
VLDL lipid species	LC-MS	VLDL	VLDL		PC 38:7	-0.200022	0.11438	0.0433803	0.398115
VLDL lipid species	LC-MS	VLDL	VLDL		PC O- 40:7	-0.20089	0.291586	0.0422955	0.00872272
HDL lipid species	LC-MS	HDL	HDL		PC 39:5	-0.200974	0.0905337	0.0821441	0.592843
VLDL lipid species	LC-MS	VLDL	VLDL		PC 38:7b	-0.201231	0.329054	0.0420927	0.00380324
VLDL lipid species	LC-MS	VLDL	VLDL		TAG 60:6	-0.202049	0.187029	0.0412253	0.111397
VLDL lipid species	LC-MS	VLDL	VLDL		TAG 54:7a	-0.202621	-0.0223283	0.0405104	0.907501
LDL lipid species	LC-MS	LDL	LDL		TAG 56:7b	-0.20312	0.142805	0.0429123	0.262415
HDL lipid species	LC-MS	HDL	HDL		TAG 60:5	-0.204271	0.234323	0.0762992	0.0796746
VLDL lipid species	LC-MS	VLDL	VLDL		TAG 54:3	-0.204477	0.170276	0.0384166	0.161501
LDL lipid species	LC-MS	LDL	LDL		TAG 60:7	-0.20462	0.00520958	0.0413591	0.97612
LDL lipid species	LC-MS	LDL	LDL		TAG 56:6b	-0.205511	0.0331007	0.0405063	0.855958
HDL lipid species	LC-MS	HDL	HDL		PC O- 36:5	-0.208094	0.211557	0.0699128	0.119724
LDL lipid species	LC-MS	LDL	LDL		TAG 58:7a	-0.209082	-0.0467243	0.0363952	0.790785
Plasma Lipids	Gas chromatography	plasma			FA 22:1n-9	-0.209387	0.0672666	0.0345517	0.659061
HDL lipid species	LC-MS	HDL	HDL		PC 35:5	-0.209706	0.0875811	0.0675317	0.611519
VLDL lipid species	LC-MS	VLDL	VLDL		PC 34 4	-0.210759	0.183951	0.0345517	0.12702
HDL lipid species	LC-MS	HDL	HDL		PC 38 6	-0.211456	0.195535	0.064682	0.161407
VLDL lipid species	LC-MS	VLDL	VLDL		PC 34 5	-0.212033	0.116035	0.0304118	0.389454
VLDL lipid species	LC-MS	VLDL	VLDL		PC 36 6	-0.214892	0.146833	0.0279607	0.243561
HDL lipid species	LC-MS	HDL	HDL		PC 33:3	-0.214982	0.178822	0.0762992	0.238496
VLDL lipid species	LC-MS	VLDL	VLDL		TAG 58:5	-0.216787	0.141238	0.0265683	0.261285
Plasma Lipids	Gas chromatography	plasma			DMA 18:1n-9	-0.217709	0.313679	0.0269345	0.0047341
HDL lipid species	LC-MS	HDL	HDL		PC O- 36:3a	-0.217774	0.392884	0.0563178	0.00218059
LDL lipid species	LC-MS	LDL	LDL		TAG 54:4	-0.218911	-0.197673	0.0271321	0.0958007
HDL lipid species	LC-MS	HDL	HDL		TAG 58:5	-0.218948	0.232355	0.0547051	0.0824861
LDL lipid species	LC-MS	LDL	LDL		PC 34:2	-0.219848	0.0899549	0.0265683	0.532484
VLDL lipid species	LC-MS	VLDL	VLDL		TAG 54:6a	-0.221982	-0.00430068	0.0226319	0.977181
HDL lipid species	LC-MS	HDL	HDL		PC 35:2	-0.222853	0.308745	0.0502305	0.0164248
Plasma Lipids	Gas chromatography	plasma			FA 20:1n-9	-0.223502	0.0297482	0.0226319	0.874977
HDL lipid species	LC-MS	HDL	HDL		PC 40:6	-0.223638	0.281139	0.0496501	0.031386
VLDL lipid species	LC-MS	VLDL	VLDL		PC 38 6a	-0.226715	0.143108	0.0195222	0.254777
Lipoproteins	NMR-spectroscopy	plasma	HDL		HDL-size	-0.22842	0.231207	0.020379	0.0470435
HDL lipid species	LC-MS	HDL	HDL		PC 36:2	-0.228831	0.363516	0.0439051	0.00380324
LDL lipid species	LC-MS	LDL	LDL		TAG 60:10b	-0.229295	-0.021999	0.0197638	0.907501
HDL lipid species	LC-MS	HDL	HDL		PC 34 5	-0.230722	0.199529	0.0474898	0.161653
VLDL lipid species	LC-MS	VLDL	VLDL		TAG 52:3	-0.231903	0.233668	0.0166527	0.0428112
VLDL lipid species	LC-MS	VLDL	VLDL		TAG 60:8	-0.232884	0.0781198	0.0161636	0.595514
Plasma metabolites	NMR-spectroscopy	plasma			Glutamine	-0.233602	-0.0130532	0.0178821	0.941995
VLDL lipid species	LC-MS	VLDL	VLDL		PC 32:2	-0.233617	0.208902	0.0158372	0.0703458
HDL lipid species	LC-MS	HDL	HDL		SM 39:0;O2	-0.237012	0.195944	0.0359214	0.160673
VLDL lipid species	LC-MS	VLDL	VLDL		TAG 58:4	-0.237773	0.104416	0.0138282	0.444509
VLDL lipid species	LC-MS	VLDL	VLDL		TAG 60:7	-0.238221	0.0990045	0.0136687	0.474013
HDL lipid species	LC-MS	HDL	HDL		PC 37:6	-0.238648	0.239771	0.0343779	0.0703458
HDL lipid species	LC-MS	HDL	HDL		PC O- 38:5a	-0.24218	0.317526	0.0310353	0.0139388
HDL lipid species	LC-MS	HDL	HDL		PC O- 36:6	-0.243906	0.0648758	0.0297482	0.727021
HDL lipid species	LC-MS	HDL	HDL		PC O- 36:5a	-0.244675	0.0976013	0.0290931	0.551167
VLDL lipid species	LC-MS	VLDL	VLDL		TAG 54:4	-0.247633	0.122615	0.0101361	0.359046
HDL lipid species	LC-MS	HDL	HDL		SE 47:1	-0.248369	0.282468	0.0265683	0.0311539
HDL lipid species	LC-MS	HDL	HDL		PC O- 34:2a	-0.250499	0.326692	0.0253941	0.0100862
VLDL lipid species	LC-MS	VLDL	VLDL		TAG 54:5a	-0.253017	0.0601686	0.00841801	0.700281
LDL lipid species	LC-MS	LDL	LDL		SE 49:3	-0.254356	0.0763063	0.0089738	0.614438
LDL lipid species	LC-MS	LDL	LDL		PC O- 40:7	-0.254583	0.174523	0.00892043	0.15621
VLDL lipid species	LC-MS	VLDL	VLDL		LPC 20 4	-0.25489	0.0388021	0.00784064	0.834365
HDL lipid species	LC-MS	HDL	HDL		SE 47:2	-0.25638	0.337222	0.0213287	0.00762893
HDL lipid species	LC-MS	HDL	HDL		TAG 51:5	-0.257652	0.352123	0.0205447	0.00474772
VLDL lipid species	LC-MS	VLDL	VLDL		TAG 52:4	-0.259172	0.200496	0.00678515	0.0864743
LDL lipid species	LC-MS	LDL	LDL		TAG 60:10a	-0.260217	0.0409035	0.00737141	0.827046
HDL lipid species	LC-MS	HDL	HDL		PC 38 5	-0.26312	0.0586547	0.0178821	0.766073
HDL lipid species	LC-MS	HDL	HDL		PC 36:5	-0.263136	0.0435597	0.0178821	0.835691
HDL lipid species	LC-MS	HDL	HDL		PC 40:8	-0.264229	0.327433	0.0173328	0.00997256
VLDL lipid species	LC-MS	VLDL	VLDL		SE 43 3	-0.26602	0.245871	0.00518745	0.031386
HDL lipid species	LC-MS	HDL	HDL		SE 44 3	-0.268749	0.292771	0.0153006	0.0244624
HDL lipid species	LC-MS	HDL	HDL		SE 46:2	-0.270993	0.310414	0.0143063	0.0155823
LDL lipid species	LC-MS	LDL	LDL		TAG 47:2	-0.271423	0.0963965	0.00482995	0.493028
HDL lipid species	LC-MS	HDL	HDL		PC 40:3	-0.27203	0.13492	0.0138282	0.38556
LDL lipid species	LC-MS	LDL	LDL		TAG 60:6	-0.272526	0.150281	0.00464757	0.238496
LDL lipid species	LC-MS	LDL	LDL		TAG 49:2	-0.273066	0.198415	0.00457856	0.0940749
HDL lipid species	LC-MS	HDL	HDL		PC 40:5a	-0.275586	0.294003	0.012554	0.0239186
HDL lipid species	LC-MS	HDL	HDL		LPC 20:5	-0.276118	0.304876	0.0127435	0.0182167
HDL lipid species	LC-MS	HDL	HDL		PC O- 36:3	-0.278729	0.392378	0.011589	0.00218059
LDL lipid species	LC-MS	LDL	LDL		TAG 60:5	-0.279228	0.211944	0.00353586	0.0703458
VLDL lipid species	LC-MS	VLDL	VLDL		LPC 15:0	-0.279791	0.0525557	0.00299522	0.755374
HDL lipid species	LC-MS	HDL	HDL		PC O- 38:5	-0.280422	0.369117	0.0110006	0.00380324
HDL lipid species	LC-MS	HDL	HDL		TAG 58:4	-0.280762	0.246437	0.0109009	0.0623592
LDL lipid species	LC-MS	LDL	LDL		TAG 60:9	-0.281749	0.0368237	0.00322675	0.838206
HDL lipid species	LC-MS	HDL	HDL		PC O- 38:4a	-0.28205	0.269159	0.0105394	0.0420949
HDL lipid species	LC-MS	HDL	HDL		SE 49:5	-0.282625	0.307842	0.0103525	0.0167775
VLDL lipid species	LC-MS	VLDL	VLDL		TAG 60:5	-0.283514	0.166713	0.00259819	0.170258
LDL lipid species	LC-MS	LDL	LDL		TAG 56:8b	-0.287661	0.145953	0.00257459	0.253431
HDL lipid species	LC-MS	HDL	HDL		SE 45:5	-0.288603	0.354978	0.00857731	0.0047341
HDL lipid species	LC-MS	HDL	HDL		PC O- 32:1a	-0.289454	0.330876	0.00841801	0.00915488
LDL lipid species	LC-MS	LDL	LDL		CER 34:1;O2	-0.289485	0.100036	0.00274502	0.482766
HDL lipid species	LC-MS	HDL	HDL		PC 39:6	-0.292192	0.257847	0.00769211	0.0506182
HDL lipid species	LC-MS	HDL	HDL		SE 43 3	-0.293755	0.327457	0.00737141	0.00997256
HDL lipid species	LC-MS	HDL	HDL		TAG 48:4	-0.294338	0.188779	0.00727245	0.177101
HDL lipid species	LC-MS	HDL	HDL		PC 38 5a	-0.299004	0.126349	0.00622569	0.416584
HDL lipid species	LC-MS	HDL	HDL		PC 36:4b	-0.305663	0.346501	0.00492657	0.00582307
HDL lipid species	LC-MS	HDL	HDL		SE 49:6b	-0.307437	0.341114	0.00464757	0.00668388
HDL lipid species	LC-MS	HDL	HDL		PC O- 38:5b	-0.308344	0.250536	0.0045693	0.0580191
LDL lipid species	LC-MS	LDL	LDL		PC 34:3	-0.311052	0.176835	0.000959786	0.149334
LDL lipid species	LC-MS	LDL	LDL		TAG 60:8	-0.312116	0.0379034	0.000923693	0.835917
LDL lipid species	LC-MS	LDL	LDL		TAG 56:5a	-0.313705	-0.0743377	0.0008676	0.623391
VLDL lipid species	LC-MS	VLDL	VLDL		CER 34:1;O2	-0.315432	0.24612	0.00119363	0.0420949
HDL lipid species	LC-MS	HDL	HDL		TAG 60:8	-0.316379	0.0973542	0.00336773	0.551951
HDL lipid species	LC-MS	HDL	HDL		PC O- 38:7a	-0.316784	0.118529	0.00333346	0.451193
HDL lipid species	LC-MS	HDL	HDL		PC 36:4	-0.31723	0.349114	0.00328615	0.0053082
LDL lipid species	LC-MS	LDL	LDL		PC 36:4a	-0.319369	0.0964466	0.000711608	0.493028
HDL lipid species	LC-MS	HDL	HDL		PC 36:3	-0.320332	0.345233	0.00293354	0.00600065
HDL lipid species	LC-MS	HDL	HDL		SE 49:7a	-0.323653	0.285688	0.00260359	0.0285771
LDL lipid species	LC-MS	LDL	LDL		TAG 58:8b	-0.326495	0.123941	0.000519209	0.361298
LDL lipid species	LC-MS	LDL	LDL		TAG 58:9b	-0.327687	0.122726	0.000494213	0.365754
HDL lipid species	LC-MS	HDL	HDL		PC 32:1	-0.328854	0.311325	0.00215705	0.0155823
LDL lipid species	LC-MS	LDL	LDL		PC 38 6a	-0.330201	0.133984	0.000442486	0.305949
HDL lipid species	LC-MS	HDL	HDL		PC 38:4a	-0.33352	0.0646207	0.00182574	0.728675
HDL lipid species	LC-MS	HDL	HDL		PC 38 6a	-0.335423	0.115584	0.00169374	0.464189
HDL lipid species	LC-MS	HDL	HDL		TAG 49:2	-0.336395	0.0350138	0.0016381	0.867601
VLDL lipid species	LC-MS	VLDL	VLDL		LPC 14:0	-0.342301	0.0824862	0.000197189	0.567213
VLDL lipid species	LC-MS	VLDL	VLDL		LPC 22 5	-0.345323	0.211731	0.000176714	0.0667383
HDL lipid species	LC-MS	HDL	HDL		SE 43:1	-0.346731	0.415298	0.0010995	0.00107979
HDL lipid species	LC-MS	HDL	HDL		SE 49:3	-0.348959	0.37098	0.00101326	0.00380324
HDL lipid species	LC-MS	HDL	HDL		PC 34:3	-0.351219	0.233655	0.000932122	0.0801651
HDL lipid species	LC-MS	HDL	HDL		PC 32:0	-0.353228	0.238361	0.0008676	0.0718858
HDL lipid species	LC-MS	HDL	HDL		PC 30:0	-0.356419	0.298004	0.000787107	0.0212615
HDL lipid species	LC-MS	HDL	HDL		PC 38:7b	-0.35761	0.191622	0.000759408	0.170258
HDL lipid species	LC-MS	HDL	HDL		PC O- 40 6	-0.361838	0.110951	0.000645783	0.484057
HDL lipid species	LC-MS	HDL	HDL		PC 35:3	-0.362292	0.355294	0.000636703	0.0047341
HDL lipid species	LC-MS	HDL	HDL		SE 49:4	-0.363239	0.35073	0.00200201	0.0131665
HDL lipid species	LC-MS	HDL	HDL		PC O- 34:3	-0.364431	0.386432	0.000588307	0.00270126
HDL lipid species	LC-MS	HDL	HDL		PC O- 38:7b	-0.366277	0.368818	0.000540543	0.00380324
HDL lipid species	LC-MS	HDL	HDL		PC O- 38:6a	-0.376759	0.0765079	0.00035001	0.660335
HDL lipid species	LC-MS	HDL	HDL		PC O- 38:6	-0.379392	0.199998	0.000312729	0.14943
HDL lipid species	LC-MS	HDL	HDL		PC 36:4a	-0.382673	0.169812	0.000272733	0.238496
VLDL lipid species	LC-MS	VLDL	VLDL		SE 49:3	-0.38306	0.329463	2.01318e-05	0.00380324
HDL lipid species	LC-MS	HDL	HDL		PC O- 38:6c	-0.384285	0.174871	0.000256326	0.219479
HDL lipid species	LC-MS	HDL	HDL		PC O- 40:7	-0.392987	0.223046	0.000189418	0.0987212
HDL lipid species	LC-MS	HDL	HDL		PC 30:1	-0.396186	0.222273	0.000189418	0.103528
HDL lipid species	LC-MS	HDL	HDL		PC 40:7	-0.397026	0.240868	0.000147967	0.0693446
HDL lipid species	LC-MS	HDL	HDL		PC 32:2	-0.399999	0.306129	0.000129019	0.0171858
HDL lipid species	LC-MS	HDL	HDL		PC 34 4	-0.402659	0.320905	0.000154893	0.0148128
HDL lipid species	LC-MS	HDL	HDL		PC 38:7a	-0.422089	0.0867022	4.10501e-05	0.614438
HDL lipid species	LC-MS	HDL	HDL		PC 36:6	-0.432781	0.262496	2.27367e-05	0.0464285
HDL lipid species	LC-MS	HDL	HDL		PC O- 38:7	-0.44835	0.273557	9.38761e-06	0.0389633
HDL lipid species	LC-MS	HDL	HDL		PC 34:2	-0.448763	0.365659	9.26256e-06	0.00380324
HDL lipid species	LC-MS	HDL	HDL		PC 40:6a	-0.4582	0.181254	5.17938e-06	0.199845
Plasma metabolites	NMR-spectroscopy	plasma			Histidine	-0.479689	0.21934	2.33551e-08	0.060805
HDL lipid species	LC-MS	HDL	HDL		PC 38:7	-0.550074	0.172991	7.00195e-09	0.22652
