# Supplementary material for: Icosapent ethyl–induced lipoprotein remodeling and its impact on cardiovascular disease risk markers in normolipidemic individuals
Source: JCI Insight. 2025 Oct 8;10(19):e193637. doi: 10.1172/jci.insight.193637 (PMC12513490; doi:10.1172/jci.insight.193637)
Supplement: Supporting data values [file jciinsight-10-193637-s292.xlsx]

## Sheet: Fig. 1
Figure 1 does not contain original data

## Sheet: Fig. 2A
Figure 2A. Circulating EPA concentration mmol/L
Day 0	Day 7	Day 28	Day 35
0.231332	1.33718	1.3444	0.402873
0.287969	0.809326	0.943995	0.321809
0.141409	0.481816	0.786691	0.217843
0.394796	1.11554	1.20434	0.438943
0.0623172	1.18314	1.35995	0.369011
0.228449	1.59543	1.45516	0.412301
0.240079	0.976955		0.558213
0.117006	1.33308	1.3008	0.27985
0.244772	0.697952	2.15927	0.653675
0.101324	1.202	0.905369	0.274067
0.407213	1.30565	1.29369	0.381669
1.13194	1.09635	0.764446	0.565048
0.585471	0.867017	1.46221	0.97358
0.163316	1.4104	1.70108	0.310988
0.343493	1.04282	1.11433	0.3511
0.345521	0.603689	1.35189	0.442978
0.245183	1.39473	1.92398	0.517484
0.437819	1.41668	1.69699	0.619863
0.151881	0.934603	1.16287	0.241171
0.210282	1.02693	1.2356	0.222897
0.145741	1.05298	0.839616	0.400207
0.127493	0.597874	0.59304	0.188933
0.0995828	1.10506	1.24615	0.294416
0.0818866	0.624502	0.780205	0.319149
0.116255	0.813745	1.12033	0.321386
0.329371	1.13489	1.14421	0.393334
0.117968	0.993291	0.890849	0.218769
	1.06877	1.31359	0.313921
0.240965	1.18304	1.15032	0.389086
0.518189	1.96089	1.94378	0.461261
0.133816	0.952599	0.841406	0.190737
0.0967429	0.586028	0.81204	0.194654
0.186711	0.720947	0.745716	0.493038
0.0843701	1.46855		0.389749
0.304024	2.19577	2.19309	0.6966
0.114171	1.2231	1.04528	0.234357
	1.50383	1.30499	0.266069
0.104605	0.863614	0.811823	0.394134

## Sheet: Fig. 2B
Figure 2B. Correlation between baseline EPA levels and percent change D0 to D28.
EPA mmol/L	%change (D28 vs. D0)
0.231332	4.81157
0.287969	2.27812
0.141409	4.56325
0.394796	2.05055
0.062317	20.823
0.228449	5.36972
0.117006	10.1174
0.244772	7.82155
0.101324	7.93537
0.407213	2.17693
1.13194	-0.324662
0.58547	1.49749
0.163316	9.41591
0.343493	2.24411
0.345521	2.91261
0.245183	6.8471
0.437819	2.87601
0.151881	6.65643
0.210281	4.87593
0.145742	4.76099
0.127493	3.65155
0.099583	11.5137
0.081887	8.52787
0.116255	8.63682
0.329371	2.47393
0.117968	6.55158
0.240965	3.77381
0.518189	2.75111
0.133816	5.28777
0.096743	7.39379
0.186711	2.99397
0.304024	6.21354
0.114171	8.15542
0.104605	6.76087

## Sheet: Fig. 2C
Figure 2C. Plasma total fatty acid n-6/n-3 ratio
Day 0	Day 7	Day 28	Day 35
8.64056	2.83901	2.77948	5.35975
5.60493	3.0289	2.1899	4.71493
7.61619	3.8837	2.7535	5.72637
5.04974	2.45767	2.13788	4.60675
12.4623	2.76341	2.27446	6.11647
7.6054	2.32167	2.31826	5.5614
7.54515	3.7569		5.43957
7.927	3.21106	2.46165	6.4525
8.61118	3.88808	2.08317	5.41396
10.3516	3.02549	3.20321	6.16099
4.94195	2.28326	2.2944	6.02221
2.47315	2.10786	2.31185	2.7447
5.0425	4.14623	2.49596	3.87462
8.53695	2.93314	2.3614	6.83562
6.27403	3.03836	3.51335	6.02491
7.20292	4.71867	2.83904	6.51159
6.83701	2.62094	2.07988	4.18696
5.47332	3.04346	2.46661	4.00807
8.44248	2.35946	2.13833	5.83775
9.60941	4.61096	3.91031	9.4482
7.84324	2.73993	2.94398	4.30619
7.22176	3.91415	4.03499	6.65612
9.88761	3.00673	2.32458	6.64152
6.80109	2.94047	2.18513	4.23153
6.1196	3.0073	2.26866	4.85993
7.35533	2.87078	2.5323	4.89388
9.77248	3.59034	3.0763	6.13829
	3.71845	2.86083	6.62821
7.54648	2.9676	1.81481	3.96818
4.63987	1.69401	1.74085	5.17413
6.27005	2.79886	2.94825	5.84098
6.99258	3.4775	2.26988	5.42524
7.33612	4.10047	3.75176	4.46621
11.948	2.68721		6.42424
5.39271	1.68815	1.31107	3.49104
8.84669	2.88913	2.8169	5.93839
	2.29373	2.5103	5.66165
9.32715	3.33101	3.41344	5.23501

## Sheet: Fig. 2D
Figure 2D. Percent change of circulating total fatty acid relative to baseline (day 0).
%change at day 0																																				%change at day 7
DMA 16:0	DMA 18:0	DMA 18:1n-9	DMA 20:0	FA 12:0	FA 14:0	FA 15:0	FA 15:0ai	FA 15:0i	FA 16:0	FA 16:1n-9	FA 17:0	FA 17:0i	FA 18:0	FA 18:0i	FA 18:1n-9	FA 18:2n-6	FA 18:3n-3	FA 18:3n-6	FA 20:0	FA 20:1n-9	FA 20:2n-6	FA 20:3n-3	FA 20:3n-6	FA 20:4n-3	FA 20:4n-6	FA 20:5n-3	FA 22:0	FA 22:1n-9	FA 22:4n-6	FA 22:5n-3	FA 22:5n-6	FA 22:6n-3	FA 23:0	FA 24:0	FA 24:1n-9	DMA 16:0	DMA 18:0	DMA 18:1n-9	DMA 20:0	FA 12:0	FA 14:0	FA 15:0	FA 15:0ai	FA 15:0i	FA 16:0	FA 16:1n-9	FA 17:0	FA 17:0i	FA 18:0
0	0	0	0	0	0	0	0	0	0	0	0	0	0	0	0	0	0	0	0	0	0	0	0	0	0	0	0	0	0	0	0	0	0	0	0	-0.17	-0.28	-0.13	-0.26	-0.42	-0.08	-0.01	-0.45	-0.59	-0.07	-0.15	-0.16	0.02	-0.07
0	0	0	0	0	0	0	0	0	0	0	0	0	0	0	0	0	0	0	0	0	0	0	0	0	0	0	0	0	0	0	0	0	0	0	0	0.09	0.14	-0.02	-0.14	-0.2	-0.16	-0.1	-0.17	-0.49	-0.03	0.14	0.03	0.05	0.03
0	0	0	0	0	0	0	0	0	0	0	0	0	0	0	0	0	0	0	0	0	0	0	0	0	0	0	0	0	0	0	0	0	0	0	0	-0.21	-0.25	-0.25	-0.14	-0.09	-0.35	-0.2	0.08	0.37	-0.18	-0.12	-0.09	-0.23	-0.08
0	0	0	0	0	0	0	0	0	0	0	0	0	0	0	0	0	0	0	0	0	0	0	0	0	0	0	0	0	0	0	0	0	0	0	0	-0.12	-0.01	-0.1	0.2	-0.44	-0.01	-0.07	-0.34	-0.4	-0.12	-0.05	-0.13	-0.02	-0.16
0	0	0	0	0	0	0	0	0	0	0	0	0	0	0	0	0	0	0	0	0	0	0	0	0	0	0	0	0	0	0	0	0	0	0	0	0.08	0.5	0.15	0.52	-0.23	-0.09	-0.17	-0.24	0.15	-0.23	-0.25	-0.2	-0.02	-0.04
0	0	0	0	0	0	0	0	0	0	0	0	0	0	0	0	0	0	0	0	0	0	0	0	0	0	0	0	0	0	0	0	0	0	0	0	-0.06	-0.13	-0.09	-0.05	0.46	0.18	-0.12	-0.63	-0.53	-0.07	-0.23	-0.05	-0.14	0.02
0	0	0	0	0	0	0	0	0	0	0	0	0	0	0	0	0	0	0	0	0	0	0	0	0	0	0	0	0	0	0	0	0	0	0	0	0.12	0.16	0.61	0.15	-0.18	-0.35	-0.25	-0.34	-0.29	-0.1	-0.14	-0.11	0	-0.03
0	0	0	0	0	0	0	0	0	0	0	0	0	0	0	0	0	0	0	0	0	0	0	0	0	0	0	0	0	0	0	0	0	0	0	0	0.32	0.42	0.49	-0.44	-0.39	-0.38	-0.16	-0.45	-0.36	-0.01	-0.31	-0.02	-0.37	0.12
0	0	0	0	0	0	0	0	0	0	0	0	0	0	0	0	0	0	0	0	0	0	0	0	0	0	0	0	0	0	0	0	0	0	0	0	-0.2	0.05	-0.27	-0.5	-0.34	-0.19	-0.16	-0.14	-0.55	-0.32	-0.3	-0.3	-0.26	-0.31
0	0	0	0	0	0	0	0	0	0	0	0	0	0	0	0	0	0	0	0	0	0	0	0	0	0	0	0	0	0	0	0	0	0	0	0	0.25	0.32	0.61	0.2	-0.18	-0.21	-0.2	-0.28	-0.12	0.02	-0.16	0	-0.27	0.2
0	0	0	0	0	0	0	0	0	0	0	0	0	0	0	0	0	0	0	0	0	0	0	0	0	0	0	0	0	0	0	0	0	0	0	0	0.08	0.09	0.22	-0.06	-0.39	0.01	-0.18	-0.45	-0.65	-0.02	0.17	-0.06	0.03	0.04
0	0	0	0	0	0	0	0	0	0	0	0	0	0	0	0	0	0	0	0	0	0	0	0	0	0	0	0	0	0	0	0	0	0	0	0	-0.39	-0.35	-0.53	-0.26	-0.41	-0.28	-0.09	-0.25	-0.01	-0.12	-0.08	-0.06	-0.41	-0.15
0	0	0	0	0	0	0	0	0	0	0	0	0	0	0	0	0	0	0	0	0	0	0	0	0	0	0	0	0	0	0	0	0	0	0	0	-0.16	-0.04	0.18	-0.26	0.76	-0.09	-0.11	-0.34	-0.32	-0.14	-0.19	-0.12	-0.31	-0.09
0	0	0	0	0	0	0	0	0	0	0	0	0	0	0	0	0	0	0	0	0	0	0	0	0	0	0	0	0	0	0	0	0	0	0	0	0.14	0.09	0.18	-0.16	-0.49	-0.23	0.12	-0.22	-0.39	0.05	-0.04	0.02	0.46	0.13
0	0	0	0	0	0	0	0	0	0	0	0	0	0	0	0	0	0	0	0	0	0	0	0	0	0	0	0	0	0	0	0	0	0	0	0	0.01	-0.1	-0.25	-0.07	-0.56	-0.26	-0.37	-0.37	-0.62	-0.32	-0.42	-0.36	-0.41	-0.32
0	0	0	0	0	0	0	0	0	0	0	0	0	0	0	0	0	0	0	0	0	0	0	0	0	0	0	0	0	0	0	0	0	0	0	0	-0.18	-0.26	-0.12	-0.26	-0.67	-0.35	-0.27	-0.74	-0.65	-0.21	-0.39	-0.12	-0.16	-0.3
0	0	0	0	0	0	0	0	0	0	0	0	0	0	0	0	0	0	0	0	0	0	0	0	0	0	0	0	0	0	0	0	0	0	0	0	-0.01	0.04	0.15	-0.27	-0.56	-0.43	-0.31	-0.4	-0.3	-0.25	-0.26	-0.23	-0.21	-0.19
0	0	0	0	0	0	0	0	0	0	0	0	0	0	0	0	0	0	0	0	0	0	0	0	0	0	0	0	0	0	0	0	0	0	0	0	-0.2	-0.28	-0.18	-0.71	-0.2	0.19	0.16	-0.2	-0.38	-0.08	-0.25	-0.07	-0.03	-0.05
0	0	0	0	0	0	0	0	0	0	0	0	0	0	0	0	0	0	0	0	0	0	0	0	0	0	0	0	0	0	0	0	0	0	0	0	-0.27	-0.51	0.08	-0.17	0.04	0.27	0.27	0.76	0.33	-0.01	-0.03	0.1	1.41	-0.07
0	0	0	0	0	0	0	0	0	0	0	0	0	0	0	0	0	0	0	0	0	0	0	0	0	0	0	0	0	0	0	0	0	0	0	0	0.3	0.42	0.33	-0.29	-0.25	-0.37	-0.19	-0.44	-0.56	0	-0.36	-0.09	0.65	0.04
0	0	0	0	0	0	0	0	0	0	0	0	0	0	0	0	0	0	0	0	0	0	0	0	0	0	0	0	0	0	0	0	0	0	0	0	-0.22	-0.23	-0.28	-0.2	0.65	-0.14	-0.14	-0.54	-0.7	-0.07	-0.31	-0.05	0.01	-0.02
0	0	0	0	0	0	0	0	0	0	0	0	0	0	0	0	0	0	0	0	0	0	0	0	0	0	0	0	0	0	0	0	0	0	0	0	-0.02	-0.18	0.04	-0.27	-0.28	-0.34	-0.22	-0.49	3.81	-0.21	-0.21	-0.17	-0.32	-0.14
0	0	0	0	0	0	0	0	0	0	0	0	0	0	0	0	0	0	0	0	0	0	0	0	0	0	0	0	0	0	0	0	0	0	0	0	0.16	-0.04	0.11	0.24	0.49	0.28	0.07	-0.02	8.1	0.07	-0.1	0.14	0.1	0.17
0	0	0	0	0	0	0	0	0	0	0	0	0	0	0	0	0	0	0	0	0	0	0	0	0	0	0	0	0	0	0	0	0	0	0	0	0.07	0.04	-0.15	0.17	1.38	0.68	0.54	0.65	1.28	0.36	0.21	0.43	-0.03	0.19
0	0	0	0	0	0	0	0	0	0	0	0	0	0	0	0	0	0	0	0	0	0	0	0	0	0	0	0	0	0	0	0	0	0	0	0	-0.12	-0.28	-0.21	-0.1	-0.13	-0.07	-0.13	-0.19	0.06	0.02	-0.04	-0.04	-0.18	0.05
0	0	0	0	0	0	0	0	0	0	0	0	0	0	0	0	0	0	0	0	0	0	0	0	0	0	0	0	0	0	0	0	0	0	0	0	-0.29	-0.26	-0.29	0.26	0.04	0.62	-0.04	-0.7	-0.87	0.27	0	-0.04	-0.57	0.05
0	0	0	0	0	0	0	0	0	0	0	0	0	0	0	0	0	0	0	0	0	0	0	0	0	0	0	0	0	0	0	0	0	0	0	0	-0.11	-0.06	-0.63	0.14	-0.64	-0.27	-0.12	-0.47	-0.1	0.04	0.12	0.23	0.68	0.09
0	0	0	0	0	0	0	0	0	0	0	0	0	0	0	0	0	0	0	0	0	0	0	0	0	0	0	0	0	0	0	0	0	0	0	0	-0.13	-0.31	-0.19	-0.64	-0.52	-0.45	-0.18	-0.4	-0.57	-0.31	-0.58	-0.37	-0.18	-0.27
0	0	0	0	0	0	0	0	0	0	0	0	0	0	0	0	0	0	0	0	0	0	0	0	0	0	0	0	0	0	0	0	0	0	0	0	-0.12	-0.26	-0.13	-0.08	-0.72	-0.59	-0.41	-0.51	-0.32	-0.28	-0.18	-0.25	-0.23	-0.2
0	0	0	0	0	0	0	0	0	0	0	0	0	0	0	0	0	0	0	0	0	0	0	0	0	0	0	0	0	0	0	0	0	0	0	0	0.04	-0.26	0.13	-0.8	-0.4	0.03	0.1	0.1	-0.75	0.23	0.13	0.24	0.43	0.23
0	0	0	0	0	0	0	0	0	0	0	0	0	0	0	0	0	0	0	0	0	0	0	0	0	0	0	0	0	0	0	0	0	0	0	0	-0.18	-0.36	-0.09	-0.27	-0.38	-0.12	-0.05	-0.47	-0.76	-0.14	-0.01	-0.09	0.12	-0.12
0	0	0	0	0	0	0	0	0	0	0	0	0	0	0	0	0	0	0	0	0	0	0	0	0	0	0	0	0	0	0	0	0	0	0	0	-0.03	-0.13	0.07	-0.35	-0.05	-0.49	-0.41	-0.61	-0.68	-0.32	-0.42	-0.35	-0.43	-0.32
0	0	0	0	0	0	0	0	0	0	0	0	0	0	0	0	0	0	0	0	0	0	0	0	0	0	0	0	0	0	0	0	0	0	0	0	0.09	-0.03	0.2	-0.08	0.11	0.25	0.04	0.03	0.05	0.04	-0.08	0.06	-0.03	0.04
0	0	0	0	0	0	0	0	0	0	0	0	0	0	0	0	0	0	0	0	0	0	0	0	0	0	0	0	0	0	0	0	0	0	0	0	0.2	0.44	0.63	0.05	-0.72	-0.5	-0.22	-0.34	-0.4	-0.16	-0.25	-0.1	-0.25	0.02
0	0	0	0	0	0	0	0	0	0	0	0	0	0	0	0	0	0	0	0	0	0	0	0	0	0	0	0	0	0	0	0	0	0	0	0	-0.18	0.13	-0.39	0.12	-0.85	-0.63	-0.13	-0.51	-0.83	-0.22	-0.42	-0.22	-0.25	-0.17
0	0	0	0	0	0	0	0	0	0	0	0	0	0	0	0	0	0	0	0	0	0	0	0	0	0	0	0	0	0	0	0	0	0	0	0	0.12	0.23	0.21	-0.03	-0.08	-0.04	0.05	-0.44	-0.32	-0.03	0.12	0.01	0.68	-0.02
[truncated: 94 more columns]

## Sheet: Fig. 2E
Figure 2E. Circulating total fatty acid concentrations mmol/L
SAFA day 0	SAFA day 7	SAFA day 28	SAFA day 35	MUFA day 0	MUFA day 7	MUFA day 28	MUFA day 35	PUFA day 0	PUFA day 7	PUFA day 28	PUFA day 35
7.14717	6.59939	6.33641	6.57702	5.77496	4.5806	4.31657	5.17921	8.90265	8.12781	7.59888	6.87989
3.72857	3.63163	2.96655	3.12064	2.47859	2.71345	1.9752	2.36043	6.29312	5.91003	4.70153	4.76959
3.03863	2.54077	2.78645	2.48341	2.27423	2.10104	1.99535	2.10346	5.10607	4.16	4.56146	3.98885
4.88232	4.24636	3.75496	4.4859	4.14023	3.55715	3.17387	3.94164	7.79649	6.76328	6.05492	7.03294
5.43147	4.50086	4.89594	5.97228	4.5062	2.91207	3.49579	4.63803	6.97234	6.5734	6.69066	7.53485
6.03202	5.74639	5.42197	5.71733	4.60498	4.0067	3.47302	4.07181	8.96663	8.22415	7.30285	8.40119
5.43528	4.96314		7.15826	3.80001	3.55094		4.27004	8.25429	7.82923		9.4864
7.41267	7.53436	6.35689	7.30001	8.03023	6.43938	6.10008	6.09883	8.70558	9.86357	8.06377	8.61269
5.97775	4.12795	6.61139	6.864	4.72084	3.03391	4.36335	5.14583	8.28889	5.97665	9.58644	9.87292
4.62921	4.9339	4.19694	4.78818	3.54757	3.44747	3.57861	3.65201	6.69395	7.17106	6.06078	6.38897
4.02284	4.03674	3.95747	4.35406	3.19585	3.08589	2.79629	4.51965	6.53508	6.47657	6.41475	7.2562
6.46608	5.54896	7.64835	7.43328	4.95858	4.24838	6.2506	7.39932	8.82094	7.18427	8.90802	8.01528
7.63633	6.72253	7.92264	8.5367	6.58524	5.35156	5.91936	6.29096	10.574	9.36224	9.24161	9.89848
5.3509	5.67101	5.89042	4.82594	4.98309	4.40547	5.07941	3.06913	7.44814	8.25395	8.77052	6.20783
6.96478	4.77678	6.31701	5.69304	5.91981	3.57014	4.46739	4.92284	10.4934	7.31653	8.934	8.00465
6.46446	4.94372	5.95691	5.5558	5.43461	3.96665	4.51044	4.96278	10.7141	7.40185	8.37512	9.42761
8.01101	6.09263	7.25281	7.56073	5.94797	4.35302	5.18468	6.29408	9.93302	8.76964	9.70006	8.7955
7.21416	6.70844	7.14718	7.35493	5.28552	4.25559	5.26274	6.19416	10.886	10.4413	10.3821	10.6025
3.48913	3.37329	4.05179	4.57609	3.60484	3.1307	2.81238	3.0662	5.53028	5.12064	5.3445	4.92024
5.20359	5.27655	4.9709	4.33808	4.64198	4.20527	4.04432	4.17086	9.13639	9.71908	9.91587	8.39273
4.76801	4.48553	3.94468	4.11944	3.98275	3.06332	2.88864	3.02974	6.47621	6.4478	5.76655	5.89012
4.45026	3.67686	3.7443	4.00171	4.01123	3.11395	3.18449	3.73519	6.46952	5.94556	6.08334	6.71364
3.46807	3.86401	4.20183	4.3232	2.6198	2.33061	2.77422	3.09163	5.26086	6.07281	5.91649	5.81651
4.53322	6.08276	5.53759	4.80909	4.90866	6.01038	4.51598	3.27927	5.27162	6.23309	5.37717	5.64624
5.25608	5.34145	4.90823	6.14289	3.90113	3.77159	3.23567	4.78167	6.11698	6.84047	6.45606	7.65378
3.93726	4.61635	3.17526	3.7128	3.67294	3.59251	2.43559	3.09504	7.14448	6.86067	5.83275	5.8188
4.82573	4.99234	4.45672	3.6319	4.03246	4.06144	3.97254	3.40928	7.57049	8.22873	6.64527	5.55632
	4.39324	5.31059	4.18136		3.27525	4.32233	3.81037		8.5778	8.69343	7.82475
8.99967	6.33352	4.42761	4.61751	9.71007	5.37757	3.44885	4.75795	9.67907	7.766	5.04136	4.98232
5.89488	4.35843	5.11654	5.87134	4.39546	3.06665	3.30628	4.97475	8.61416	7.8475	7.88271	7.9481
3.80349	4.52028	3.98227	4.23799	3.1983	3.64205	2.79536	3.83067	5.67649	7.07531	6.16198	6.17377
2.99315	2.56203	2.67994	2.62535	2.7114	2.20781	2.37696	2.35583	4.79047	4.43379	4.22854	4.07454
7.08474	4.84075	5.26876	5.41333	6.76746	4.34637	4.58491	4.64368	8.46823	7.11591	7.16545	7.6644
3.98507	4.14584		4.13759	3.34031	2.96416		3.0752	7.22788	7.68203		6.93946
6.01379	5.24883	4.85316	4.98929	5.18911	3.94149	3.52679	4.65488	7.35433	8.5516	7.16011	7.12928
5.72569	4.44953	4.36813	3.97491	5.31132	3.6849	3.88339	3.90067	10.6098	7.94975	7.09364	6.77574
	6.82527	5.28449	4.50962		7.44748	5.57181	5.53597		9.26087	8.141	7.15984
3.48577	3.43607	3.3135	3.56652	2.77824	2.88718	2.49898	2.63387	5.86661	5.75142	5.54186	5.62386

## Sheet: Fig. 2F
Figure 2F. Plasma glucose mmol/L
Day 0	Day 7	Day 28	Day 35
4.83501	4.93287	5.23229	4.94446
4.53509	5.25301	5.12989	4.88626
3.92543	4.64142	4.51953	4.46429
4.19644	5.1724	4.80169	4.73962
4.36506	4.66462	4.65145	4.44927
4.31402	4.55935	4.8211	4.29555
4.27727	3.90977		5.17794
4.24575	4.11512	4.67654	4.88905
4.27719	4.24399	4.54623	4.77008
4.12577	5.29649	4.74287	5.0234
4.34659	4.61876	4.45917	4.89781
4.65367	4.27897	5.68112	5.22158
6.11577	5.11851	5.25328	5.85506
4.76348	5.06547	5.06183	4.88695
4.68627	4.49499	4.94493	5.2591
4.49821	3.99181	4.48749	4.47088
5.30942	5.33372	5.42035	5.66592
5.06109	4.79155	4.87781	4.79312
5.02514	4.45808	4.90347	4.86966
4.59825	4.77595	4.97251	4.67978
5.15087	4.45348	4.66439	4.9
4.24892	4.55995	4.78287	4.89368
5.28875	5.42993	5.27785	5.27054
4.43566	4.61797	4.52368	4.97846
4.44293	4.36767	4.46386	4.38934
3.87461	4.30794	4.05637	4.15795
5.03324	4.82322	5.11922	4.836
5.07687	5.37625	5.18391	5.07675
4.9019	5.28196	5.13181	5.17689
4.99713	4.87839	4.62804	4.87661
4.10813	4.65354	4.71968	4.78342
5.02692	4.89692	5.13314	4.86109
4.34495	4.93323	4.85162	4.75216
4.97368	5.13901	5.49863	5.02046
4.52624	4.77497	4.59384	4.84631
	5.43529	5.29779	5.16622
4.74576	4.63808	4.64525	4.69867

## Sheet: Fig. 3A
Figure 3A. Total plasma concentrations mmol/L
HDL-C day 0	HDL-C day 7	HDL-C day 28	HDL-C day 35	LDL-C day 0	LDL-C day 7	LDL-C day 28	LDL-C day 35	Total-TG day 0	Total-TG day 7	Total-TG day 28	Total-TG day 35	Remnant-C day 0	Remnant-C day 7	Remnant-C day 28	Remnant-C day 35	Total-C day 0	Total-C day 7	Total-C day 28	Total-C day 35	non-HDL-C day 0	non-HDL-C day 7	non-HDL-C day 28	non-HDL-C day 35	Lp(a) day 0	Lp(a) day 7	Lp(a) day 28	Lp(a) day 35
1.15041	1.14061	1.12161	1.04443	2.62211	2.82968	2.65189	2.63314	1.64669	1.7627	1.32457	2.04556	2.01003	2.04143	1.93719	2.20944	5.78255	6.01172	5.7107	5.88702	4.63214	4.87112	4.58909	4.84259	62.0598	68.1973	68.0948	78.1832
1.79801	1.73456	1.86533	1.70131	1.56111	1.35603	1.16061	1.45995	0.379158	0.483346	0.327025	0.550994	1.07937	1.03924	0.857608	1.14292	4.43849	4.12983	3.88355	4.30417	2.64048	2.39527	2.01822	2.60286	1.8805	2.33143	0.963487	1.28866
1.38494	1.25391	1.58066	1.35187	1.35292	1.20422	1.1578	1.16865	0.621565	0.491217	0.401386	0.654635	1.05658	0.85881	0.854258	0.999813	3.79444	3.31694	3.59271	3.52034	2.4095	2.06303	2.01206	2.16847	17.0666	19.8365	9.61384	13.2543
1.26402	1.17513	1.04697	1.0318	1.44955	1.21213	1.30332	1.41745	0.968371	0.783772	0.728723	0.820239	1.16273	0.979143	1.06096	1.18569	3.8763	3.3664	3.41125	3.63494	2.61228	2.19127	2.36428	2.60314	2.56756	3.26185	4.30152	4.85212
1.53298	1.57282	1.69475	1.52799	1.39723	1.39288	1.51958	1.59002	0.792708	0.436734	0.556532	0.942567	1.11945	0.981495	1.19207	1.28536	4.04966	3.9472	4.40639	4.40338	2.51668	2.37438	2.71165	2.87538	8.23664	5.17943	10.9791	12.6168
1.80282	1.99681	1.73152	1.79205	1.47572	1.5177	1.1586	1.53537	0.73916	0.605811	0.630997	0.789476	1.18448	1.00822	0.860684	1.16829	4.46302	4.52274	3.75081	4.49572	2.6602	2.52592	2.01929	2.70367	35.5938	34.2319	36.3451	37.4769
																								85.7882	92.9149	96.3956	80.8705
1.72053	1.88654	1.70864	1.6752	1.58755	2.10177	1.88063	1.81493	1.88669	0.985931	1.40094	1.28145	1.49449	1.56171	1.58574	1.37575	4.80258	5.55001	5.17502	4.86588	3.08204	3.66348	3.46637	3.19068	3.1101	4.57492	3.83384	4.29468
1.82433	1.76029	2.16208	1.89701	1.87569	1.41259	1.67497	1.68695	0.633578	0.658787	0.521591	0.714894	1.35021	1.13673	1.32655	1.4078	5.05023	4.30961	5.1636	4.99177	3.2259	2.54932	3.00152	3.09475	11.2329	10.6638	9.30186	9.5744
1.52802	1.70448	1.44238	1.41014	1.46906	1.37189	1.46348	1.29385	0.703202	0.603346	0.65426	0.823614	1.05012	0.949862	0.982585	0.993561	4.0472	4.02624	3.88845	3.69755	2.51917	2.32175	2.44607	2.28741	16.5444	13.288	15.1248	14.6774
1.19638	1.45843	1.34057	1.27849	1.29798	1.33768	1.21572	1.32498	0.569885	0.398529	0.496579	0.743932	0.945333	0.837313	0.899113	1.00545	3.4397	3.63343	3.45541	3.60892	2.24331	2.17499	2.11484	2.33043
2.4697	1.85706	2.59139	1.71395	1.29442	1.40518	1.76072	1.49384	0.414671	0.625195	0.851876	1.7294	0.987816	1.06473	1.2576	1.20319	4.75194	4.32697	5.60971	4.41097	2.28223	2.46991	3.01832	2.69703	9.3762	13.412	8.40894	8.33445
1.21127	1.30196	1.29851	1.35289	2.04027	2.13123	2.59543	2.20752	1.15297	1.30989	2.08115	1.53664	1.47676	1.59969	1.84576	1.70486	4.72829	5.03288	5.7397	5.26528	3.51702	3.73092	4.44119	3.91239	4.01341	5.3853	7.14006	5.51136
1.21855	1.45209	1.31049	1.39118	1.51075	1.50873	1.62643	1.41049	1.01969	0.730188	0.780084	0.839221	1.12505	1.19205	1.22416	1.07185	3.85435	4.15287	4.16108	3.87352	2.63579	2.70078	2.85059	2.48234	7.06523	9.35142	12.7677	9.59917
1.61491	1.68894	1.79045	1.61353	1.80204	1.51113	1.43805	1.79023	0.672774	0.56969	0.528123	0.963259	1.41134	1.1066	1.13442	1.37307	4.8283	4.30667	4.36293	4.77683	3.21338	2.61773	2.57247	3.1633	0.842291	1.45901	0.460434	1.01328
1.56516	1.56319	1.59786	1.48365	1.76	1.35047	1.46908	1.40708	0.808391	0.635357	0.670788	0.670715	1.43798	1.14628	1.19335	1.18591	4.76314	4.05994	4.26029	4.07664	3.19798	2.49675	2.66243	2.59299	6.44048	9.25229	6.84055	13.3128
2.29274	2.41378	2.40223	2.24365	1.61523	1.41213	1.5987	1.4209	0.848387	0.668766	0.803417	1.25692	1.20366	1.02385	1.19765	1.19389	5.11164	4.84976	5.19858	4.85844	2.8189	2.43598	2.79635	2.61478	8.11911	9.27661	7.93881	4.75093
2.52873	2.35315	2.4145	2.1766	1.84102	1.42864	1.5331	1.56691	0.938466	0.709339	0.96446	1.03562	1.33996	0.950715	1.14564	1.23735	5.70971	4.73251	5.09324	4.98086	3.18098	2.37936	2.67874	2.80426	17.6039	23.0555	15.0536	18.8444
0.816634	0.702667	0.828156	0.869507	1.32146	1.1957	1.39378	1.35722	0.671415	0.668613	0.70226	0.851171	0.93514	0.88827	0.98023	0.957533	3.07324	2.78664	3.20217	3.18426	2.2566	2.08397	2.37401	2.31476	0.083187		0.015692
1.67651	1.87522	1.81966	1.61201	1.62227	1.17459	1.3321	1.26903	0.817699	0.44641	0.626532	0.888914	1.34576	0.945996	1.15643	1.13926	4.64454	3.9958	4.30819	4.0203	2.96804	2.12058	2.48853	2.40829	16.8816	23.683	16.1087	19.3621
1.48405	1.8565	1.63453	1.59798	1.63287	1.61613	1.63507	1.44278	0.754514	0.508283	0.468237	0.516705	1.42304	1.28691	1.20835	1.16551	4.53996	4.75953	4.47795	4.20627	3.05591	2.90304	2.84342	2.60829	0.240056	0.420277	0.330891
1.3575	1.20449	1.13967	1.07298	1.63712	1.55847	1.80335	1.63026	0.952946	0.693716	0.840383	0.881715	1.28798	1.07364	1.31404	1.2572	4.28261	3.83661	4.25705	3.96044	2.9251	2.63212	3.11738	2.88746	24.4689	25.8878	23.3691	33.0747
1.61613	1.82716	1.74972	1.67199	1.46285	1.60292	1.46565	1.72903	0.412565	0.368241	0.429788	0.661893	0.993408	1.09441	1.0861	1.26238	4.07238	4.52448	4.30147	4.6634	2.45626	2.69733	2.55175	2.99141	56.3079	69.5899	68.5049	82.0138
1.4001	1.38323	1.2406	1.61224	1.57219	1.67488	1.48937	1.72691	1.09864	1.78949	1.63135	1.0182	1.38027	1.46155	1.26033	1.28948	4.35257	4.51966	3.9903	4.62863	2.95246	3.13643	2.7497	3.01639	5.66246	8.21026	6.24009	4.42218
1.82312	1.962	1.80042	1.85807	1.60505	1.66529	1.51975	1.52953	1.15321	1.1807	0.952273	1.33917	1.23646	1.34328	1.11588	1.31529	4.66462	4.97057	4.43605	4.70289	2.84151	3.00857	2.63563	2.84482	2.5533	3.37679	2.95276	3.15235
1.93503	1.79647	1.82712	1.6951	1.26298	1.08347	1.14169	1.25793	0.452976	0.670795	0.322545	0.713382	0.954897	1.03659	0.805611	1.07686	4.15291	3.91654	3.77442	4.02989	2.21788	2.12006	1.9473	2.33479	108.228	87.1964	113.462	100.937
1.25491	1.3556	0.944364	0.910814	1.96187	1.9381	1.71587	1.7876	0.643205	0.650511	0.689892	0.784252	1.57774	1.44998	1.40131	1.50598	4.79452	4.74368	4.06155	4.20439	3.53961	3.38808	3.11718	3.29358	4.98602	6.15625	3.99034	4.48922
1.75654	1.92565	1.93069	1.71548	1.67462	1.77675	1.63573	1.69005	0.93653	0.569746	0.756153	0.831679	1.32824	1.21417	1.2753	1.31944	4.7594	4.91657	4.84172	4.72497	3.00285	2.99091	2.91103	3.00949			0.147099	0.147099
1.12561	1.07359	1.03288	0.891833	1.84904	1.95511	1.52096	1.65778	1.57811	1.29829	1.13037	1.27276	1.47947	1.45996	1.22013	1.31913	4.45412	4.48866	3.77397	3.86874	3.32851	3.41507	2.7411	2.97691	76.3957	83.4209	68.0634	68.1649
1.68456	1.65938	1.67979	1.44578	2.80939	2.35259	2.25482	2.10333	1.16401	0.567026	0.911222	1.68702	1.99255	1.48022	1.59522	1.72889	6.4865	5.49219	5.52982	5.278	4.80194	3.83281	3.85003	3.83222	14.0131	19.7009	12.2903	15.8979
1.14859	1.31705	1.33643	1.08351	1.373	1.332	1.20703	1.15677	0.734783	0.818908	0.56425	1.07995	1.09864	1.07886	0.889855	1.04455	3.62023	3.72791	3.43332	3.28484	2.47164	2.41086	2.09689	2.20133	12.3156	12.2903	11.7347	7.59169
1.21283	1.08247	1.13465	1.10121	0.803472	0.813681	0.818834	0.838887	0.454033	0.409811	0.497921	0.635155	0.647355	0.608606	0.645407	0.678241	2.66366	2.50475	2.59889	2.61834	1.45083	1.42229	1.46424	1.51713	4.69764	4.0747	4.12454	3.67595
1.77545	1.68929	1.82746	1.70851	2.04125	2.03658	2.25245	2.08534	1.90728	0.956256	0.91019	0.896934	1.8924	1.70529	1.87	1.70111	5.7091	5.43116	5.94991	5.49496	3.93365	3.74187	4.12246	3.78645	2.40338	6.96707	5.96888	7.59169
1.69907	1.86802	1.64405	1.75144	1.90853	1.86431	1.79196	1.94129	0.613775	0.530716	0.735241	0.84356	1.40278	1.36111	1.41654	1.56896	5.01038	5.09343	4.85255	5.26169	3.31131	3.22542	3.2085	3.51025	44.5322	52.3036	57.395	72.9394
1.35468	1.51786	1.50462	1.31195	2.20137	2.16037	2.16054	2.05691	1.23753	0.5689	0.707093	1.11185	2.00108	1.55276	1.67026	1.88487	5.55712	5.231	5.33543	5.25374	4.20245	3.71314	3.83081	3.94178	3.02761	3.70088	3.77565	3.20223
1.49919	1.58741	1.2808	1.30355	1.89532	2.12246	1.70217	1.89751	1.0052	0.62155	0.828408	0.940611	1.41608	1.42888	1.30135	1.49517	4.81059	5.13875	4.28433	4.69622	3.3114	3.55135	3.00352	3.39267	1.32558	1.70242	1.47646	1.92801
																								125.39	140.128	115.754	141.519
1.30357	1.40238	1.35631	1.37548	1.57792	1.5588	1.60669	1.63438	0.557751	0.448141	0.479791	0.543286	1.27592	1.11546	1.17107	1.334	4.15741	4.07664	4.13407	4.34385	2.85384	2.67426	2.77776	2.96838	20.0113	19.0036	19.2359	26.1568

## Sheet: Fig. 3B
Figure 3B. Plasma concentrations g/L
ApoA1 day 0	ApoA1 day 7	ApoA1 day 28	ApoA1 day 35	ApoB day 0	ApoB day 7	ApoB day 28	ApoB day 35	ApoB/ApoA1 day 0	ApoB/ApoA1 day 7	ApoB/ApoA1 day 28	ApoB/ApoA1 day 35
1.35315	1.31689	1.27214	1.31399	1.15588	1.20561	1.13988	1.23921	0.854214	0.915504	0.896033	0.943088
1.63252	1.63344	1.69537	1.63391	0.654251	0.604716	0.50141	0.651587	0.400761	0.370209	0.295752	0.398791
1.34245	1.25246	1.46746	1.32282	0.658978	0.577276	0.540517	0.606661	0.490878	0.460914	0.368336	0.458611
1.36202	1.23674	1.11629	1.14199	0.719703	0.622617	0.687529	0.729654	0.52841	0.503434	0.615907	0.638932
1.5877	1.59056	1.62099	1.60803	0.652359	0.569322	0.682498	0.725222	0.410884	0.357939	0.421037	0.451
1.83368	1.96946	1.80744	1.81223	0.659877	0.571086	0.484092	0.662521	0.359866	0.28997	0.267834	0.365584
1.92176	1.88873	1.76588	1.81042	0.760455	0.883107	0.860591	0.765711	0.395707	0.467567	0.487343	0.422946
1.7771	1.69014	1.91577	1.76371	0.776598	0.652196	0.716557	0.774911	0.437004	0.385882	0.37403	0.439363
1.60609	1.74195	1.51922	1.54859	0.627781	0.548398	0.609468	0.570449	0.390876	0.314818	0.401172	0.368366
1.29715	1.44174	1.3728	1.38443	0.602433	0.54833	0.560673	0.614787	0.46443	0.380324	0.408415	0.444072
2.18665	1.7685	2.54872	1.93596	0.515431	0.623051	0.63974	0.652844	0.235717	0.352304	0.251005	0.337219
1.35018	1.47571	1.51866	1.57439	0.887652	0.937937	1.0684	0.941892	0.657433	0.635583	0.703517	0.598257
1.33568	1.52986	1.35149	1.43876	0.690211	0.679406	0.734599	0.629815	0.51675	0.444098	0.543548	0.437748
1.63294	1.66709	1.73429	1.68771	0.804795	0.649101	0.634504	0.786065	0.492851	0.389361	0.365858	0.465759
1.54754	1.52428	1.55358	1.4543	0.833608	0.67051	0.698503	0.705013	0.538665	0.439886	0.449607	0.48478
2.25386	2.27552	2.31885	2.25905	0.621691	0.529107	0.605608	0.583545	0.275834	0.232521	0.261167	0.258314
2.43055	2.274	2.36526	2.22465	0.711762	0.524014	0.587268	0.645984	0.29284	0.230437	0.248289	0.290375
0.980551	0.863248	0.977275	1.06343	0.636179	0.617834	0.658369	0.625501	0.648797	0.715709	0.673679	0.588189
1.6739	1.66807	1.67514	1.6133	0.755324	0.56651	0.665918	0.646826	0.451236	0.33962	0.397529	0.400933
1.54403	1.69127	1.56228	1.54624	0.771422	0.721933	0.705432	0.672452	0.499616	0.426858	0.451541	0.434896
1.46402	1.29622	1.26967	1.19277	0.756715	0.693867	0.809668	0.782982	0.516874	0.5353	0.637698	0.656439
1.56596	1.72179	1.62474	1.64702	0.612692	0.642883	0.629911	0.722481	0.391257	0.373381	0.387699	0.438658
1.61385	1.62219	1.49752	1.73519	0.754476	0.804135	0.715609	0.736147	0.467502	0.49571	0.477863	0.424246
1.94264	1.96927	1.82344	1.91463	0.681465	0.722928	0.634146	0.70243	0.350794	0.367105	0.347775	0.366876
1.73183	1.69252	1.60139	1.60357	0.569674	0.561673	0.516354	0.616097	0.328944	0.331857	0.32244	0.384204
1.31496	1.35081	0.989876	1.00655	0.909341	0.872905	0.871665	0.906531	0.691537	0.64621	0.88058	0.900633
1.76791	1.7912	1.85793	1.66248	0.761817	0.7234	0.710574	0.758199	0.430914	0.403864	0.382455	0.456065
1.36103	1.24114	1.1982	1.1016	0.854059	0.878132	0.722837	0.798033	0.62751	0.707523	0.603268	0.724433
1.75782	1.59056	1.74357	1.61217	1.12398	0.913054	0.900015	0.943136	0.639415	0.574046	0.516191	0.58501
1.23389	1.38042	1.36169	1.23378	0.695655	0.665979	0.580506	0.641581	0.56379	0.482446	0.426312	0.520014
1.21657	1.15127	1.17291	1.2098	0.447759	0.433196	0.446007	0.452608	0.36805	0.376277	0.380257	0.374119
1.91269	1.67254	1.75188	1.66729	0.97136	0.952839	1.02632	0.949892	0.507849	0.569696	0.58584	0.569721
1.67205	1.71303	1.64603	1.68746	0.811142	0.791789	0.792268	0.870256	0.485118	0.462216	0.48132	0.515719
1.53086	1.51866	1.54999	1.45373	1.04519	0.89081	0.927638	1.01006	0.682751	0.586578	0.598482	0.694804
1.66086	1.6221	1.43868	1.46762	0.83857	0.854305	0.783581	0.863299	0.504903	0.526667	0.544653	0.588229
1.3282	1.37316	1.35266	1.37559	0.751971	0.691867	0.717074	0.766897	0.566158	0.503851	0.53012	0.557504

## Sheet: Fig. 3C
Figure 3C. CERT2 risk score
Day 0	Day 7	Day 28	Day 35
9	5	7	7
1	1	3	3
4	0	2	2
0	2	1	2
4	1	5	5
3	2	3	0
1	2		3
2	3	3	3
3	1	2	3
5	2	1	1
2	2	1	1
6	3	6	6
2	3	2	3
1	1	3	0
2	0	2	2
0	0	2	0
3	3	4	3
2	0	1	2
4	1	1	4
0	1	1	0
2	2	1	1
6	2	4	6
4	0	1	5
2	3	2	1
4	1	3	2
2	3		1
7	6	7	5
6	2	4	2
5	3	2	2
3	0	1	0
10	4	2	2
9	3	4	7
4	4	5	6
3	1	0	0
1	0	2	0
0	2	1	1
	0	0	0
5	2	2	5
3.43243	1.86842	2.52778	2.52632
2.55539	1.47357	1.7966	2.15277

[truncated: 15 more sheets: Fig. 3D, Fig. 3E, Fig. 4A, Fig. 4B, Fig. 4C, Fig. 5A, Fig. 5B, Fig. 5C, Fig. 5D, Fig. 6A, Fig. 6B, Fig. 7 A&B, Fig. 8A, Fig. 8B, Fig. 9]
